# Supplementary material for: The genetically programmed rhythmic alteration of diurnal gene expression in the aged Arabidopsis leaves
Source: Front Plant Sci. 2024 Nov 4;15:1481682. doi: 10.3389/fpls.2024.1481682 (PMC11570267; doi:10.3389/fpls.2024.1481682)
Supplement: Supplementary file 2 [file DataSheet1.xlsx]

## Sheet: Sheet1
	Y_Col_1-1	Y_Col_1-2	Y_Col_1-3	Y_Col_5-1	Y_Col_5-2	Y_Col_5-3	Y_Col_9-1	Y_Col_9-2	Y_Col_9-3	Y_Col_13-1	Y_Col_13-2	Y_Col_13-3	Y_Col_17-1	Y_Col_17-2	Y_Col_17-3	Y_Col_21-1	Y_Col_21-2	Y_Col_21-3	O_Col_1-1	O_Col_1-2	O_Col_1-3	O_Col_5-1	O_Col_5-2	O_Col_5-3	O_Col_9-1	O_Col_9-2	O_Col_9-3	O_Col_13-1	O_Col_13-2	O_Col_13-3	O_Col_17-1	O_Col_17-2	O_Col_17-3	O_Col_21-1	O_Col_21-2	O_Col_21-3
AT2G43010	12.0205	23.5086	15.5328	255.515	262.573	258.592	278.415	258.141	232.778	46.1806	32.7748	42.8664	1.21953	4.99367	2.27382	0.805419	0.643993	0.975616	29.9641	48.3656	42.0568	224.522	225.979	234.425	193.284	220.381	190.787	39.9508	96.3335	78.9638	33.7305	26.6325	18.3214	21.4216	12.3597	21.5689
AT5G01015	14.3165	13.8244	20.1399	8.94533	9.7975	4.92936	11.5565	6.41567	8.94926	2.51192	4.12605	8.62895	7.14297	13.5283	9.93302	3.00202	5.79594	4.30897	0	0	0.113056	0	0.21687	0	0	0	0	0.0813661	0	0	0.0763133	0	0.0817918	0	0	0
AT5G01020	79.2812	87.1572	75.8209	84.6366	87.4777	96.1891	77.3965	73.6	77.7224	66.598	59.166	73.6709	72.6493	72.0904	65.9409	96.5771	95.6329	93.4966	61.3294	81.8366	75.7475	102.102	74.6034	70.5322	67.348	59.9714	72.3113	56.7935	101.254	82.1414	72.0397	62.3099	56.8453	77.1353	91.7581	89.0408
AT5G01030	50.243	51.5785	47.9146	24.657	27.9929	25.9791	16.8576	18.5262	13.4239	14.363	14.3244	14.5672	19.1641	16.7061	18.3103	20.648	18.2465	19.6749	44.9462	42.3408	40.1349	24.513	27.7594	24.4662	25.2437	20.0875	21.9328	20.0161	20.1342	22.72	18.9257	23.9525	21.2659	24.2425	25.1148	24.795
AT5G01040	0.945432	1.6842	1.5796	0.688102	2.09946	1.19903	1.37829	0.360431	0.291824	0.0644081	0	0.0927845	7.23008	4.63049	3.47057	1.0983	1.93198	1.13822	0	0	0	0.0723099	0	0.102369	0	0	0	0.244098	0	0	0.381566	0	0	0	0.0988772	0.0921748
AT5G01075	7.29333	12.1402	11.0572	6.53697	6.85825	4.52968	5.19511	3.60431	3.59916	2.64073	2.9583	3.15467	5.40079	8.17145	6.34277	3.44134	3.21996	2.43904	3.44911	5.43904	3.16557	1.22927	0.975916	0.921321	0.188386	1.6497	0.957766	1.05776	2.46013	1.11217	0.534193	1.08875	0.736127	0.705237	0.988772	0.368699
AT5G01090	55.9156	65.1924	56.0759	48.0525	43.5289	46.6291	38.4862	27.9695	34.727	29.2413	28.4931	34.9797	23.084	24.6052	24.5334	32.7293	33.4876	33.2523	37.7246	48.4493	42.0568	28.7793	29.6028	28.7657	21.7586	25.0366	27.009	23.8403	30.8811	22.0844	28.7701	28.8937	25.1101	22.0386	31.443	22.675
AT5G01100	3.24148	3.01752	2.10614	1.60557	1.67957	2.26484	2.12045	2.01841	1.65367	7.72897	6.3837	4.1753	32.7531	27.1474	36.1418	9.15249	6.0106	4.55288	23.8204	5.43904	4.29613	3.76011	3.68679	3.58291	2.07224	2.03786	2.29864	20.8297	1.55377	17.6358	16.1784	19.3462	58.8083	19.2177	16.908	8.3879
AT5G01110	2.02593	2.03507	1.84287	1.49089	1.53961	2.26484	2.43852	2.01841	1.84822	2.3831	2.1798	2.87632	2.17774	1.63429	1.67545	1.8305	2.14664	1.30082	2.37126	1.84091	1.69584	2.1693	1.62653	2.86633	1.69547	1.45562	2.68174	1.30186	1.61851	1.27105	2.21309	3.015	2.69913	2.02756	2.37305	1.29045
AT5G01160	19.584	19.3683	18.8236	18.5788	18.3353	19.3178	15.3733	19.3191	14.883	19.1936	18.2169	14.6599	22.9969	22.0629	17.5922	27.3843	25.5451	26.992	18.7545	21.5888	24.8723	23.2838	17.7834	20.5762	21.7586	21.9313	21.9328	15.9478	19.4868	24.4677	21.5967	19.43	19.7936	27.4161	25.3126	25.6246
AT5G01170	10.6699	9.40343	9.47761	10.895	7.69804	9.32581	11.8745	10.7408	10.0193	6.95607	10.0426	8.07225	7.31719	8.35304	6.94115	10.7633	9.98189	8.45534	6.89821	6.6942	7.91392	7.44792	5.53019	9.72505	4.80384	7.86033	7.08747	7.72978	6.40929	5.24307	4.19723	4.77374	5.39826	5.28927	6.32814	4.05569
AT5G01175	0.405185	0.561399	0.658168	0.802786	0.559857	1.19903	0.636136	0.937121	0.486373	1.73902	1.01205	1.39177	1.04531	1.18032	1.07707	1.4644	1.07332	1.21952	1.61677	1.5062	1.46973	0.940028	1.08435	0.409476	1.69547	1.35858	1.72398	1.62732	1.87747	1.42993	1.29733	0.921249	0.408959	0.264464	1.58204	0.553049
AT5G01180	2.02593	2.45612	1.84287	4.81672	5.17868	5.19581	4.02886	3.89266	5.15555	1.86783	2.25765	3.43302	3.31016	5.62922	6.82147	2.9288	3.64929	3.98377	1.29342	2.09194	2.14806	2.24161	2.60244	3.68528	1.60128	2.42603	2.20286	2.03415	1.29481	1.42993	2.44203	2.26125	1.71763	2.55648	2.1753	1.1061
AT5G01190	1.62074	2.31577	3.29084	1.83494	2.37939	1.33226	0.848181	2.23467	1.36184	0.837305	1.8684	0.927845	1.21953	0.907939	1.4361	1.17152	1.07332	1.54473	0	0.0836775	0.339168	0	0.108435	0.204738	0	0.291124	0	0.0813661	0	0	0.0763133	0	0	0	0.197754	0
AT5G01200	0.945432	1.4035	0.263267	0.688102	0.699821	1.19903	2.86261	3.17179	2.72369	2.64073	1.47915	4.08252	1.91641	2.9962	2.99187	1.61084	0.965989	1.54473	1.18563	1.33884	0.56528	0.506169	1.19279	0.614214	2.44902	2.42603	4.8846	2.11552	4.6613	2.38321	3.58672	2.93125	1.79942	2.20386	2.66969	1.75132
AT5G01220	113.857	128.35	149.799	102.068	110.012	124.3	112.172	114.545	103.014	114.775	121.057	141.218	131.361	128.837	134.993	99.872	101.107	97.3177	88.7067	116.144	113.734	117.214	123.291	92.7463	69.8912	93.3536	89.2638	113.587	83.6444	97.4734	99.4362	117.752	96.4326	87.5375	103.821	88.6721
AT5G01230	4.99728	6.73679	6.18677	5.96355	7.13818	7.32743	6.99749	6.70402	6.71195	7.53575	8.95274	8.53617	6.01055	7.80828	8.37725	6.80946	8.15724	8.78055	5.06588	6.35949	6.55725	7.08637	5.96393	5.42556	7.91221	9.12187	8.90722	9.27574	9.3226	9.37397	8.54709	7.20249	5.80722	8.28653	7.41579	9.21748
AT5G01240	56.3207	63.017	64.632	66.2872	65.2234	58.4862	46.6499	47.0723	48.0536	28.7904	31.2957	42.4953	60.3668	64.5545	64.7441	44.4445	52.7001	59.5939	23.0659	30.0402	20.6893	38.3965	27.5425	32.6557	9.98445	17.0792	15.8989	14.2391	20.2637	18.033	36.5541	23.3662	25.5191	36.3197	39.2543	33.3673
AT5G01250	0	0.631574	0.394901	0.344051	0.419893	0.266452	0.212045	0.720862	0	0.837305	0.4671	0.371138	0.348438	0.726351	0.598375	0.878639	0	1.13822	1.83234	3.09607	3.61779	3.90473	3.90366	2.25212	3.57933	1.45562	2.68174	2.68508	4.07864	3.7337	6.02875	5.35999	6.95231	4.76035	4.64723	6.45223
AT5G01260	93.0575	104.701	96.2241	24.5423	22.5343	24.1139	20.8864	22.1305	20.8168	32.204	34.1761	36.9282	12.5438	14.1639	13.0446	21.0141	22.3251	23.8213	72.8624	102.505	85.8095	20.3191	17.2412	18.8359	20.5341	19.3112	22.699	27.5831	33.5355	25.3415	17.9336	25.0412	16.6037	17.6309	22.4451	23.1359
AT5G01270	31.0642	32.7717	37.2523	31.538	33.5914	30.1091	33.3971	31.5017	28.696	35.9397	33.4755	36.7426	30.3141	27.6013	32.3122	29.0683	26.2964	24.1465	39.4492	34.2241	28.4901	27.3331	28.5184	36.9552	30.7069	36.6816	34.7669	31.9769	32.4349	29.4724	24.2676	33.835	30.5084	31.5593	29.1688	25.3481
AT5G01290	17.1528	20.07	20.9297	22.3633	26.4533	21.0497	21.8407	20.1841	22.5677	20.0953	17.5941	17.2579	14.8957	16.7061	22.6186	19.7694	22.9691	19.2684	25.4372	27.1115	20.8023	23.0669	24.0726	25.3875	23.5482	23.3869	26.147	25.3862	22.5296	22.8788	20.6809	26.2975	24.7829	29.0029	27.1912	27.3759
AT5G01300	1.35062	0.912273	1.31634	0.688102	0.419893	0.399678	0.106023	0.216259	0.0972746	0.257632	0.54495	0.463922	0	0.0907939	0	0.29288	0.214664	0.243904	1.94012	2.17562	2.03501	0.361549	0.108435	0.307107	0.470965	0.485206	0.383106	0.244098	1.48903	0.953285	0.534193	1.08875	0.327167	0.440773	0.296632	0.368699
AT5G01310	7.56346	8.63151	8.16128	6.76634	10.0774	9.99194	9.11794	9.87581	7.97652	8.24423	8.01855	8.07225	9.32071	6.71875	6.82147	9.37215	8.6939	7.23582	6.89821	10.9618	8.4792	10.8465	12.47	11.6701	12.8102	10.2864	11.8763	9.19437	11.0706	9.53285	9.23391	10.5525	9.89681	8.11022	9.59109	10.1392
AT5G01320	8.77901	9.12273	8.02964	4.47266	2.65932	3.5971	3.2867	2.16259	2.23732	3.2204	3.34755	3.71138	4.00703	3.99493	4.42797	5.1254	3.11263	4.95938	20.9102	35.8977	27.0204	14.1727	13.3375	13.8198	16.2954	18.7289	16.5693	8.95027	15.3434	16.3647	13.3548	16.2475	11.4509	12.5179	17.3035	15.8541
AT5G01340	16.2074	12.2104	13.1634	4.01393	5.03871	4.39646	6.04329	3.17179	5.25283	3.41363	3.2697	4.63922	8.79805	8.62542	9.57399	12.5938	9.55256	12.7643	6.79043	7.94936	9.83588	2.96471	2.71088	2.66159	3.57933	2.23195	4.59728	4.71923	4.46708	4.1309	8.85234	14.74	8.26098	8.28653	8.80007	9.58618
AT5G01350	37.6822	42.947	52.1269	53.3279	46.1882	44.4975	36.0477	36.764	42.8981	44.3128	41.3383	41.5674	55.75	57.0186	52.1783	55.1346	59.2473	71.1387	84.1798	95.9781	110.908	88.7242	98.4591	87.6279	89.8601	63.756	88.4975	73.3109	102.613	102.796	110.044	92.5436	91.6887	105.874	100.262	118.076
AT5G01360	1.48568	1.4035	0.789801	0.802786	1.67957	1.86516	1.16625	1.00921	1.07002	0.772897	1.47915	0.927845	0.348438	0.181588	0.598375	1.31796	0.536661	1.30082	0	0.0836775	0	0.0723099	0.21687	0.102369	0	0.388165	0	0.0813661	0	0	0	0.0837499	0.245376	0	0	0
AT5G01370	8.1037	5.33329	6.31841	3.55519	4.33889	3.33065	5.40715	4.10891	4.18281	1.99665	1.7127	2.04126	1.65508	2.45144	1.79512	1.8305	3.54196	3.33336	0.215569	0.33471	0.56528	0	0	0.409476	0.0941929	0	0.383106	0.488197	0.323701	0.0794404	0.22894	0.0837499	0.245376	0.352618	0.296632	0.18435
AT5G01390	12.4257	10.3157	9.34598	9.74812	10.3574	11.8571	8.69385	9.15495	10.5057	8.88832	9.88694	9.92794	7.49141	7.80828	7.1805	9.15249	8.26458	7.31712	13.4731	19.0785	19.6718	16.1974	18.8677	15.9696	13.658	16.0118	18.1018	12.6117	15.0845	14.2198	12.9733	15.2425	11.6144	11.7246	13.0518	14.1949
AT5G01400	37.8173	31.1576	26.1951	30.9646	32.3318	36.3707	39.9705	35.8268	34.727	34.0075	36.1224	33.3096	30.0528	20.6102	25.2514	34.2669	30.9117	25.6912	45.7007	43.0102	27.9248	31.5271	39.0366	49.3419	48.7919	59.5833	39.3642	35.557	35.3482	27.0097	36.4778	42.0424	36.6427	47.4272	41.2318	40.096
AT5G01410	794.703	708.556	708.057	272.03	222.963	282.439	145.145	150.66	169.55	236.184	239.856	271.023	275.004	246.687	239.35	271.06	237.097	232.441	356.551	470.853	637.41	221.919	159.4	180.886	141.76	171.472	167.513	235.962	137.832	224.34	137.364	148.489	135.366	95.0306	140.702	127.017
AT5G01430	13.5062	13.9648	15.796	16.9732	17.4955	16.7865	12.2986	15.5706	14.2994	16.6173	13.7794	13.5465	18.9899	18.7943	17.9512	15.9619	12.3432	13.0895	26.4072	23.346	25.4376	25.4531	27.0003	22.4188	29.3882	23.484	24.2315	27.2576	27.4499	26.4537	24.115	26.3812	27.5639	24.507	24.6204	27.0994
AT5G01445	0.135062	0.280699	1.1847	0.573419	0.699821	0.799356	0.848181	0.792948	0.680922	1.03053	0.6228	0.927845	0.609766	0.45397	0.598375	0.43932	0.858657	1.38212	0.431138	1.5062	1.24362	2.31392	1.8434	2.66159	2.54321	1.6497	3.92684	1.38322	3.62545	2.46265	2.13677	3.015	1.06329	2.38017	2.47193	2.67307
AT5G01450	10.3998	10.4561	11.3205	12.0418	11.3371	14.3884	12.7227	11.3175	11.2839	13.9766	14.4801	11.5053	14.8086	14.981	15.6774	13.1064	13.6312	14.7155	21.1258	17.656	15.0365	18.2221	16.5906	16.4814	16.107	16.8852	22.8906	20.9111	17.6094	24.6265	22.5887	32.4112	22.2474	24.507	18.3912	22.1219
AT5G01460	33.2252	34.3857	32.1186	37.2722	44.5086	41.1668	45.2716	42.5309	44.0654	29.1769	30.1279	32.1034	57.7536	50.7538	60.0768	33.3883	39.2836	32.927	24.5749	21.5888	18.5412	35.7934	29.4944	29.8917	20.4399	27.1715	20.6877	21.3179	23.6949	23.1966	30.2964	25.5437	28.8725	32.0883	27.389	28.9429
AT5G01470	7.4284	9.05256	8.16128	6.99571	5.31864	7.1942	5.30113	5.69481	6.80922	6.76285	6.30585	5.65985	7.92696	11.9848	10.6511	6.07726	7.29859	9.10575	7.22157	6.86156	8.36615	6.72482	5.31332	5.42556	5.08642	5.72543	4.5015	5.53289	8.02779	7.8646	7.32608	6.36499	5.56185	5.28927	5.93263	6.17571
AT5G01500	18.6385	17.8244	16.0593	20.1843	25.3335	17.4526	23.8551	23.5722	21.9841	26.1497	24.7563	22.5466	9.84337	14.7994	15.5577	16.6941	13.7385	14.309	11.533	12.3006	11.6448	16.342	13.2291	20.2691	17.9909	19.8934	19.3469	13.7509	22.4001	13.346	11.9049	8.20749	8.26098	11.3719	7.71242	9.95487
AT5G01510	9.85951	8.56133	11.1888	9.1747	9.51757	10.7913	9.96612	8.93869	12.8402	9.98325	10.5876	10.1135	8.2754	6.90034	7.53952	7.76131	9.98189	8.86185	6.68265	9.03717	9.83588	9.97876	10.6266	8.70136	6.59351	9.8982	9.86499	6.83475	10.6821	6.03747	6.48663	5.77874	6.78872	6.08267	5.73488	5.89919
AT5G01520	19.1788	18.3858	16.1909	32.4555	30.0923	31.4413	28.8381	35.106	30.9333	15.2003	15.4921	12.5259	6.18477	5.62922	6.10342	6.44336	3.43463	6.50411	24.1438	39.9142	28.8293	61.1742	58.4465	58.5551	88.5414	67.5407	79.9734	14.2391	68.8836	50.6036	24.8018	37.5199	15.4587	27.5042	25.0159	30.8785
AT5G01530	4886.67	4663.75	4818.18	7752.62	7603.7	7267.61	6564.81	6000.82	7593.94	3003.67	3043.62	2932.17	1722.59	2275.84	2036.99	2706.8	3003.26	2835.38	716.66	999.946	1453.79	3580.79	2580.11	2656.58	1787.97	2160.72	1645.73	1373.7	1430.5	1241.89	734.592	544.625	577.859	428.784	714.19	566.783
AT5G01540	0.81037	0.561399	0.526534	0.458735	0.419893	0.266452	0.318068	0.57669	0.194549	1.15935	0.38925	0.463922	1.21953	0.817145	1.19675	1.4644	0.429329	1.46342	6.14372	1.5062	2.03501	0.723099	0.975916	1.12606	0.941929	0.582247	0.478883	1.70869	0.453182	2.22433	1.83152	1.59125	5.07109	2.64464	2.07642	2.21219
AT5G01550	0.675309	0.350874	0.921435	0.688102	0.97975	1.86516	0.848181	0.720862	0.583648	0.901713	0.23355	0.185569	0.0871094	0.363176	0	0.878639	0.536661	0.569109	9.8084	2.92871	1.46973	3.47087	3.36149	2.66159	4.33288	1.55266	2.01131	9.19437	1.16532	8.2618	0.992073	1.005	1.14509	5.64189	1.87867	11.8905
AT5G01560	27.4175	28.2805	26.8532	24.4276	27.8529	29.7094	25.7635	30.7808	23.4432	34.0075	28.6488	31.2684	38.5895	34.7741	30.2778	34.0473	34.9903	31.7075	39.557	53.4699	50.8752	30.6594	31.9884	28.1515	25.9031	27.2686	32.564	35.8011	35.0245	27.963	41.896	37.2687	38.1968	38.8762	45.4835	43.0456
AT5G01590	173.014	164.49	178.495	149.548	146.963	144.284	159.352	127.809	143.675	117.416	139.507	134.445	123.173	123.389	124.342	119.934	143.288	124.391	49.6887	62.4234	77.6695	67.1036	65.6033	71.7607	55.1971	72.5868	63.021	86.899	53.6697	48.7764	53.1904	56.8662	51.2835	37.0249	47.8566	41.5708
AT5G01595	0.540247	1.6842	1.44797	0.688102	1.53961	2.26484	0.848181	1.15338	0.291824	1.35257	1.47915	1.02063	1.39375	0.998733	0.359025	1.90372	2.36131	2.35774	2.37126	2.67768	2.14806	2.53085	1.95183	1.94501	1.50709	1.84378	1.53243	1.62732	3.04279	1.19161	1.60258	1.5075	1.63584	1.58678	3.06519	1.8435
AT5G01600	364.262	229.893	232.86	186.246	153.401	179.589	152.46	88.5219	116.049	91.7171	75.2031	58.3614	54.1821	95.7876	101.365	108.512	55.1687	114.635	288.432	182.333	225.66	133.195	125.676	192.863	261.385	147.114	252.275	102.847	225.685	487.129	134.998	194.886	65.6789	153.301	70.3017	202.047
AT5G01610	5.40247	6.17539	6.31841	9.8628	8.25789	8.92614	6.67942	5.40647	4.86373	5.15265	4.90455	3.61859	6.88165	5.44763	6.10342	6.44336	4.93728	6.82931	8.94612	6.94523	6.21808	11.7865	12.9038	8.9061	6.31093	5.82247	5.55504	7.07885	4.79078	10.1684	8.08921	7.78874	8.50635	6.69975	6.72365	11.7984
AT5G01620	12.9659	14.1051	13.8215	13.9914	11.757	13.0561	8.16374	6.70402	8.36562	6.82726	6.61725	6.30934	7.05586	8.44383	7.30017	9.15249	7.72791	7.64233	4.63474	4.43491	5.6528	6.14634	5.96393	7.47294	2.82579	2.91124	3.35218	5.2888	3.81968	4.60755	4.73142	5.27624	4.9893	3.8788	4.15284	4.42439
AT5G01630	2.29605	1.89472	2.89594	0.802786	2.79929	1.86516	2.75659	1.94633	2.43186	3.47804	3.7368	5.56707	6.35899	6.99113	8.37725	3.88066	4.29329	3.57726	1.72455	1.08781	0.452224	0.361549	0.650611	1.02369	0.941929	1.74674	0.957766	2.11552	1.03584	1.11217	1.06839	1.08875	1.55405	1.49863	0.889895	0.553049
AT5G01640	2.02593	1.9649	1.5796	2.29367	1.81954	0.799356	0.848181	1.29755	1.65367	1.6102	1.2456	1.2062	1.65508	2.26985	1.9148	1.8305	0.536661	0.731712	4.31138	2.17562	2.60029	2.02468	0.650611	1.12606	2.26063	1.26154	1.2451	4.5565	1.10058	4.1309	1.06839	1.59125	1.63584	3.8788	2.07642	4.60874
AT5G01650	53.2143	60.2802	57.2606	44.956	43.5289	51.4252	38.0621	38.9986	40.369	51.2044	52.0038	50.7531	49.7395	62.6478	53.8537	65.3854	60.3207	66.7484	53.7845	58.4906	72.2428	62.2588	53.4585	47.1921	41.3507	39.3987	47.601	64.442	44.2823	65.9356	46.1695	54.0187	51.5289	42.0497	53.0971	50.5118
AT5G01660	0.81037	0.842098	0.921435	0.458735	0.419893	0.532904	0.742158	0.720862	0.486373	1.54579	0.4671	1.02063	0.435547	0.0907939	0.71805	1.0983	0.858657	0.975616	0.215569	0.33471	0.339168	0.361549	0.21687	0.409476	0.376772	0.582247	0.478883	0.569563	0.323701	0.238321	0.381566	0.502499	0.490751	0.793391	0.197754	0.0921748
AT5G01670	10.1296	10.8069	9.21435	5.73419	8.95771	7.1942	6.89147	7.56905	5.15555	8.69509	8.4078	9.00009	7.23008	8.53463	8.73627	8.93283	12.6652	12.8456	15.6288	26.0237	26.6812	14.245	11.9279	10.2369	15.0709	13.4887	20.1131	15.7037	22.5296	13.6638	20.6046	18.6762	16.6855	20.8045	21.3575	23.6889
AT5G01700	1.08049	0.842098	0.658168	1.03215	0.559857	0.399678	0.636136	1.08129	1.26457	0.772897	1.47915	1.11341	0.958204	0.45397	0.957399	1.31796	0.751325	0.731712	1.07785	1.00413	1.13056	0.578479	0.21687	0.716583	0.847736	1.26154	0.957766	0.406831	1.74799	0.714964	1.37364	0.921249	0.817918	1.14601	0.988772	1.19827
AT5G01720	10.8049	10.2455	11.4521	11.6977	10.4973	12.5232	11.5565	13.0476	11.8675	17.9054	17.6719	15.3094	20.4707	16.4337	17.4725	16.1084	12.8799	11.3822	24.3593	24.5175	15.3756	20.2468	15.5062	16.9933	20.6283	22.8047	20.2089	27.1763	19.1631	28.2014	27.1675	25.2087	25.1919	27.6805	28.7733	30.1411
AT5G01715	0.540247	0.421049	0.658168	0.573419	1.25968	0.66613	0.42409	0.432517	0.583648	0.579673	0.4671	0.649491	0.696875	0.45397	0.4787	0.14644	0.536661	0.0813014	0.862277	0.753098	0.339168	1.22927	0.867481	1.12606	0.847736	0.873371	0.670436	1.62732	0.388442	1.27105	0.68682	1.1725	1.63584	1.67494	0.889895	1.56697
AT5G01730	2.70123	1.9649	2.63267	3.09646	4.19893	2.93097	2.3325	2.73928	1.94549	2.57632	2.8026	2.4124	12.4566	11.6216	14.9594	1.39118	2.6833	2.27644	2.58683	2.34297	1.69584	1.37389	1.62653	2.25212	1.50709	2.42603	2.58597	1.54596	1.23007	1.27105	3.28147	1.8425	2.69913	1.14601	1.68091	1.75132
AT5G01732	0.270123	0.0701749	0.526534	0	0.419893	0	0.106023	0	0.0972746	0.0644081	0	0.185569	0	0.544763	0.23935	0.0732199	0	0.243904	0.754492	0.418388	0.339168	0.506169	0.650611	0.102369	0.565158	0.291124	0.28733	1.13913	0.194221	0.873845	0.22894	0.1675	1.06329	0.528927	0.889895	0.460874
AT5G01740	0.540247	1.1228	1.84287	0.802786	0.559857	0.266452	0.212045	0.0720862	0.291824	0.515265	0.38925	0.371138	0.958204	1.5435	0.4787	0.878639	0	0.731712	5.28145	7.11259	4.86141	0.795409	0.433741	0.716583	0.376772	0.194082	1.43665	0.488197	1.35955	2.46265	3.12884	6.61624	2.0448	5.8182	3.4607	3.31829
AT5G01750	297.001	296.489	262.082	746.476	648.175	716.356	853.482	870.009	794.053	611.555	571.73	531.191	397.132	421.556	372.907	419.99	389.401	410.003	175.366	154.72	211.528	363.068	316.197	300.453	357.368	336.636	365.866	374.528	250.61	384.889	228.787	214.065	207.751	200.287	225.638	220.39
AT5G01760	0.405185	0.421049	0	0.229367	0.279929	0.399678	0	0.432517	0.194549	0.0644081	0	0	0.348438	0.181588	0.119675	0.0732199	0.321996	0.162603	0.107785	0.167355	0.339168	0.14462	0.108435	0.102369	0.188386	0.0970412	0.0957766	0	0.0647403	0.0794404	0.45788	0	0.0817918	0.176309	0.197754	0.460874
AT5G01770	12.8309	13.8244	11.3205	13.3033	13.8565	12.7897	10.3902	7.92948	11.4784	11.7223	15.6478	13.4537	8.2754	7.35431	12.3265	8.71317	12.4505	9.51226	9.37726	9.79027	6.67031	8.46026	9.00012	12.3866	6.31093	9.80116	8.81144	9.43847	4.59656	7.54684	8.92866	8.54249	7.52485	10.5785	8.7012	9.21748
AT5G01780	11.2101	14.456	11.3205	18.4641	16.2359	18.252	17.5997	16.724	16.3421	19.258	16.8934	15.5878	11.7598	14.1639	18.0709	12.2277	15.3485	16.5855	22.7426	30.3749	24.4201	23.9346	27.2172	25.797	25.1495	30.568	35.8204	21.1552	33.147	20.2573	31.1358	31.7412	24.2922	22.6557	23.2362	22.0298
AT5G01790	27.9578	31.5085	36.1992	16.3998	19.0351	13.8555	21.2045	21.5538	17.5094	13.0748	14.7915	19.2064	3.39727	3.17779	3.8296	7.54165	3.21996	5.04068	10.024	14.8946	16.054	4.4109	3.36149	5.32319	3.20256	7.76329	10.0565	5.45153	6.99195	6.27579	2.44203	5.10874	2.12659	1.76309	2.66969	1.4748
AT5G01800	77.7956	88.4905	76.3474	86.9302	82.0191	96.3223	76.0182	81.8179	65.3685	57.9673	53.0937	58.2686	88.1547	84.8015	75.9936	98.0415	92.735	95.5291	112.204	117.483	118.257	97.4014	92.6036	94.9984	76.2963	61.4271	81.6974	87.7127	93.6792	101.445	129.198	120.265	116.553	122.182	130.221	141.765
AT5G01810	86.0343	154.525	100.041	86.4715	82.5789	87.3962	24.3852	19.8958	24.1241	26.2785	23.1214	27.3714	63.2415	93.3361	94.9022	35.292	53.7734	44.7157	58.4193	89.6186	78.4609	38.5412	35.4583	45.0424	21.5702	23.9692	40.5135	33.6856	51.598	40.7529	73.4134	96.7311	58.7265	77.3116	71.2905	91.6217
AT5G01820	206.239	220.981	178.232	184.985	184.193	208.898	64.2497	59.8316	63.9094	25.892	20.4745	25.5157	8.01407	18.7035	16.1561	39.9781	29.6237	35.6913	190.994	249.777	208.475	198.201	169.701	178.02	90.1426	63.9501	61.5843	60.8618	60.7911	97.7912	39.9882	86.1786	30.4266	96.0885	103.327	101.761
AT5G01830	3.64667	3.36839	4.08064	8.71596	7.55807	6.92775	9.96612	9.80373	10.5057	3.73567	1.63485	2.9691	4.6168	3.90414	4.54765	2.5627	2.14664	2.03253	5.17366	4.51859	3.50474	13.8835	14.5303	15.8672	10.4554	15.1384	11.1101	2.92918	3.81968	4.92531	4.42617	3.26625	4.17138	3.8788	2.86744	4.42439
AT5G01840	1.89086	2.59647	2.10614	2.86709	3.63907	2.66452	1.90841	1.22547	1.55639	1.48139	1.557	0.649491	1.04531	1.81588	1.55577	2.26982	1.28799	1.30082	0.646708	0.753098	1.58278	1.30158	0.542176	0.921321	0.282579	0.776329	0.28733	0.406831	0.129481	0.397202	0.0763133	0.0837499	0.245376	0.0881546	0.395509	0
AT5G01850	9.99457	9.7543	8.02964	6.07824	8.53782	7.1942	6.99749	9.44329	8.75471	22.5428	19.3846	16.794	6.88165	10.8045	8.85594	17.3531	10.7332	10.4066	33.4132	21.2541	15.6017	21.6207	19.3015	21.1904	22.6063	21.7372	22.699	44.2632	30.8811	38.7669	18.9257	23.7012	25.1919	30.9423	29.3665	24.1498
AT5G01880	10.1296	10.3157	11.9786	7.56912	7.41811	9.45904	5.51317	5.40647	4.961	2.12547	1.94625	2.59796	0.696875	1.27111	1.31642	4.0271	2.79064	4.55288	12.1797	22.0072	21.2545	16.7759	13.0122	13.0009	12.6219	11.839	14.1749	5.85836	11.5238	12.9488	4.34986	5.69499	2.37196	5.55374	9.09671	8.48008
AT5G01890	19.8541	17.5437	25.0104	8.37191	10.7773	8.12678	15.3733	14.4893	15.4667	19.3868	21.7201	18.7425	16.3766	14.2546	13.4036	14.4975	16.3145	13.0895	5.28145	4.35123	2.60029	1.73544	1.95183	3.27581	3.48514	5.62839	3.35218	8.62481	6.79773	4.68699	5.79981	6.53249	6.37976	5.64189	5.83376	2.94959
AT5G01900	0.270123	0.0701749	0	0.114684	0.139964	0	0	0.0720862	0	0.386448	0.3114	0.185569	0.0871094	0	0.359025	1.53762	0.321996	0.325205	9.91618	0.920453	0.113056	1.66313	1.40966	0.614214	0	0.194082	0.0957766	6.59065	0.453182	5.08419	0	0.502499	4.74393	5.02481	2.1753	1.4748
AT5G01910	1.21556	1.19297	1.44797	1.03215	0.419893	0.66613	0.318068	0.865035	0.389098	0.450857	0.856349	0.83506	0.435547	0.363176	0.837725	0.51254	1.18065	0.813014	0	0	0.113056	0	0.108435	0	0	0	0	0.162732	0.0647403	0.0794404	0.22894	0.1675	0	0	0	0.0921748
AT5G01920	241.625	237.682	212.72	163.539	168.237	172.927	174.513	159.166	163.129	146.206	150.328	160.053	179.271	148.176	154.74	261.688	271.98	249.839	71.6768	96.6475	94.4018	92.7736	72.8684	80.462	45.5894	65.4057	53.0602	68.1848	67.9773	54.5756	82.8762	74.7049	68.1326	71.5815	123.102	79.7312
AT5G01940	1.48568	1.19297	0.789801	2.17899	2.65932	2.13161	1.06023	1.73007	1.55639	1.22375	0.934199	0.83506	0.435547	1.08953	1.07707	1.90372	1.18065	1.78863	3.23354	5.18801	4.40919	6.43558	6.07237	5.73266	7.34705	4.9491	6.51281	2.11552	6.40929	5.48139	4.42617	4.60624	2.78092	3.8788	3.36183	5.62266
AT5G01950	8.37383	9.05256	7.10821	33.8317	33.8714	35.3049	45.3777	41.3054	43.4817	34.3939	34.5654	28.0209	25.6102	26.2394	27.0465	14.0582	18.1391	20.8131	25.6527	21.6725	16.7323	48.0138	43.6994	61.2167	47.5674	55.7016	50.57	38.9744	24.8603	39.7202	39.9882	33.5837	56.6	52.9809	30.2564	45.0735
AT5G01960	34.1706	34.7366	31.4604	31.6527	32.1918	38.7687	28.202	37.9173	39.1044	41.672	43.596	35.5364	36.6731	37.2255	38.296	37.5618	36.6003	27.7238	53.2456	46.8594	34.4821	45.1937	43.0488	46.7826	37.9598	49.588	35.9162	52.3998	40.7864	55.4494	50.8247	48.3237	52.0196	50.9533	48.5487	50.3274
AT5G01970	8.37383	7.50871	8.16128	9.1747	7.838	9.72549	7.10351	9.37121	6.71195	7.66456	7.39575	7.32997	7.31719	9.98733	7.06082	6.44336	6.76193	8.53664	12.0719	12.1332	13.3406	15.1128	13.6628	13.5127	13.187	10.6745	14.3665	13.995	14.3076	14.7759	14.2706	12.73	17.5852	13.664	11.0743	15.6697
AT5G01980	20.9346	21.8946	18.1654	23.2808	23.9339	22.2487	20.4624	24.5093	23.8323	24.6683	22.9657	21.7116	31.2723	33.7753	34.5861	31.4846	25.1157	27.0734	36.0001	29.7892	27.2465	30.7317	23.422	29.0728	27.316	26.8804	27.7752	32.0582	26.673	36.7809	30.5253	32.9137	37.7878	31.6475	32.9261	30.3255
AT5G01990	16.2074	14.456	13.5583	24.4276	20.2948	25.4462	24.5972	29.3391	26.2641	25.0547	22.4208	18.3713	11.3242	13.4375	11.4888	17.8657	16.0998	14.8781	15.521	18.3254	16.3931	24.0069	18.5424	22.8283	17.7083	21.8343	26.2428	15.6223	22.4649	22.4816	17.2468	25.0412	15.1315	21.3334	19.9732	20.6471
AT5G02010	6.3479	3.85962	2.89594	10.7803	7.838	9.19259	8.48181	5.83898	8.07379	5.28146	5.37165	5.75264	6.09766	7.80828	7.53952	6.29692	6.86926	9.02445	2.37126	2.67768	2.48723	9.5449	9.65073	7.57531	5.55738	4.85206	4.5015	5.12606	2.84857	5.40195	6.56294	6.86749	5.07109	3.96696	3.95509	5.71484
AT5G02020	2.16099	2.52629	1.31634	10.5509	8.25789	16.9197	3.2867	7.92948	5.7392	3.54244	2.72475	1.94847	1.65508	3.08699	1.9148	14.9369	7.72791	10.244	6.14372	5.10433	7.57475	76.9377	79.8083	59.8859	51.4293	29.0153	14.7496	13.9136	26.5435	33.8416	45.9406	48.4912	33.1257	36.496	43.506	141.396
AT5G02030	10.8049	13.8244	10.1358	9.28938	13.5765	11.191	13.3588	14.4172	10.7002	12.8172	12.2224	15.0311	12.4566	13.0743	12.6855	12.1545	9.44523	11.6261	10.994	12.0496	8.25309	9.61721	11.8194	14.9459	12.1509	21.0579	12.451	11.1472	10.5527	10.7245	11.8286	11.055	12.0234	12.3416	11.4698	9.8627
AT5G02040	12.9659	13.6139	11.4521	18.0053	15.3961	19.451	16.5395	18.8866	18.4822	22.414	21.0973	21.3404	17.509	17.7048	17.5922	18.3782	17.3878	20.0001	27.3773	22.5929	21.5937	37.4565	25.4823	25.6946	32.1198	25.1337	25.9554	29.5359	31.7227	43.6922	21.5203	28.2237	26.9095	34.9092	28.18	34.4734
AT5G02050	15.262	14.1753	17.244	12.2712	9.51757	9.19259	13.889	14.7777	15.8558	32.5905	31.4514	31.6395	17.7703	20.6102	23.3366	28.7022	20.1784	19.7562	25.8683	14.9783	23.0634	11.9311	12.2532	11.8748	29.5766	27.9479	25.4766	29.1291	34.895	22.005	15.5679	15.5775	17.5852	18.248	21.8519	18.8958
AT5G02060	2.43111	2.66664	1.5796	2.17899	2.09946	1.06581	1.06023	1.29755	1.84822	2.31869	1.7127	2.04126	1.21953	1.5435	1.07707	1.68406	1.07332	0.813014	1.72455	1.67355	1.69584	1.95237	1.95183	2.14975	1.50709	1.26154	1.34087	1.13913	3.04279	2.30377	1.22101	1.34	1.14509	2.38017	2.37305	2.12002
AT5G02070	1.35062	2.03507	1.84287	1.60557	0.839786	1.33226	2.01443	1.22547	1.26457	1.15935	1.63485	1.48455	0.871094	0.998733	0.837725	0.805419	1.07332	1.05692	1.29342	2.92871	1.46973	1.66313	1.30122	1.74027	1.03612	1.35858	1.43665	1.30186	1.68325	1.58881	1.06839	1.75875	1.22688	2.46833	1.68091	2.30437
AT5G02080	1.35062	0.631574	1.31634	2.63773	2.93925	1.59871	1.90841	1.44172	2.43186	2.64073	2.25765	1.29898	0.783985	1.63429	1.67545	1.02508	1.50265	1.70733	2.04791	2.67768	2.14806	3.97704	3.36149	2.35449	2.35482	1.55266	3.44796	3.01055	3.6902	1.98601	2.06046	2.76375	1.14509	2.64464	2.1753	2.85742
AT5G02090	1.89086	1.54385	2.50104	1.94962	1.81954	1.73194	2.01443	1.44172	2.52914	0.966121	1.47915	1.02063	1.56797	1.4527	0.837725	0.805419	0.858657	1.05692	0	0.0836775	0.226112	0.361549	0.325305	0.204738	0.282579	0.485206	0.0957766	0.162732	0.388442	0.158881	0	0.1675	0	0.352618	0.494386	0.645223
AT5G02100	4.72716	5.26311	2.7643	3.78456	5.17868	6.52807	6.25533	8.93869	8.36562	9.91884	8.87489	8.62895	6.88165	6.71875	7.1805	10.2508	6.43993	7.39842	22.7426	19.3295	15.8278	18.439	17.4581	15.253	31.9314	29.6946	33.6176	25.4676	24.7955	32.4117	25.1834	28.2237	29.854	35.4381	25.2137	32.9064
AT5G02120	288.762	281.963	335.665	184.755	172.016	169.597	102.1	83.9084	128.305	80.2525	83.7666	89.7226	129.183	144.453	114.649	174.044	201.999	219.92	118.347	152.795	191.404	109.043	96.3988	85.6829	40.503	41.2425	51.6236	78.5183	61.0501	66.4122	71.0477	64.6549	64.7791	56.0663	89.0884	69.3154
AT5G02130	11.3452	8.07011	9.21435	13.1886	10.2174	10.6581	11.3444	11.5338	10.3111	16.4241	14.2465	13.4537	12.1082	10.8045	7.41985	12.8867	12.1285	12.0326	10.6707	14.1415	13.5667	15.1851	15.5062	13.1032	22.3237	21.252	24.6146	15.2155	18.5157	14.617	14.1943	13.9025	15.1315	15.0744	12.2608	15.1167
AT5G02150	7.02321	8.63151	4.21227	20.1843	18.0554	17.8523	16.9636	20.7608	22.3732	18.1631	15.7257	13.0826	18.1188	16.6153	13.6429	20.7212	21.5738	21.7888	10.3473	11.0454	11.4187	31.6717	26.3497	24.1591	30.2359	24.2603	21.9328	19.8533	29.2626	23.4349	24.7255	17.755	22.1656	15.3389	24.6204	18.1584
AT5G02160	239.194	198.174	292.226	779.046	752.448	623.364	1181.73	1003.66	1315.74	390.249	407.311	397.953	216.119	273.017	240.906	223.833	361.495	353.417	14.012	12.97	24.0809	271.017	246.582	198.289	127.631	148.667	80.6439	122.944	70.049	64.744	54.2588	22.2775	37.2153	16.5731	36.2879	23.4124
AT5G02170	0	0.14035	0.131633	3.21114	1.9595	1.73194	2.12045	0.792948	1.26457	0.0644081	0	0.185569	0.261328	0.45397	0.23935	0	0.107332	0.162603	0	0	0.113056	0.433859	0.108435	0.614214	0.470965	0.194082	0	0.162732	0.0647403	0.0794404	0	0	0	0	0	0.0921748
AT5G02180	18.3684	24.2805	21.4563	57.6859	67.4628	74.7397	52.3752	38.3499	40.1744	10.5629	11.0547	9.64958	7.14297	8.44383	6.82147	13.4725	18.0318	14.3903	18.6467	18.4927	14.2451	34.2026	38.2776	38.286	15.2593	24.9396	20.0173	5.0447	5.89136	11.1217	5.87612	4.43874	6.0526	6.52344	7.71242	5.71484
AT5G02190	0.540247	0.701749	0.789801	4.12861	5.45861	4.52968	8.48181	8.43409	7.00377	2.25428	2.10195	2.59796	0.435547	0.45397	0.23935	1.31796	0.858657	1.38212	0.431138	0.836775	1.69584	1.15696	0.975916	1.12606	1.13032	4.07573	2.01131	1.13913	0.582662	1.58881	0.22894	0.837499	0.0817918	0.176309	0.296632	0
AT5G02200	0.135062	0.350874	0.131633	1.49089	1.11971	0.399678	0.318068	1.36964	1.07002	0.837305	0.6228	0.649491	2.00352	1.99747	2.75252	0.0732199	0.107332	0.406507	1.50898	2.67768	2.14806	6.86944	7.15672	3.89002	4.14449	5.82247	5.65082	2.19688	10.8116	5.95803	7.40239	6.28124	5.56185	7.49314	6.42702	5.80701
AT5G02220	0	0.0701749	0	0	0	0.133226	0	0.0720862	0.0972746	0.0644081	0.38925	0.371138	0.435547	0.907939	0.359025	0.3661	0.321996	0.325205	0.646708	0	0.791392	0.14462	0.21687	0	0.282579	0	0.191553	0.976393	0.129481	0.556083	0.152627	0.25125	0.490751	0.0881546	0.791018	0.0921748
AT5G02230	74.419	93.7536	67.3964	51.2636	56.1257	62.0833	26.2936	24.6535	27.5287	35.36	40.1706	46.1139	28.5719	34.8649	33.2696	46.8608	37.5663	45.0409	161.569	251.367	202.257	36.0826	37.1933	33.8841	25.5263	29.4035	27.9668	28.7222	54.576	38.8464	26.786	53.5162	21.7566	36.3197	68.2253	43.5987
AT5G02240	213.398	208.489	221.013	169.273	160.119	148.547	230.281	208.329	272.466	259.951	272.475	278.446	259.238	270.293	255.147	247.264	259.958	273.904	123.521	153.632	206.327	137.75	127.845	108.921	246.032	239.692	299.972	210.575	297.935	184.778	188.265	206.36	196.628	100.584	169.772	111.992
AT5G02250	45.6509	51.5083	44.4921	36.5841	42.8291	39.1684	46.862	43.468	47.8591	43.411	43.2067	46.8561	49.3039	42.9455	53.016	59.601	79.3185	75.3664	33.7366	48.3656	41.8307	39.6258	42.5066	34.1912	28.3521	33.1881	35.4373	34.2551	41.6927	31.0612	44.338	35.0912	34.189	39.934	46.1757	38.9899
AT5G02260	14.5867	8.84203	8.29291	17.2026	14.1364	11.4574	22.7949	14.7777	15.5639	9.40358	12.5338	10.3919	21.8645	26.6934	25.1317	17.4263	23.0764	14.1464	1.50898	2.67768	2.8264	4.48321	3.46992	1.53553	2.82579	6.30768	3.35218	5.61426	3.94916	6.03747	6.94451	5.69499	8.50635	4.40773	4.3506	4.60874
AT5G02270	125.742	106.946	131.239	16.2851	15.676	13.0561	6.99749	8.00157	8.65744	9.46799	9.18629	9.37123	6.88165	8.17145	8.6166	15.4494	13.0945	13.2521	54.6468	65.7705	54.8322	9.47259	11.9279	8.70136	7.15866	6.98696	9.76921	8.38071	6.02084	10.3273	8.16552	10.4687	8.42456	11.1075	9.59109	8.66443
AT5G02280	22.5553	13.4736	17.1124	9.28938	11.0572	9.85872	6.14931	5.91107	6.5174	4.50857	3.19185	3.71138	5.22657	4.08573	3.8296	6.2237	4.72261	7.07322	17.1378	16.9865	17.2976	11.2803	8.78325	11.4653	11.3032	9.70412	9.67343	5.45153	11.459	7.94404	7.32608	6.61624	4.58034	7.58129	6.22927	6.72876
AT5G02290	43.4899	45.4031	32.1186	50.3461	48.4276	50.4926	46.4379	62.1383	49.0264	91.3951	77.6164	65.2275	100.437	123.661	103.878	65.4586	48.5141	55.4475	131.282	78.8242	91.6885	102.391	97.3748	102.164	113.597	88.5015	99.7034	144.262	95.6214	141.483	164.379	151.755	170.209	120.772	107.875	111.071
AT5G02310	75.0943	78.3151	66.7382	76.7234	90.137	92.4588	86.6205	94.4329	89.3954	88.2391	91.2401	84.805	90.3325	72.9075	84.1315	87.2782	89.3004	72.1956	121.689	99.8273	56.0758	87.4226	120.58	164.609	113.785	153.519	83.1341	68.5916	70.8906	57.9915	106.152	97.6524	106.248	105.697	86.221	96.6913
AT5G02320	1.35062	0.982448	1.44797	2.86709	1.25968	2.26484	2.86261	2.5951	1.75094	2.83396	1.7127	2.50518	3.6586	2.08826	2.15415	2.05016	1.50265	3.25205	4.31138	4.60226	3.73085	6.21865	5.20489	5.01608	4.70965	5.14318	5.55504	3.25464	5.04974	4.76643	4.5788	5.35999	5.23468	5.46558	4.84498	7.00528
AT5G02370	1.08049	1.26315	1.44797	1.72026	2.65932	1.33226	1.80238	1.44172	1.75094	0.901713	1.557	1.2062	1.21953	1.4527	1.79512	1.02508	1.28799	1.62603	0.538923	0.251033	0.678336	0.795409	1.8434	0.409476	0.659351	0.485206	1.05354	0.895027	0.841623	0.714964	0.305253	0.25125	1.06329	0.793391	0.889895	0.737398
AT5G02380	1753.1	1840.62	1399.26	1914.19	1588.17	1615.76	1313.83	1373.53	1443.36	1385.35	1270.2	1206.48	1385.39	1241.79	1104.48	1523.41	1334.25	1445.54	1428.36	1878.89	1943.43	1772.24	1234.1	1283.3	1310.88	1099.57	1448.91	829.527	1789.68	1838.81	1218.72	1693.34	1056.75	1417.17	1807.08	1587.99
AT5G02400	13.6412	12.2104	9.21435	9.40406	7.838	6.39484	6.78545	4.97395	7.39287	5.41028	5.2938	6.77326	8.62383	6.44637	6.58212	7.68809	7.29859	7.96753	2.26348	2.67768	1.69584	1.08465	1.30122	1.3308	1.69547	0.582247	1.43665	3.33601	0.841623	1.90657	0.91576	0.669999	1.55405	2.29202	1.18653	1.65915
AT5G02410	9.99457	13.8244	13.9532	12.1565	8.95771	12.7897	13.1468	14.3452	13.7157	17.9054	19.1511	14.6599	8.01407	9.17019	8.01822	13.6921	9.76723	11.3822	14.6587	12.8863	4.97447	12.365	9.8676	10.9535	11.9625	11.3538	11.1101	13.9136	12.8833	16.2058	9.84441	10.3012	11.6962	12.9587	14.7327	10.9688
AT5G02420	0.405185	0.350874	0.131633	1.26152	0.139964	0.399678	0.212045	0.216259	0.0972746	0.128816	0.6228	0.463922	0.348438	0.181588	0.23935	0.29288	0.429329	0.894315	1.4012	3.68181	1.46973	1.08465	0.759046	1.3308	2.44902	0.582247	1.43665	0.650929	3.10753	1.27105	1.98415	2.01	0.572543	3.08541	2.37305	2.30437
AT5G02430	2.97136	2.10525	1.9745	3.55519	2.23943	3.19742	3.81681	3.89266	3.40461	4.18653	4.2039	3.43302	2.17774	2.08826	4.18862	1.24474	1.39532	0.650411	3.34132	3.84917	3.05251	1.73544	0.975916	1.22843	2.26063	2.23195	2.77752	1.70869	3.36649	1.50937	1.37364	3.09875	1.963	2.55648	2.66969	1.75132
AT5G02440	1.7558	3.85962	5.13371	0.802786	0.559857	1.19903	0.42409	0.865035	0.680922	0.386448	0.7785	0.742276	1.21953	1.27111	0.837725	2.1966	4.93728	6.1789	2.04791	2.00826	2.14806	0.578479	0.21687	0.716583	0.0941929	0	0.383106	0.569563	0.129481	0.556083	4.27354	4.10374	1.39046	3.43803	4.05397	4.24004
AT5G02450	61.183	53.9645	69.3709	38.8778	38.4902	33.1733	41.4548	38.9986	38.8126	60.9945	66.1725	58.8253	50.0008	77.3564	70.6082	63.6281	58.0667	69.1061	53.7845	49.7044	73.5995	54.377	47.1693	43.0973	63.8628	50.3644	62.6379	95.6052	74.9692	76.4217	48.8405	50.4174	57.0089	58.8873	66.3466	61.5727
AT5G02460	9.45432	9.47361	8.55618	2.40836	3.35914	2.53129	3.2867	2.30676	2.14004	3.2204	3.50325	2.87632	2.43906	2.08826	1.55577	2.34304	2.25398	2.27644	3.88025	5.18801	2.71335	2.31392	2.49401	2.76396	2.16644	3.20236	1.81975	1.62732	3.56071	1.74769	2.51834	3.09875	1.63584	2.38017	1.87867	2.39654
AT5G02470	8.50889	8.28063	9.08271	9.74812	8.53782	8.92614	10.6023	9.15495	8.75471	7.9866	8.17425	8.16503	10.6274	9.26098	9.09529	8.27385	7.83525	9.26835	6.68265	8.53511	12.8884	9.25566	9.8676	6.75635	10.0786	8.53962	8.71567	9.113	10.7469	10.645	7.40239	9.21249	7.85202	8.11022	8.99783	9.40183
AT5G02480	167.206	173.192	179.153	96.1049	92.0965	106.581	104.22	107.048	108.364	135.321	147.837	152.259	143.731	91.7019	101.604	129.16	134.487	123.172	153.054	212.039	184.394	110.923	119.604	123.969	95.7942	105.969	99.6076	137.509	146.766	113.759	171.552	137.434	137.737	111.339	128.244	110.149
AT5G02490	68.4763	36.2804	28.0379	12.8446	13.5765	10.2584	13.995	16.724	15.6612	62.5402	52.4709	35.8148	50.7848	79.8078	92.2694	106.974	66.9753	58.2931	584.624	86.1042	60.0328	19.5237	21.687	11.6701	25.4321	10.1893	11.589	232.382	20.9758	167.699	23.7334	124.117	439.795	325.29	126.86	116.785
AT5G02500	2647.35	3113.52	2254.62	1725.42	1656.76	1735	1363.98	1452.47	1480.52	2830.41	2965.38	2701.7	3425.06	2949.8	3137.28	3092.81	2713.68	2544.16	3400.28	3563.66	3267.55	3099.56	2931	2606.93	2765.41	2481.83	2210.14	2569.3	4529.68	1793.21	3107.48	1972.64	2872.69	2332.04	2256.18	2344.37
AT5G02502	5.26741	5.54381	7.10821	8.14254	5.59857	7.1942	5.93726	6.7761	9.24109	15.3935	13.7016	12.5259	11.934	17.7956	10.7707	14.7904	10.6259	13.3334	22.6348	13.3047	14.5842	15.4743	17.7834	15.7648	23.0773	16.0118	21.8371	33.3601	23.8892	29.7902	21.2914	13.1487	21.6748	23.8017	22.3463	20.3706
AT5G02520	1.35062	0.491224	1.1847	1.03215	0.839786	1.19903	1.16625	0.720862	1.1673	1.99665	2.0241	0.927845	1.39375	1.27111	0.837725	0.732199	0.858657	0.650411	0.646708	0.33471	0.904448	0.506169	0.759046	0.409476	0.470965	0.582247	0.957766	0.976393	0.841623	0.714964	0.839446	0.586249	0.654335	0.705237	0.494386	0.276524
AT5G02530	28.7682	26.9471	26.9849	38.075	38.2103	40.2342	39.1223	42.603	39.0071	40.1906	41.5719	35.9076	50.6977	41.7652	40.2108	38.4405	40.1422	37.236	36.4312	38.7427	40.1349	47.9415	43.8078	50.6727	54.9145	54.246	55.4546	45.9718	40.9158	46.0755	48.3826	42.2099	40.7323	43.6365	39.8475	46.917
AT5G02540	2.02593	3.50874	5.26534	30.9646	31.352	21.1829	11.8745	14.5614	24.805	2.76955	3.5811	3.71138	5.22657	3.45017	5.2657	3.14846	4.72261	4.39027	0.646708	0	0.226112	0.795409	1.62653	3.89002	0.470965	0.194082	0.478883	1.05776	0.258961	0.397202	0.534193	0.25125	0.654335	0.881546	0.791018	0.276524
AT5G02550	0.270123	1.4035	0.658168	1.03215	1.67957	1.59871	1.27227	1.00921	0.389098	0.450857	0.3114	0.0927845	0.0871094	0.363176	0.119675	0.29288	0.429329	0.162603	0.215569	0.251033	0.226112	0.21693	0	0.204738	0	0.194082	0.0957766	0.162732	0.0647403	0.0794404	0	0	0	0.0881546	0	0
AT5G02560	12.1556	14.1753	10.5307	15.3676	16.2359	20.65	14.4191	16.5077	14.2021	10.4985	11.4439	10.3919	3.04883	4.90287	5.14602	9.29893	8.6939	7.64233	19.7246	20.5847	24.0809	28.0562	22.7714	27.1278	25.9031	20.8639	29.4034	13.1813	21.1053	23.7527	6.334	14.9075	6.95231	13.8403	14.1394	12.0749
AT5G02570	0.540247	0.14035	0.394901	0.458735	0.559857	0.266452	0.106023	0.288345	0.486373	0.644081	0.38925	0.742276	1.74219	1.72508	1.67545	0.805419	0.536661	0.569109	0.862277	0.33471	0.339168	0.14462	0.21687	0.204738	0.376772	0.0970412	0.383106	0.732295	0.258961	0.397202	0.305253	0.25125	1.14509	0.352618	0.296632	0.0921748
AT5G02580	0	0	0	0.114684	0	0.133226	0.212045	0.144172	0	0.128816	0	0	0	0	0	0	0	0	2.58683	2.42665	1.58278	1.88006	1.19279	1.43317	1.60128	1.74674	5.93815	2.19688	2.84857	19.6218	0.763133	4.01999	0.654335	17.102	3.06519	12.0749
AT5G02590	11.8854	10.1052	10.399	9.97748	12.4568	12.5232	9.22397	8.43409	8.26834	5.34587	5.68305	6.03099	1.8293	2.17905	2.63285	9.15249	6.86926	4.87808	33.8444	34.2241	20.3501	13.0158	10.1929	13.308	8.28898	11.4509	15.7074	10.1708	12.9481	17.7947	4.34986	9.71499	5.80722	22.832	20.3687	16.5915
AT5G02600	24.8514	24.07	23.0359	35.896	33.1715	35.8378	32.655	33.3038	28.9878	23.5734	23.1993	22.1755	33.0145	33.2306	34.3467	18.6711	17.4951	17.3985	26.7306	27.6973	24.0809	27.5501	33.5065	35.6244	25.2437	32.3147	29.9781	21.9688	22.2059	23.991	29.1517	30.5687	28.1364	27.7687	21.9507	22.9515
AT5G02610	53.4844	41.1926	50.4156	31.7674	29.9524	28.5103	29.6863	27.2486	32.3924	51.14	54.2614	46.2067	48.7813	52.1157	48.7077	66.4105	54.0954	63.0085	65.4253	59.4947	82.1917	52.4247	56.82	44.7353	65.5583	52.9845	57.9448	81.9357	82.2849	61.4075	53.4956	52.1762	65.7606	54.8321	69.4118	62.1258
AT5G02620	38.8978	38.8067	31.7237	52.1811	47.028	45.2968	47.3921	53.6321	49.7073	64.3437	57.609	54.5573	29.2688	27.2382	26.4482	40.4174	34.3463	33.3336	91.1858	85.9368	74.1648	56.1125	54.9766	60.7048	93.9104	89.666	97.0217	83.2375	77.1704	68.4777	63.0348	64.0687	54.9641	54.744	57.6454	44.5204
AT5G02630	6.88815	7.71923	6.58168	11.239	11.3371	11.4574	8.69385	10.3804	11.1866	10.6273	10.1205	9.46401	6.01055	8.44383	5.38537	11.1294	6.43993	8.21144	19.509	18.2417	12.2101	19.8129	18.0002	19.3477	16.3896	17.9526	18.9638	15.0527	18.9689	20.734	14.7285	12.73	15.6222	18.6888	15.2271	16.3149
AT5G02640	0.540247	0.701749	0.789801	1.26152	0.839786	0.932581	0.954203	0.504604	0.583648	0.386448	0.856349	0.83506	0.696875	0.635557	0.71805	0.51254	0.429329	0.569109	0.646708	0.66942	0.56528	0.578479	0.433741	0.409476	1.13032	0.388165	0.383106	0.569563	0.841623	0.238321	0.534193	1.25625	0.736127	0.705237	0.197754	0.276524
AT5G02650	4.86222	5.26311	4.60717	8.60128	8.11793	9.32581	8.69385	9.15495	10.5057	7.47134	6.8508	7.42276	5.92344	5.17525	4.18862	4.53964	7.62058	8.45534	8.51498	8.78614	10.4012	11.208	8.89168	9.72505	13.658	8.63666	11.1101	8.13661	17.6094	10.5656	7.32608	6.11374	5.72543	6.61159	9.19558	9.03313
AT5G02670	9.72445	9.82448	10.1358	9.40406	8.11793	9.85872	6.89147	7.06445	9.72746	10.2409	12.0667	11.0413	7.75274	9.07939	8.01822	9.95791	12.0212	11.3822	10.8862	16.2334	14.0189	8.31564	10.7351	6.85872	6.31093	9.60708	8.90722	10.4962	10.1642	7.38796	12.668	11.055	9.56965	9.96147	11.9641	9.95487
AT5G02680	2.70123	3.57892	3.94901	3.32583	4.61882	3.0642	5.72522	4.32517	4.37736	6.05436	7.0065	5.28871	3.31016	3.35937	4.54765	3.14846	4.82995	4.39027	6.89821	7.11259	5.20058	6.43558	7.48202	7.47294	6.21673	6.5988	8.81144	7.56705	7.05669	5.64027	9.99704	5.86249	8.34277	7.84576	6.32814	5.89919
AT5G02690	1.35062	0.771923	1.31634	1.3762	1.25968	1.33226	1.37829	0.648776	2.04277	1.03053	1.7127	0.927845	0.958204	1.4527	0.837725	0.58576	1.18065	1.70733	1.83234	0.836775	0.226112	1.51851	1.95183	2.35449	1.41289	1.94082	1.43665	0.976393	2.97805	1.82713	2.36571	1.1725	0.572543	2.46833	1.97754	3.50264
AT5G02710	46.8664	45.754	47.2564	28.9003	28.9726	26.2455	32.1248	34.6014	31.0306	42.2517	41.0269	48.8046	33.5371	30.1436	31.7139	41.6622	45.1868	44.797	22.9581	32.4669	48.388	29.0686	26.0244	20.0643	20.8166	17.7585	18.5807	35.9638	29.3921	27.1686	28.3885	21.2725	26.1734	19.3059	30.7508	27.2837
AT5G02720	0.405185	0.280699	0.394901	0.344051	0.419893	1.06581	0.42409	0.504604	0.194549	0.386448	0.6228	0.278353	0.0871094	0.363176	0.23935	0.51254	0.214664	0.650411	0	0.251033	0	0.506169	0.433741	0.204738	0.376772	0.291124	0	0.0813661	0.453182	0.238321	0.992073	0.586249	0.490751	0.440773	0.395509	0.460874
AT5G02740	19.3138	21.263	18.4287	26.2626	21.4145	23.0481	20.1443	19.5354	23.2486	22.1564	22.1094	23.2889	20.3836	20.7918	22.3792	19.6962	18.9978	16.7481	21.4491	19.9989	23.1765	23.1392	17.8918	17.5051	20.2515	19.2142	21.9328	23.7589	24.7955	27.4069	15.4916	19.1787	18.8939	16.8375	18.3912	19.9097
AT5G02750	0.540247	0.421049	0.131633	1.14684	0.279929	0.133226	0.848181	0.57669	0.486373	0.837305	0.7785	1.11341	0.783985	0.363176	1.19675	0.29288	0.858657	0.243904	0.215569	0.251033	0.113056	0	0	0	0.188386	0.291124	0.28733	0.244098	0.258961	0.158881	0.305253	0.1675	0.163584	0.9697	0.0988772	0.921748
AT5G02760	3.37654	4.84206	3.68574	130.854	141.784	128.163	83.8639	69.6353	94.1618	10.3053	8.2521	19.1136	16.0281	13.4375	9.45432	15.6691	22.5398	22.4392	0	0.251033	0.678336	1.37389	0.975916	7.2682	0.0941929	0.388165	0.383106	2.60372	1.03584	1.19161	0.992073	0.0837499	0.490751	0.264464	3.16407	0.368699
AT5G02770	56.1857	52.7013	61.7361	67.2047	63.5438	65.8136	71.1412	71.2933	74.9987	81.7983	77.4607	72.6502	72.3008	75.9037	73.2411	58.0634	68.3706	73.9842	101.641	97.9864	84.792	105.789	103.23	97.7624	108.604	107.328	94.9146	103.172	122.035	120.034	109.967	93.9674	95.5329	111.604	93.1424	118.352
AT5G02780	0.945432	0.14035	0.263267	0	0	0	0	0	0.0972746	0.128816	0	0.0927845	0.609766	0.0907939	0.359025	2.70914	0.429329	0.569109	5.92815	0.251033	0.113056	1.15696	1.40966	0.511845	1.41289	0.388165	2.8733	3.17328	0.323701	7.30852	0.763133	2.68	11.9416	8.46284	2.66969	5.06961
AT5G02790	299.297	336.909	328.952	328.225	324.017	337.461	321.142	333.975	322.076	366.997	359.9	344.045	338.507	322.409	338.919	322.461	322.533	335.368	252	301.908	356.805	319.827	345.8	298.917	349.738	317.325	362.323	347.596	296.251	334.524	274.575	301.081	297.559	179.483	271.616	211.818
AT5G02800	34.7109	37.9646	35.8043	36.8135	36.6706	44.4975	33.8212	33.8805	31.6142	29.1769	24.912	27.0003	28.659	25.1499	23.935	25.8466	24.2571	25.5286	46.4552	52.8005	42.7352	47.2907	44.6753	47.4992	43.3288	41.5336	49.8038	31.3259	38.9736	38.1314	41.5907	37.4362	37.5425	35.8789	35.4969	42.4926
AT5G02810	33.9005	36.7014	30.0124	215.949	232.761	230.081	232.083	211.285	207	29.5633	24.8341	20.9693	0.958204	1.27111	1.4361	0.21966	0	0.162603	85.1498	93.9698	86.6009	215.483	246.582	233.504	159.751	199.711	179.677	60.1295	56.1298	101.763	15.8732	21.1887	14.15	5.20112	1.38428	6.26788
AT5G02820	2.56617	6.59644	3.81737	11.8124	12.4568	12.39	14.8432	13.9847	9.92201	7.79338	8.17425	6.68048	3.22305	3.45017	5.02635	3.36812	2.57597	3.73986	8.29941	7.4473	8.4792	11.7142	9.00012	11.1582	12.1509	13.0035	11.2059	12.7745	9.3226	12.4721	5.64718	4.68999	6.62514	6.69975	5.24049	5.25396
AT5G02830	224.743	252.98	248.392	83.9485	87.7576	86.8633	71.7773	66.9681	60.213	87.9814	104.552	113.29	44.0774	23.9696	28.9613	88.3033	95.0963	88.6998	105.413	127.525	118.257	39.6981	38.9282	34.396	23.3598	26.6863	26.6259	72.9854	43.6997	41.309	32.0516	32.9137	34.7615	32.4409	56.0634	44.0595
AT5G02840	166.666	182.244	177.968	119.615	107.493	129.629	40.2886	48.6582	45.0381	39.0313	33.3198	48.8974	96.2559	82.7133	84.3708	255.464	290.548	308.295	136.24	208.022	190.386	153.514	144.436	122.126	48.4152	41.8247	38.8853	54.9221	76.5877	76.3423	138.432	86.5136	113.772	231.406	315.913	299.199
AT5G02850	12.9659	12.4911	12.6368	13.3033	14.1364	15.1878	11.9806	12.9034	13.2293	13.2681	11.1325	11.9692	17.6832	14.7994	14.1216	17.9389	12.1285	11.3822	15.7366	12.3006	12.2101	16.7759	14.8556	18.8359	16.7663	16.594	11.7805	11.3099	11.459	15.1731	11.9812	14.5725	11.2873	14.3692	13.7439	14.1027
AT5G02860	7.02321	7.29818	9.21435	21.3312	22.9541	18.1187	47.074	40.3683	37.1589	23.7022	23.8999	23.3817	10.5402	10.8953	12.6855	18.7443	19.3198	16.3416	8.51498	10.9618	6.89642	19.6683	20.3858	25.8994	29.8592	40.5632	31.8936	15.9478	17.9978	14.617	15.339	15.9962	13.1685	14.4574	16.4136	14.1027
AT5G02870	236.358	198.033	216.011	137.276	124.988	129.362	149.492	140.64	149.414	235.798	250.755	241.054	200.177	224.806	216.612	249.534	220.89	206.505	194.443	178.819	226.338	145.777	125.134	122.74	174.728	207.862	185.136	257.849	218.175	199.157	127.062	160.884	170.536	157.532	182.527	160.661
AT5G02880	42.6795	46.1049	41.3329	57.8006	69.0024	65.4139	66.6882	63.58	67.1195	67.4997	61.735	57.248	53.3981	40.4033	52.4176	53.6702	68.2632	52.1955	89.4612	93.2168	50.0838	87.4226	107.676	124.583	91.8381	114.606	89.3595	74.2059	82.4791	66.4916	102.031	96.0611	96.4326	126.414	89.0884	121.21
AT5G02890	5.13235	6.80696	9.34598	3.89925	6.01846	3.19742	7.63363	6.70402	8.94926	4.44416	6.46155	7.05162	3.13594	2.17905	2.15415	2.78236	5.47394	4.95938	0.215569	0	0	0.0723099	0.325305	0.614214	0.188386	0	0	0.244098	0.0647403	0.0794404	0.152627	0.0837499	0.327167	0	0	0
AT5G02910	6.07778	7.15784	6.31841	7.68381	7.41811	8.26001	6.04329	7.13654	6.03102	7.85779	5.52735	6.86605	7.75274	9.35177	8.25757	6.29692	6.22526	5.60979	9.37726	6.77788	6.33114	12.0757	9.21699	10.4416	8.0064	8.92779	7.08747	7.07885	8.02779	9.29453	9.1576	8.37499	7.77023	9.16808	8.80007	9.40183
AT5G02940	128.174	111.438	133.081	113.881	142.344	104.049	164.865	138.478	164.102	181.502	188.708	210.064	88.9387	124.297	151.269	100.531	136.097	103.415	36.1078	48.7003	55.8497	98.0522	108.76	120.079	66.5002	106.745	57.2744	114.808	90.7659	63.314	47.5432	38.7762	53.9826	24.6833	40.8363	26.2698
AT5G02950	9.04914	8.14028	6.84494	5.16077	3.77904	3.46387	3.81681	3.53222	2.52914	4.37975	4.5153	4.82479	3.31016	1.36191	1.79512	3.80744	3.64929	2.92685	7.54492	13.3884	9.2706	3.18163	2.92775	2.9687	2.7316	4.36685	2.96907	3.90557	3.56071	3.81314	1.98415	2.345	3.10809	3.17356	3.75734	3.31829
AT5G02960	183.684	152.841	175.336	118.354	113.931	118.171	113.338	111.517	127.819	191.807	199.685	189.466	222.042	234.339	215.415	214.315	200.389	219.27	224.084	216.557	296.998	225.896	191.496	160.924	229.548	199.614	217.987	325.058	321.63	269.939	227.871	234.667	244.639	225.764	251.741	252.651
AT5G02970	55.6454	48.14	49.8891	27.0654	30.5122	31.9742	21.3105	26.8161	25.1941	40.3839	41.6497	38.1344	52.1786	46.9405	53.1357	47.1536	51.1974	49.7564	37.1857	58.4906	37.6477	26.7547	27.5425	30.3012	36.0759	28.5301	30.0738	29.9427	45.9008	25.2621	58.8375	47.1512	48.7479	36.2315	48.7465	43.9674
AT5G03020	0	0.421049	0.263267	0.344051	0.699821	0.266452	0.954203	0.648776	0.778197	0.966121	0.23355	0.83506	0.435547	0.726351	0.71805	1.17152	1.07332	1.13822	0.431138	0.585743	0.791392	1.88006	1.40966	2.04738	1.50709	0.970412	0.670436	1.30186	1.29481	1.19161	2.13677	1.42375	1.63584	1.58678	1.68091	1.29045
AT5G03030	14.8568	14.1753	13.5583	11.9271	14.1364	12.39	9.8601	12.9755	12.9375	15.1359	14.0908	13.4537	14.0246	20.0655	15.9168	21.1606	12.2359	15.5286	12.6108	9.79027	11.4187	14.1004	9.32542	9.41795	13.187	10.4804	10.727	11.0658	17.8036	20.4162	10.3786	9.29624	11.6144	10.0496	12.3597	13.2732
AT5G03040	246.488	310.945	227.199	198.288	194.69	196.242	165.501	148.57	169.841	111.04	116.775	127.3	203.401	234.611	266.636	128.647	141.678	118.293	163.617	202.416	180.777	112.731	121.014	122.536	99.2794	101.796	105.642	107.159	109.023	98.9033	112.638	114.737	106.738	71.0526	103.92	80.3764
AT5G03050	9.45432	9.19291	9.08271	16.3998	19.0351	15.9871	18.3419	16.1473	22.9568	13.7189	10.0426	8.62895	12.718	12.0756	13.7626	10.0311	15.3485	11.5448	10.2395	10.627	12.2101	18.7283	18.7593	16.1743	16.8605	13.9739	20.4962	10.0894	19.8105	14.7759	16.1784	11.39	12.4324	10.4022	12.5574	11.7062
AT5G03070	9.99457	8.98238	9.08271	9.8628	9.65754	8.26001	8.58783	9.37121	9.63018	10.9494	11.2882	11.5053	10.2789	11.3492	9.69367	10.6901	9.98189	10.4879	13.7964	15.8151	14.8103	12.5096	11.2773	11.2606	14.5999	15.5266	15.7074	14.9714	16.5088	12.2338	13.0496	15.3262	11.0419	13.664	13.8428	16.2228
AT5G03080	24.8514	27.2278	24.3522	23.5102	23.654	22.5152	24.9153	24.0768	26.8478	29.048	30.4393	29.5055	25.9586	23.4248	24.7727	29.6541	22.8617	23.0896	37.0779	37.2365	33.0124	28.707	22.6629	21.7022	29.765	27.2686	29.4034	36.3706	34.7655	39.0847	26.786	28.3075	25.0283	29.9726	31.5418	27.8368
AT5G03100	2.97136	3.64909	2.23777	3.21114	4.05896	3.73033	2.96863	3.46014	4.18281	4.7662	3.81465	2.31961	4.35547	5.08446	4.42797	4.31998	3.11263	2.84555	5.06588	3.17975	3.73085	2.67547	3.79523	3.78765	4.52126	3.39644	4.11839	3.49874	6.47403	3.57482	3.96829	3.68499	4.17138	3.79065	3.26295	3.22612
AT5G03110	11.3452	13.9648	13.1634	6.3076	5.8785	5.19581	2.86261	2.37885	3.01551	3.80008	3.03615	3.89695	5.13946	4.81208	5.14602	6.00404	5.36661	5.36589	13.7964	19.2458	15.7148	5.92941	7.04828	6.34688	3.10837	3.49348	5.36349	6.75339	6.47403	6.673	8.0129	9.88249	7.85202	7.7576	9.09671	9.21748
AT5G03120	60.3726	93.1922	66.8698	42.777	38.4902	29.4429	30.1104	24.8697	22.3732	14.8139	11.1325	20.5981	112.197	118.668	110.221	23.1375	24.1497	26.9107	15.1976	26.6931	20.0109	7.01406	6.50611	7.06346	5.2748	6.21063	8.71567	4.88197	13.6602	4.76643	24.1913	17.5037	12.7595	6.96421	11.0743	7.18963
AT5G03130	0.540247	1.19297	0.921435	4.2433	3.77904	3.46387	2.43852	1.44172	1.65367	0.32204	0.23355	0.371138	0.348438	0.45397	0.598375	0.14644	0.858657	0.813014	0	0	0	0.14462	0.108435	0.409476	0	0	0	0	0.0647403	0	0.0763133	0	0	0	0	0
AT5G03140	33.7654	48.7715	40.6748	35.0932	38.9101	28.7768	25.4454	23.5722	24.4159	20.2241	22.9657	20.0414	12.9793	11.44	12.4462	18.1585	19.9638	17.0733	29.3174	39.0774	30.8643	20.9699	18.2171	31.4273	18.4618	19.9905	20.8793	10.3335	17.1562	12.9488	15.7205	15.4937	10.7147	10.6667	16.0181	10.7844
AT5G03150	0.675309	0.842098	0.394901	4.58735	5.03871	5.06259	3.39272	2.66719	3.79371	1.41698	1.2456	1.7629	1.39375	1.63429	1.19675	1.4644	2.57597	1.54473	0.538923	0.836775	0.339168	1.15696	0.759046	1.12606	0.847736	0.776329	0.191553	0.325464	0.712143	0.158881	0.839446	0.837499	0.89971	0.881546	0.889895	1.38262
AT5G03160	29.8486	29.1226	29.2226	23.8542	25.7534	22.7816	20.5684	16.7961	19.1631	37.3567	33.3976	31.6395	18.6414	22.2445	22.0202	32.5829	15.6705	17.8863	78.7905	37.1528	40.248	27.8393	27.9763	22.9307	28.2579	20.8639	23.6568	67.6966	25.7666	60.5336	16.8652	32.83	45.0673	36.9368	32.234	22.4906
AT5G03170	9.31926	7.71923	8.42454	3.66988	6.29839	3.73033	4.66499	6.70402	4.37736	3.41363	4.59315	5.3815	2.70039	3.45017	4.787	3.36812	3.64929	5.44719	0	0.167355	0.678336	0.361549	0.650611	0.409476	0.188386	2.42603	0.191553	0.162732	0.0647403	0.158881	0.22894	0.25125	0.572543	0.176309	0.593263	0.18435
AT5G03180	4.05185	6.45609	6.84494	10.3215	13.0167	10.9245	9.8601	11.1734	7.29559	8.11542	9.03059	7.23719	5.40079	3.08699	2.63285	5.34506	6.97659	6.74801	6.89821	10.0413	10.2881	10.0511	10.3013	8.39426	8.94833	11.6449	9.29033	5.53289	10.5527	7.70572	5.34193	6.69999	5.80722	6.52344	6.72365	6.54441
AT5G03190	85.359	80.7011	78.0587	43.9239	41.8493	38.6355	32.867	34.8176	30.5442	55.9706	58.621	54.7428	14.8957	16.1613	14.1216	35.7313	30.697	31.1384	105.844	173.547	108.082	26.8993	23.5304	25.0804	35.8875	45.7064	60.8181	39.3812	101.772	36.7809	23.9624	46.1462	20.9387	33.7632	51.8117	28.5742
AT5G03200	10.94	11.7894	11.9786	15.7117	16.2359	19.1845	19.7202	21.5538	21.4977	25.0547	22.1094	21.6188	7.49141	9.89654	8.6166	13.1064	9.12323	10.6505	29.2096	42.4245	39.7957	28.9963	27.3257	29.5846	39.6552	42.31	49.708	26.1185	35.7366	36.4632	14.2706	19.8487	15.6222	21.1571	21.1597	23.7811
AT5G03204	0	0	0	0	0	0	0	0	0	0.0644081	0	0	0	0	0	0	0	0	0.107785	0.66942	0	0.14462	0.108435	0.409476	0.659351	2.03786	0.478883	0.0813661	0.582662	0.0794404	0.0763133	0	0.0817918	0.0881546	0	0
AT5G03210	2.02593	0.842098	0.394901	0.573419	0.419893	0.133226	0.318068	0.144172	1.07002	7.53575	8.4078	3.43302	0.958204	0.45397	1.19675	0.805419	0.107332	0.406507	68.0121	95.0577	36.9693	4.12166	3.14462	1.74027	52.5597	62.1063	85.1454	14.3204	40.0095	30.7434	1.98415	11.4737	7.11589	10.5785	6.82253	3.31829
AT5G03220	5.67259	6.17539	5.92351	14.3355	12.0369	12.1236	9.22397	10.1642	8.75471	7.40693	7.70715	7.32997	9.32071	11.1677	9.69367	6.51658	6.65459	7.96753	11.2096	10.4597	7.57475	16.6313	14.964	15.4577	12.0567	12.1301	11.3974	11.2285	15.1492	10.645	9.61547	8.37499	11.0419	9.34438	7.51467	11.8905
AT5G03230	6.48296	10.1754	6.97658	46.791	41.7094	55.8217	35.8356	38.422	34.6298	22.9937	15.3364	15.0311	4.00703	5.9016	5.2657	6.44336	7.83525	7.72363	49.3653	82.7571	74.0517	94.4367	103.23	84.4544	109.829	80.4471	60.3392	27.7458	124.042	47.1876	16.9416	12.73	8.9971	15.6915	15.5237	19.9097
AT5G03240	217.584	202.104	174.283	326.963	313.24	311.882	739.402	867.341	895.802	790.867	721.28	775.4	464.293	429.183	399.116	839.174	701.952	753.664	478.779	532.942	633.453	700.393	670.563	569.172	1341.02	1122.86	1376.31	1042.46	1288.4	1029.15	788.469	763.631	634.787	863.474	1085.18	926.172
AT5G03250	1.21556	1.54385	1.71124	1.60557	1.53961	1.33226	2.54454	1.5859	2.72369	1.6102	1.557	1.39177	1.30664	1.18032	1.19675	1.97694	2.46864	1.30082	0.323354	1.00413	1.46973	0.867719	0.975916	1.12606	0.847736	0.970412	1.14932	1.38322	0.712143	0.714964	0.992073	0.586249	0.572543	0.264464	0.494386	0.645223
AT5G03260	18.9086	13.4736	23.4308	10.2068	12.3169	8.92614	10.4962	8.72243	10.7002	7.1493	9.57554	6.77326	5.40079	4.72128	8.6166	8.05419	9.98189	7.64233	0.323354	0.33471	0.113056	0.506169	0.433741	0.818952	0.753544	2.81419	0.191553	0.732295	0.0647403	0.238321	0.22894	0.1675	0.0817918	0.0881546	0.0988772	0.0921748
AT5G03270	0.270123	0.350874	0.131633	0.344051	0.139964	0.266452	0.212045	0.288345	0.194549	0.644081	0.23355	0.463922	0	0	0.23935	0.0732199	0.214664	0	0.215569	0.920453	1.13056	0.361549	0.759046	1.02369	0.0941929	0.582247	0.28733	0.162732	0.971104	0.317762	0.68682	0.837499	0.817918	0.617082	0.593263	0.460874
AT5G03280	109.67	108.701	98.067	99.0867	113.231	114.974	111.96	115.266	120.912	123.277	125.183	119.878	82.4926	65.8256	74.6772	122.424	101.966	89.2689	187.222	225.846	142.338	147.223	171.544	224.495	207.413	248.037	184.561	140.357	166.447	143.072	155.145	173.111	136.592	150.48	165.619	140.382
AT5G03285	2.97136	5.54381	3.81737	2.75241	3.21918	2.66452	2.65056	2.95553	3.79371	10.6917	9.34199	9.83515	2.35195	3.45017	1.07707	4.61286	3.11263	3.82116	14.012	21.5888	22.272	7.52023	4.33741	5.73266	7.53544	5.82247	8.61989	11.6354	19.5516	13.0282	5.26562	9.37999	3.84422	5.90636	8.60232	8.11138
AT5G03290	118.179	101.824	108.071	80.508	76.1406	77.9372	80.3651	95.0096	94.7455	117.867	122.302	110.042	178.661	135.101	129.608	176.094	146.83	147.155	163.186	129.449	140.755	112.08	97.7001	92.2345	107.38	93.8388	118.284	144.669	124.884	142.754	144.461	141.454	159.494	142.546	134.078	129.137
AT5G03300	91.1667	91.7887	97.6721	84.9806	88.4574	79.4027	109.521	91.8378	102.917	101.443	105.954	107.259	115.42	103.959	110.46	92.6965	94.5596	90.8136	68.0121	78.4895	90.8971	68.9836	64.7358	59.2716	65.7467	82.9702	90.3173	91.0487	81.5727	73.4824	81.1973	81.4049	76.8025	65.4107	76.3332	70.0528
AT5G03320	13.7763	12.7016	12.6368	20.4137	20.0149	19.7174	20.5684	20.1121	22.665	26.4073	24.4449	22.2683	23.6067	22.5169	17.8316	19.7694	20.7151	17.3985	33.0899	24.3502	27.6987	25.2361	25.916	27.3325	24.9611	22.5136	28.5414	35.9638	17.8036	31.2201	32.9673	32.0762	40.1598	31.8238	25.1148	25.2559
AT5G03330	8.23877	9.54378	10.6623	14.9089	13.8565	17.719	11.8745	14.5614	11.5757	15.0715	12.8452	12.1548	12.4566	13.2559	14.2413	9.07927	12.1285	12.0326	19.8324	17.4886	20.4631	31.8163	32.4221	30.3012	29.0114	21.5431	23.4653	19.6092	22.9181	25.0237	27.4728	25.7112	28.6271	29.3555	27.6856	33.4594
AT5G03340	31.3343	27.5787	24.6155	34.2904	37.0905	36.3707	33.3971	41.1612	35.7971	41.0279	36.1224	34.887	38.4153	33.503	36.6205	37.6351	32.4143	28.049	55.0779	58.8253	49.8577	42.6628	43.5909	50.3655	48.2268	52.1111	47.4094	41.9035	40.3979	45.996	37.6988	52.5112	41.7956	50.3363	40.3419	46.0874
AT5G03345	15.397	19.7191	19.8767	19.4962	21.1346	17.719	18.0238	21.9863	23.3459	21.1903	22.4986	19.2992	26.2199	29.2356	25.2514	24.7483	25.2231	25.1221	21.1258	18.6601	18.7673	28.6347	24.6148	20.3714	25.6205	22.8047	24.8061	23.4334	32.4349	31.2995	34.341	21.44	31.4899	23.7136	30.8497	31.2472
AT5G03350	12.8309	17.6139	6.45004	41.9742	42.1293	34.3723	85.4542	111.95	92.9945	191.614	218.058	117.094	7.05586	34.7741	22.2595	165.916	52.7001	61.5451	138.288	18.158	23.0634	48.8092	36.4342	68.9967	23.6424	19.4082	10.5354	358.011	10.0995	322.608	5.87612	22.11	83.3459	90.5347	41.2318	29.4038
AT5G03360	1.7558	5.96486	0.526534	3.78456	2.23943	3.5971	2.65056	2.30676	3.01551	1.93224	1.4013	1.29898	9.84337	11.6216	13.6429	4.24676	3.43463	1.70733	0.970061	1.00413	0.678336	1.08465	1.19279	1.3308	0.188386	0.388165	0.766213	3.09191	0.517922	2.30377	6.02875	3.76874	3.27167	3.08541	2.37305	1.65915
AT5G03377	0.135062	0.14035	0.131633	0.458735	0.559857	0.66613	0.318068	0.57669	0.680922	0.450857	0.54495	0.463922	0.261328	0.181588	0	0.3661	0.107332	0.243904	0.970061	0.753098	0.678336	1.15696	0.975916	0.511845	0.941929	0.873371	0.670436	0.406831	0.971104	0.238321	0.992073	0.502499	0.490751	0.881546	0.988772	1.19827
AT5G03370	25.9319	20.4209	22.5093	25.4598	23.514	25.7126	21.8407	23.5722	26.556	23.7666	24.6784	21.7116	21.0805	21.6997	20.7038	24.4555	24.7937	24.2278	26.515	26.9442	29.7337	24.3684	19.3015	16.8909	24.0192	22.0283	25.5723	24.8167	26.1551	28.0425	20.6046	20.6025	18.8939	21.7742	23.9283	22.3063
AT5G03380	66.3153	78.0344	72.6617	60.897	57.5253	65.6804	27.7779	32.2225	22.665	23.2513	19.1511	26.1652	65.4192	56.9278	51.9389	40.0513	46.0455	42.1954	83.7486	89.4513	97.7935	38.7581	41.7475	45.9637	25.0553	26.9774	25.8597	36.6961	28.0325	40.9118	77.7632	59.1274	72.304	57.4768	46.2745	57.6092
AT5G03390	1.35062	1.05262	2.3694	1.26152	1.9595	1.33226	0.954203	1.51381	2.04277	0.901713	1.0899	1.67012	1.65508	2.54223	2.03447	0.805419	1.07332	1.38212	0.107785	0.251033	0	0.361549	0.325305	0.511845	0.282579	0	0.28733	0.162732	0.0647403	0.0794404	0.152627	0.1675	0.245376	0.0881546	0.197754	0
AT5G03406	2.70123	2.66664	4.21227	5.04608	4.47886	4.39646	5.72522	3.82057	5.64193	4.44416	5.4495	5.9382	3.04883	4.26731	4.3083	3.58778	5.6886	4.79678	5.06588	5.27168	5.87891	8.46026	8.13264	7.47294	6.87608	9.80116	7.7579	5.85836	6.73299	7.94404	4.96036	4.60624	6.37976	5.90636	5.43825	5.80701
AT5G03415	11.8854	13.0525	15.2695	13.6474	15.3961	13.7223	13.6769	12.0384	11.0893	12.7528	10.8211	13.4537	9.49493	9.98733	9.69367	11.0562	9.98189	10.9757	12.8264	18.9948	18.3151	15.5466	15.5062	15.7648	16.8605	17.3704	17.5271	14.0763	15.7319	19.4629	12.9733	15.3262	13.8228	11.4601	16.3147	15.1167
AT5G03420	48.7573	48.3505	49.6258	55.9656	59.9047	55.422	50.2547	49.5232	49.5128	43.089	37.9908	41.3819	37.2828	37.8611	40.4501	45.616	49.0508	47.9678	39.1258	51.4617	47.9358	54.9555	59.4225	56.5077	51.241	49.8792	50.9531	36.1265	45.6419	41.7062	40.2934	43.0474	40.078	33.8514	33.9149	37.6995
AT5G03430	92.2472	115.789	104.78	78.329	72.6415	90.7269	89.5891	88.5219	80.7379	108.978	105.954	109.022	87.3708	83.712	82.6954	84.9351	97.2429	96.8299	90.0001	120.412	119.726	77.8054	74.8202	61.0119	69.0434	76.7596	88.4018	109.844	96.3335	91.9126	88.0655	92.7949	88.5806	67.879	98.4817	81.8512
AT5G03435	0	0.210525	0	0.344051	0.419893	0.532904	0.636136	0.432517	0.194549	1.48139	1.16775	0.742276	0.261328	0.363176	0.359025	0.732199	0.107332	0.406507	2.15569	2.51033	2.03501	2.67547	4.44584	3.17344	3.10837	2.91124	3.06485	2.68508	6.15033	2.06545	4.65511	3.35	3.27167	5.8182	2.96632	5.53049
AT5G03440	4.18691	3.43857	5.00207	5.39013	6.01846	5.86194	5.30113	4.25309	5.15555	4.95942	4.59315	5.56707	6.01055	6.44637	7.6592	4.97896	6.3326	6.50411	4.74252	3.93284	4.74835	5.92941	6.07237	5.52793	4.80384	3.39644	4.69305	4.14967	6.02084	6.43467	6.48663	4.77374	5.64364	4.8485	4.84498	4.14786
AT5G03450	8.91407	11.1578	10.399	9.97748	13.4366	10.6581	9.22397	11.2454	10.0193	10.885	10.2762	9.27845	12.1082	9.26098	12.2068	11.9349	11.2699	11.6261	9.16169	11.4638	9.94893	13.5219	10.8435	11.7724	11.1148	14.9443	11.6847	10.008	10.6821	9.29453	12.8969	13.2325	12.6777	11.6364	13.1507	12.5358
AT5G03455	68.0711	53.3329	57.7871	38.7631	34.8511	33.3065	38.4862	43.8284	53.2092	60.2216	55.4292	53.6294	67.1614	59.3792	52.0586	79.8097	72.2345	80.7322	65.3175	85.6858	95.6454	70.0683	58.1212	62.8546	81.1001	57.0602	77.1959	79.2506	88.3057	75.8656	78.4501	75.8774	64.2884	67.6146	83.0569	80.6529
AT5G03460	27.2825	26.3156	27.3798	19.6109	21.4145	20.2503	38.6982	45.126	52.7228	53.2655	54.1836	51.4026	44.8614	49.3011	36.0222	57.9902	49.9095	64.3907	57.2336	48.8677	52.0058	58.7156	51.1814	50.1608	88.4472	72.8779	82.751	83.3189	85.9751	89.5294	67.7662	66.9162	60.526	74.0498	69.0163	76.5051
AT5G03470	4.45704	4.56137	2.89594	22.478	25.4735	24.2471	36.6838	39.5032	33.3652	22.0276	21.6423	18.1858	44.3387	40.1309	39.4927	23.7233	30.4823	28.049	11.9641	13.0537	12.4362	45.6275	40.121	37.1599	49.9223	39.3017	38.8853	25.8744	35.9956	34.4771	42.3539	27.135	28.3818	22.5676	33.5194	29.4959
AT5G03490	35.9264	31.5787	26.7216	25.3451	23.514	27.3113	17.7058	19.0308	14.9803	19.0648	14.1687	16.2373	26.2199	22.8801	23.935	31.1917	23.8277	23.6587	38.2635	42.3408	36.5171	22.633	18.3255	24.7733	17.4257	16.497	20.2089	18.3074	19.8753	25.1032	31.899	30.7362	36.8881	33.675	27.5868	27.4681
AT5G03495	4.86222	6.87714	4.34391	5.04608	4.33889	5.32904	3.81681	4.32517	3.59916	4.70179	5.21595	4.45365	4.87813	4.72128	2.99187	4.61286	3.64929	3.82116	3.01797	5.02065	5.99197	4.62783	3.90366	3.89002	7.06447	3.39644	4.8846	2.27825	6.99195	5.16363	5.34193	4.77374	4.08959	4.76035	5.73488	4.97744
AT5G03500	8.77901	8.35081	10.5307	10.5509	11.3371	9.45904	8.9059	8.8666	9.14381	10.4985	10.5876	10.3919	11.15	12.2572	14.361	11.4955	11.0552	14.0651	11.533	12.719	12.5492	16.6313	17.3496	14.6388	13.3754	11.3538	12.1636	10.659	17.8036	14.061	15.4153	10.4687	15.6222	13.9284	10.6787	18.3428
AT5G03510	3.37654	2.80699	2.50104	1.72026	1.39964	1.59871	1.80238	2.37885	2.91824	1.15935	1.32345	1.29898	1.04531	1.18032	1.31642	1.61084	2.03931	2.60164	0.215569	0.251033	0	0.28924	0.21687	0.511845	0	0.388165	0.28733	0.162732	0.129481	0.0794404	0.534193	0.335	0	0.0881546	0.296632	0.18435
AT5G03520	57.2662	69.4029	60.5514	84.5219	91.8166	76.7381	62.3413	67.5448	61.3803	43.6043	40.0927	45.0932	168.121	181.406	181.786	47.4465	49.4801	55.6914	48.1797	56.6497	64.2158	74.8407	78.7239	68.1778	59.5299	44.2508	50.6658	37.347	65.5819	60.3747	76.9238	57.9549	52.4286	39.5814	49.0431	52.6318
AT5G03530	9.31926	9.05256	8.81944	11.6977	9.7975	10.1252	8.05772	8.65035	11.0893	8.95272	7.70715	6.95883	7.92696	6.35557	9.21497	7.83453	6.97659	10.7318	4.85031	8.03304	13.6798	12.0034	13.5544	11.0559	11.4915	7.18105	12.9298	7.89251	19.8753	12.2338	12.3628	11.1387	9.40606	6.61159	7.41579	8.20355
AT5G03540	57.8064	53.1925	53.8381	65.7138	67.7427	65.8136	61.2811	63.7242	62.7421	55.9062	52.393	45.2788	95.1235	88.7057	93.2268	69.4125	69.7659	69.1875	61.4372	54.223	51.6666	67.899	66.2539	67.7683	51.9945	50.6555	57.5617	61.2687	58.6547	61.0103	84.0209	64.0687	82.8551	79.251	69.9062	82.4964
AT5G03545	0.540247	0.631574	0.658168	0.688102	0.699821	0.532904	0.954203	0.504604	0.194549	0.386448	0.4671	1.2062	1.21953	0.45397	1.67545	0.43932	0.214664	0.487808	12.8264	27.1952	17.7498	13.3773	14.5303	3.48055	11.3032	14.7503	13.3129	15.2968	9.19312	8.81789	9.53916	27.7212	10.3058	6.7879	16.4136	4.51656
AT5G03552	1.7558	2.66664	1.71124	1.49089	1.39964	1.86516	0.530113	0.937121	1.36184	0.257632	0.3114	0.556707	0.522657	1.81588	0.957399	1.4644	2.36131	1.78863	0	0	0	0.0723099	0	0.307107	0	0	0	0	0.0647403	0.0794404	0.0763133	0.25125	0.0817918	0.0881546	0.296632	0.18435
AT5G03555	430.847	330.103	364.625	54.5894	59.7648	65.9468	11.1324	12.2547	12.5484	23.5734	25.8462	28.2993	37.0215	23.4248	20.4644	154.86	111.303	114.472	221.929	270.948	188.917	24.513	22.0123	25.8994	6.97028	14.5562	9.3861	23.108	13.5307	19.3835	29.228	35.4262	33.6164	50.16	76.3332	54.2909
AT5G03560	23.3657	20.8419	21.9828	10.6656	11.0572	13.1894	8.26976	7.71322	6.80922	12.624	11.8332	12.062	15.7668	18.1588	14.6003	22.6982	21.0371	24.6343	29.4252	40.8346	40.5871	24.9469	22.9882	18.1193	20.4399	15.1384	17.7187	17.0869	21.2995	21.2106	27.3965	23.115	19.5483	33.1461	33.5194	34.5655
AT5G03610	19.0437	19.2279	22.9042	8.48659	9.93746	10.2584	12.6167	11.6059	13.813	12.4952	13.0009	15.6806	16.6379	21.155	20.1054	13.6189	19.6418	16.6668	13.2575	7.61465	5.08752	6.36327	4.98802	5.52793	4.99223	4.26981	5.55504	14.3204	9.12838	14.617	11.2944	8.96124	14.15	16.7494	11.272	15.301
AT5G03620	0.135062	0.912273	0.394901	0.229367	0.279929	0.133226	0.318068	0.432517	0.0972746	0.193224	0.23355	0.185569	0.0871094	0.181588	0.119675	0.0732199	0.107332	0.325205	0.646708	0.418388	0.113056	0	0.433741	0.409476	0.282579	0.388165	0.0957766	0	0.0647403	0.0794404	0.22894	0.25125	0.163584	0.352618	0.395509	0
AT5G03630	59.157	56.8416	43.3074	81.5401	76.0006	79.4027	91.8156	108.85	100.485	142.149	128.375	138.249	91.2907	86.7082	84.4905	103.094	82.8604	87.8055	280.24	322.493	356.127	278.972	241.81	257.356	317.336	261.526	298.057	252.154	288.547	323.005	265.189	224.45	303.857	273.632	246.007	348.697
AT5G03640	1.89086	3.92979	1.9745	2.52304	2.79929	2.66452	2.54454	2.73928	3.30734	3.60685	2.4912	2.59796	1.65508	0.544763	0.598375	3.51456	1.39532	2.84555	12.503	26.2747	18.3151	12.7265	14.6387	12.6938	19.2154	16.7881	23.6568	5.85836	11.0706	12.2338	7.63133	13.1487	7.85202	6.25897	11.3709	7.65051
AT5G03650	179.092	196.911	180.47	237.625	238.919	235.543	227.843	208.762	202.623	129.782	144.879	148.733	147.215	140.912	158.21	120.374	139.102	120.814	123.306	151.456	133.632	111.936	128.062	148.435	76.5789	134.014	138.876	88.6891	76.9762	86.9078	120.575	150.834	120.152	81.1904	92.3513	72.8181
AT5G03660	53.8896	47.8593	53.3116	56.7684	64.5235	50.3594	57.7823	57.3806	53.9874	50.6892	52.5487	48.8974	44.1645	51.9341	54.4521	39.4656	42.2889	47.1548	50.551	59.411	75.6345	52.2077	64.5189	74.3199	66.1234	69.0933	83.6129	58.0954	52.1807	55.0522	60.8217	67.3349	57.3361	42.9313	32.7284	43.23
AT5G03670	1.89086	1.54385	3.1592	1.72026	2.51936	2.53129	1.06023	1.00921	1.07002	0.772897	0.6228	0.742276	2.17774	3.17779	2.27382	1.68406	2.36131	1.62603	0.215569	0.33471	0.791392	0.506169	0.650611	0.409476	0.470965	0.388165	0.383106	0.406831	0.129481	0.317762	0.152627	0.502499	0.245376	0.617082	0.395509	0.276524
AT5G03680	0.945432	0.771923	1.71124	1.49089	1.67957	0.399678	0.530113	0.720862	0.972746	1.28816	1.0899	1.11341	0.871094	1.08953	0.837725	1.68406	1.50265	0.894315	1.07785	0.920453	0.791392	0.795409	0.433741	0.716583	0.659351	1.35858	0.670436	0.732295	0.776883	0.397202	0.305253	0.753749	0.572543	0.352618	0.692141	0.737398
AT5G03690	7.02321	7.43853	10.7939	14.9089	12.5968	12.6565	13.4649	12.4709	18.5794	10.3053	11.6775	9.83515	16.4637	14.3454	14.8397	9.51859	11.9139	11.87	8.08385	9.62291	10.7403	15.6189	15.0725	15.0482	16.7663	11.9361	13.8876	7.97388	14.1781	9.05621	12.2864	11.5575	11.0419	9.60885	10.6787	12.5358
AT5G03700	2.16099	2.31577	1.44797	3.78456	2.23943	1.73194	2.01443	1.5859	1.94549	1.35257	1.2456	1.2062	2.09063	2.26985	1.79512	2.78236	1.93198	2.76425	1.29342	1.42252	2.8264	3.39856	2.81931	2.66159	1.50709	1.26154	1.14932	1.54596	1.23007	1.98601	4.27354	3.76874	3.27167	3.70249	1.77979	3.22612
AT5G03720	2.8363	1.33332	1.1847	1.60557	1.53961	0.399678	2.96863	4.97395	2.82096	2.96277	2.6469	5.84542	10.2789	7.62669	9.33464	3.95388	4.82995	5.60979	0.215569	0.418388	1.35667	0.433859	0.650611	0.818952	0.659351	1.35858	1.81975	3.01055	1.10058	1.66825	2.51834	2.68	2.37196	1.76309	1.68091	1.75132
AT5G03730	60.6427	71.7187	63.0524	66.4019	80.7594	80.7349	74.958	81.7458	67.8977	60.4792	55.8963	55.8562	87.2837	55.1119	69.5311	74.7576	83.9337	82.277	92.0481	114.136	70.3209	100.077	100.736	110.866	83.3608	87.4341	78.8241	68.9171	74.5808	66.2533	90.8891	63.8174	82.528	93.0912	87.5064	99.18
AT5G03740	29.8486	28.5612	30.8022	26.2626	23.374	25.5794	24.7033	26.1673	24.9023	36.6482	37.9129	35.8148	37.4571	37.2255	37.2189	30.5327	28.121	30.6506	34.9222	43.847	44.7702	29.5747	23.9642	24.3638	38.4307	34.0615	42.7163	38.893	47.3899	40.4352	35.7909	36.7662	34.7615	35.0855	35.0025	39.543
AT5G03760	161.129	185.893	206.796	65.9431	83.6986	49.56	42.197	35.6106	50.3882	32.9125	49.4347	63.1862	32.666	44.3074	47.0322	33.6812	42.1815	41.7076	19.9402	27.3625	19.7848	5.27862	5.42176	12.6938	0.659351	6.21063	6.1297	6.02109	4.40234	4.68699	10.6075	15.9962	8.83352	3.8788	7.51467	3.68699
AT5G03770	4.32198	2.80699	2.3694	4.2433	5.31864	3.99678	2.65056	1.80216	2.43186	3.09159	2.72475	2.59796	2.70039	2.17905	2.15415	3.80744	4.50795	3.33336	2.04791	3.09607	2.03501	6.21865	5.63863	4.09476	3.86191	2.81419	3.16063	2.35962	4.85552	3.97202	4.50248	3.1825	4.58034	5.37743	5.24049	5.43831
AT5G03780	3.64667	3.85962	3.42247	4.01393	4.47886	5.32904	3.92284	2.73928	3.59916	4.31534	3.4254	2.4124	2.35195	3.08699	1.9148	4.46642	3.43463	5.12199	6.03594	5.18801	7.68781	5.71248	7.91577	8.599	5.83996	6.98696	6.60858	4.23104	6.47403	5.08419	7.17345	8.79374	6.46156	6.43528	6.5259	7.92703
AT5G03795	0.675309	1.1228	1.5796	1.14684	1.11971	0.932581	0.742158	0.720862	0.778197	0.193224	0.3114	0.83506	0.871094	1.36191	0.4787	0.65898	1.07332	0.813014	0.215569	0.167355	0.226112	0.21693	0.21687	0	0.0941929	0.291124	0.191553	0.162732	0.0647403	0.0794404	0	0	0	0.0881546	0	0.18435
AT5G03800	8.64395	7.01749	6.31841	4.2433	5.17868	7.59388	9.22397	8.50617	6.22557	9.79003	9.73124	10.2991	7.23008	6.99113	5.86407	9.73825	8.37191	7.64233	4.85031	6.61052	5.87891	6.36327	6.83141	5.42556	8.47736	8.34554	8.14101	7.89251	7.57461	5.48139	5.41824	6.44874	6.62514	6.52344	6.72365	6.91311
AT5G03830	2.29605	2.38595	3.1592	4.9314	6.15843	4.92936	4.77102	4.61352	4.28008	5.6035	6.61725	3.52581	3.57149	4.72128	3.11155	3.14846	3.97129	5.60979	3.34132	3.93284	4.18307	7.73716	7.15672	7.2682	6.12254	9.80116	8.04523	4.96333	7.89831	6.35523	8.08921	6.36499	7.77023	8.55099	7.71242	11.2453
AT5G03850	56.0506	52.982	63.579	52.5251	48.5676	45.43	43.7873	36.4035	40.0771	56.2927	58.3096	53.1655	56.6211	73.7247	58.2817	57.9902	46.3675	53.415	66.5031	55.4782	88.0707	76.9377	65.4948	59.7835	74.695	61.7182	60.8181	101.219	85.1982	85.6368	57.7692	59.4624	61.5893	67.5264	68.2253	58.3466
AT5G03870	0.675309	0.421049	0.921435	0.573419	0.139964	0.133226	0.742158	0.648776	0.291824	0.450857	0.23355	0.649491	0.522657	0.907939	0.359025	0.732199	0.751325	0.569109	0.107785	0.0836775	0	0	0	0.204738	0	0.194082	0.0957766	0	0	0.0794404	0	0.0837499	0.0817918	0	0.0988772	0.0921748
AT5G03880	423.013	399.295	429.52	361.827	334.235	357.312	353.903	329.29	389.779	356.885	381.62	368.261	379.623	383.241	372.428	390.775	442.423	444.231	239.174	331.363	328.202	292.204	247.557	260.017	259.596	307.718	299.972	286.165	269.255	256.672	268.928	260.127	266.314	206.194	322.834	243.987
AT5G03890	0.405185	0.0701749	0	0.229367	0.139964	0	0.106023	0.144172	0.0972746	0.128816	0.3114	0.0927845	0.435547	0.635557	0.23935	0.21966	0.214664	0.325205	0.323354	0	0.226112	0	0.108435	0.102369	0	0	0.0957766	0	0.0647403	0.0794404	0.381566	0.418749	0.408959	0.881546	0	0.18435
AT5G03900	90.4914	98.9465	95.4343	85.7834	86.6379	89.3946	91.7095	86.8639	96.01	92.4256	95.2105	99.5577	72.0395	71.5456	75.8739	91.7446	94.8816	95.3665	71.8923	83.7612	85.0181	72.3099	76.1215	68.1778	67.348	69.0933	64.745	73.2295	71.1496	65.6972	55.8613	57.2849	56.8453	48.6613	69.2141	57.9779
AT5G03905	20.5294	22.5261	25.0104	10.895	10.9172	12.2568	12.6167	12.9755	10.6029	18.6783	18.6061	16.0517	14.8957	19.4299	18.0709	16.7674	14.9192	21.3823	24.036	16.6518	15.8278	17.7159	12.6869	13.5127	19.1212	13.9739	13.8876	23.9216	22.2707	28.0425	18.3915	18.5925	19.1393	23.7136	25.3126	22.3985
AT5G03910	68.6114	69.1222	70.8188	74.6591	79.2198	73.6739	78.0326	70.4282	78.6951	67.5641	69.9871	66.0625	69.8618	64.6453	75.5149	65.9712	76.9572	71.7078	36.3234	37.0691	35.3865	55.1001	49.0127	45.0424	49.3571	53.4697	46.0685	41.0899	45.0592	43.295	35.4857	33.165	36.2338	31.912	32.6295	33.2751
AT5G03940	219.61	208.7	265.242	158.034	162.079	132.826	194.763	154.697	178.791	114.067	125.728	117.001	95.8204	99.147	99.8089	132.162	163.574	168.375	51.0899	76.8996	90.1057	93.4244	112.013	86.6042	66.406	78.5063	63.6914	73.0668	74.1923	55.37	74.3291	66.2462	66.6604	51.2178	71.9826	63.1397
AT5G03960	0.405185	0.210525	0.658168	0	0.419893	0.133226	0.636136	0.504604	0.389098	0.772897	0.6228	1.2062	0.261328	0.363176	0.71805	0.21966	0.429329	0.325205	0.107785	0	0.226112	0.14462	0.21687	0.204738	0.188386	0.0970412	0.191553	0.162732	0.517922	0.476643	0.0763133	0	0.245376	0.176309	0.197754	0
AT5G03970	7.29333	10.035	10.1358	7.45444	8.39786	7.86033	6.14931	7.42488	7.10105	9.01713	7.70715	8.72174	8.10118	9.53336	8.37725	9.22571	8.58657	8.45534	12.503	13.7231	11.9839	10.1957	12.1447	10.7487	11.7741	10.5775	12.0678	12.6117	11.718	12.8693	11.1417	12.1437	12.9231	14.9863	13.2496	16.7758
AT5G03990	10.2647	10.035	10.5307	7.11039	7.27814	8.79291	7.5276	7.92948	6.1283	9.08154	8.56349	9.83515	6.01055	6.80954	5.62472	7.02912	7.72791	6.82931	13.7964	9.87395	11.4187	6.65251	8.89168	9.72505	7.53544	10.7716	9.003	11.7981	6.66825	10.2478	7.70764	10.1337	10.7147	11.1075	7.51467	8.48008
AT5G03995	1.89086	1.05262	0.789801	6.19292	3.35914	4.52968	3.49875	3.38805	2.82096	1.48139	1.557	2.69075	5.92344	5.44763	4.66732	2.70914	3.86396	3.41466	0.107785	0.502065	1.0175	1.88006	1.73496	2.14975	1.69547	1.6497	2.29864	0.732295	0.776883	0.476643	2.51834	1.42375	3.51705	0.617082	1.08765	1.8435
AT5G04000	0.270123	0.631574	0.921435	1.03215	0.279929	0.932581	0.530113	0.432517	0.486373	0.450857	0.1557	0.463922	0.174219	0.272382	0.23935	0.3661	0.321996	0.162603	0.646708	1.08781	0.226112	0.506169	0.325305	0.204738	0.659351	0.582247	0.766213	0.325464	0.582662	0.317762	0.152627	0.669999	0.163584	0.0881546	0.494386	0.553049
AT5G04020	17.8281	18.8069	12.5052	26.7213	35.271	28.6436	29.1562	29.7716	27.3342	22.0276	25.4569	22.825	39.2864	39.223	42.2453	17.7192	22.2178	15.2034	16.2755	10.2923	8.4792	13.5219	27.0003	35.0102	19.6863	22.7076	17.2398	20.0161	7.63935	11.2805	28.1596	23.0312	34.9251	19.2177	14.535	18.0663
AT5G04040	27.8227	28.7015	22.7726	88.5358	78.52	82.7333	65.734	65.3101	64.2012	37.4855	36.5895	37.8561	74.6528	75.4497	81.6183	50.6682	52.0561	44.1466	29.7486	31.2117	36.7432	97.1845	112.664	112.606	67.0654	61.0389	49.0376	36.5334	47.3899	40.8324	64.79	60.5512	55.6185	55.1848	53.2948	65.0754
AT5G04050	7.69852	6.10521	6.31841	6.07824	6.43836	7.1942	6.89147	6.7761	4.961	4.05771	4.0482	5.84542	5.74922	3.45017	4.06895	5.93082	6.3326	4.55288	3.12575	3.3471	3.61779	4.48321	4.87958	5.73266	5.369	5.24022	3.54373	2.92918	2.78383	2.22433	4.0446	2.5125	2.20838	3.17356	3.65846	3.87134
AT5G04060	20.5294	17.263	20.1399	24.7717	27.0131	27.3113	27.99	28.7624	22.2759	17.3902	17.6719	17.8146	14.8086	12.1664	18.4299	18.0121	16.2072	16.9107	13.1497	21.0867	20.3501	23.4284	24.8316	18.4264	22.8889	20.6698	25.0935	14.1577	23.0475	17.4769	18.0863	18.425	16.3584	11.1956	13.4473	15.0245
AT5G04070	3.64667	5.96486	6.31841	5.6195	8.53782	7.99356	5.83124	6.41567	6.1283	7.34252	6.8508	6.49491	5.13946	5.17525	4.90667	6.80946	7.40592	5.52849	8.73055	7.36362	4.52224	9.83414	9.10855	7.06346	8.66575	8.05442	6.51281	9.03164	7.05669	11.36	8.16552	9.12874	10.224	10.2259	7.51467	8.84878
AT5G04080	14.1815	12.2104	13.1634	11.3537	9.23764	9.32581	10.0721	10.6688	10.8948	15.0715	17.127	17.5363	16.8992	16.8877	17.4725	13.3993	13.2019	15.2034	11.1018	13.4721	14.9234	10.5572	10.0845	10.9535	12.5277	13.1006	8.42834	13.0999	16.2498	12.2338	15.7969	9.04499	13.0867	11.0193	14.1394	13.6419
AT5G04090	16.3425	16.6314	16.4542	15.941	17.6355	15.0545	16.3275	18.2378	16.9258	17.3902	17.0491	15.3094	13.8504	12.8019	17.2332	16.328	17.6025	18.6993	32.6587	37.3202	27.3596	31.5271	32.0968	27.5373	31.6488	26.5893	34.3838	26.3626	33.9886	34.4771	35.7909	31.5737	31.5717	46.193	36.9801	42.4926
AT5G04110	27.2825	27.4384	23.2991	24.657	21.2746	18.7849	16.4335	18.3099	18.0931	18.0343	16.0371	17.2579	7.75274	9.71495	7.89855	13.4725	13.5239	15.8538	20.5869	28.1156	22.159	17.7882	22.0123	18.1193	15.8244	17.2733	17.144	14.89	18.5805	14.8554	13.6601	13.4	9.73323	11.1075	11.1731	12.1671
AT5G04130	33.3602	30.5962	29.2226	30.1618	30.5122	28.6436	18.978	16.4357	17.5094	27.1802	27.2475	38.5983	39.7219	32.4134	39.014	39.6852	38.3176	35.7726	13.1497	13.5558	15.0365	18.6559	17.3496	18.6312	16.0128	19.6994	15.1327	18.4701	20.2637	15.1731	15.339	12.8975	13.2503	13.9284	12.854	15.8541
AT5G04140	4539.29	4215.26	4019.69	1946.53	2202.9	2237.13	1329.31	1258.48	1330.72	2014.68	2441.92	2433.55	2905.97	2375.08	2945.8	3455.54	3904.96	3147.83	1448.63	1517.07	1401.78	842.555	1148.22	1475.85	422.644	824.85	453.885	1161.75	674.076	589.448	1451.86	1020.99	1393.49	800.62	1317.44	699.33
AT5G04150	0	0.350874	0	0.458735	0	0.133226	0.530113	0.216259	0.680922	0.257632	0.07785	1.7629	0.522657	0.726351	0.71805	0	0.751325	0.162603	0	0.502065	0.791392	1.01234	1.08435	0.409476	0.282579	0.485206	0.28733	0.0813661	0.194221	0.158881	0.763133	0.669999	1.39046	0.0881546	1.68091	0.0921748
AT5G04160	13.2361	13.0525	19.2185	17.0879	19.455	9.99194	20.0383	15.7148	20.914	9.40358	12.5338	13.361	12.0211	13.6191	14.8397	10.5437	9.98189	7.23582	1.94012	1.17149	1.35667	3.39856	3.03618	3.37818	1.22451	3.10532	3.16063	2.84781	2.20117	2.38321	2.13677	2.59625	3.27167	1.76309	1.38428	0.921748
AT5G04170	40.7886	32.4208	28.4328	62.1586	54.4461	55.2888	73.7917	79.2948	78.5006	62.2182	56.5969	62.6295	65.8547	56.0198	52.5373	54.4756	39.2836	42.7645	74.5869	51.2943	44.6571	90.3874	74.7118	80.5644	83.3608	88.7927	92.2328	84.458	70.3727	96.5996	70.9714	66.6649	79.9924	80.9259	64.5668	71.3433
AT5G04180	0	0	0.131633	0.114684	0.139964	0	0.106023	0.57669	0	0.128816	0	0.0927845	0.0871094	0.0907939	0.119675	0.14644	0.107332	0	0.107785	0.167355	0	0.14462	0.108435	0.511845	0.376772	2.52307	4.59728	0	0.194221	0.0794404	5.79981	0.0837499	0.817918	1.23416	0.395509	0.18435
AT5G04190	5.80765	7.71923	5.52861	17.8907	20.2948	22.382	4.02886	4.97395	4.76646	0.644081	0.54495	0.463922	0.174219	0.363176	0.23935	0.878639	1.28799	2.11384	4.31138	6.61052	8.25309	25.0192	23.5304	16.4814	3.10837	2.13491	2.29864	1.79005	1.61851	2.06545	5.1893	1.34	3.18988	4.93666	4.44948	9.40183
AT5G04200	4.99728	5.61399	4.60717	3.78456	4.61882	4.26323	4.55897	3.02762	3.89098	2.57632	5.9166	3.06189	3.48438	3.90414	4.06895	2.34304	1.39532	2.76425	0.215569	0.418388	0.678336	0.795409	0.650611	0.614214	0.659351	1.6497	0.766213	0.895027	0.258961	0.556083	0.381566	0.586249	0.163584	0.440773	0.791018	0.460874
AT5G04220	6.75309	4.91224	6.97658	20.7578	21.8344	19.1845	20.1443	17.517	16.8285	8.56628	8.95274	6.86605	10.5402	7.4451	6.7018	5.78438	8.58657	9.43096	8.4072	7.19627	6.55725	53.0031	58.6634	48.9324	35.6049	38.5253	29.2119	13.0186	12.3654	19.9395	16.1784	13.4837	15.704	19.1295	13.7439	27.4681
AT5G04230	34.5758	49.0522	33.5665	50.2315	45.9083	53.0239	57.2522	52.4067	52.6256	43.6043	41.9611	48.8046	63.5899	51.5709	48.588	39.3191	50.6608	39.5938	15.0898	19.8316	22.4982	50.9062	52.2657	66.028	28.9172	40.2721	30.2654	27.5831	30.3632	22.3228	47.9247	26.3812	30.7537	28.1213	29.1688	23.9654
AT5G04235	5.40247	6.24556	5.00207	8.94533	8.39786	8.12678	10.2842	11.2454	10.6029	10.3053	9.57554	8.81452	7.66563	7.71748	7.41985	5.63794	5.47394	4.95938	8.73055	9.95762	6.78336	10.7742	13.8797	15.6625	13.8464	12.7124	11.9721	10.7403	9.06364	9.05621	13.0496	14.9075	13.9864	15.8678	12.5574	13.181
AT5G04238	0.270123	0.631574	1.44797	1.14684	0.559857	0.66613	1.06023	1.44172	0.972746	0.708489	1.16775	0.649491	1.21953	0.726351	0.71805	1.17152	0.858657	0.487808	0.754492	1.00413	0.226112	0.940028	1.40966	1.74027	1.03612	1.45562	0.957766	0.895027	0.517922	0.556083	0.992073	1.25625	0.817918	2.20386	1.18653	0.737398
AT5G04240	24.7163	28.7717	22.9042	25.6892	22.6742	27.0449	27.8839	23.2118	27.3342	24.2818	22.81	27.7426	29.7043	30.6883	30.0384	28.1897	25.9744	24.3904	29.1018	25.438	20.124	20.3191	25.5907	32.3486	22.6063	32.4118	25.4766	22.2129	18.9689	16.9208	29.1517	26.13	30.5901	32.2646	22.9395	23.7811
AT5G04250	1.62074	0.701749	1.05307	1.94962	0.97975	2.13161	6.78545	6.92028	8.75471	7.9866	7.4736	6.77326	3.6586	5.08446	4.787	4.3932	4.18595	4.71548	2.58683	2.09194	1.46973	2.8924	3.36149	2.9687	18.6502	15.8177	17.7187	7.97388	13.3365	6.59356	6.8682	6.61624	6.46156	6.7879	4.84498	6.63658
AT5G04260	23.2306	22.3156	24.4838	29.1297	23.7939	24.5136	29.7923	33.0155	33.3652	38.1296	33.0862	35.5364	28.2235	32.3226	24.7727	28.3361	29.5163	31.301	30.8264	33.3873	33.2385	37.2396	33.6149	30.506	49.4513	36.3904	47.8883	41.9035	53.1518	54.1784	39.9882	32.0762	33.6982	33.2343	35.3981	42.4004
AT5G04270	3.64667	3.57892	4.21227	5.39013	3.63907	5.72871	5.30113	4.90186	3.40461	4.18653	4.0482	3.98973	5.575	5.9924	6.10342	5.19862	4.61528	4.87808	4.31138	4.93697	5.42669	4.91707	5.31332	4.40187	5.46319	5.43431	5.65082	5.45153	5.6324	6.51412	6.334	5.61124	7.44306	5.46558	5.33937	5.53049
AT5G04280	25.7968	28.491	28.9594	22.7074	30.3723	24.6468	21.5226	20.04	21.4004	22.092	19.1511	20.5054	19.077	17.5232	16.7545	19.4033	19.3198	20.5692	33.4132	39.4958	40.5871	30.4425	24.5063	28.0491	30.6127	32.6058	33.7134	32.5464	27.1909	30.1874	25.7176	30.3175	17.7488	26.9753	26.4002	24.4263
AT5G04290	18.7736	21.1928	17.9022	17.4319	23.2341	20.2503	24.8093	27.3207	24.1241	24.2818	27.0918	27.4642	25.3488	18.522	23.2169	30.6059	27.799	23.4961	34.0599	23.8481	15.8278	13.9558	25.3738	49.3419	34.9456	60.7478	26.8174	26.6067	16.7677	12.631	38.9198	31.6575	30.1812	41.1682	23.4339	28.482
AT5G04310	4.86222	4.84206	3.5541	2.06431	3.49911	2.39807	4.77102	4.61352	5.93375	3.41363	5.06025	3.43302	8.62383	7.08193	7.77887	7.68809	9.12323	6.0976	0.646708	0.502065	0.904448	0.650789	1.19279	0.921321	1.03612	0.873371	0.861989	1.46459	1.68325	0.873845	2.82359	1.42375	2.69913	1.85125	1.18653	1.56697
AT5G04320	7.15827	7.15784	6.31841	7.79849	9.37761	7.46065	8.69385	6.92028	8.65744	8.37305	8.95274	8.90731	6.70743	8.26225	9.57399	6.15048	7.29859	5.36589	6.03594	4.51859	5.99197	6.43558	8.34951	8.18952	8.10059	6.69584	7.47057	10.0894	6.66825	6.99076	6.18138	6.11374	6.37976	4.67219	5.93263	4.14786
AT5G04330	3.24148	3.01752	2.50104	2.06431	2.93925	1.46549	2.43852	1.80216	3.30734	2.89836	3.03615	2.22683	1.39375	1.81588	0.837725	3.36812	3.54196	3.65856	1.72455	1.67355	2.93946	2.96471	2.1687	3.07107	1.88386	1.74674	1.6282	1.62732	3.30175	1.90657	2.13677	1.675	1.88121	1.67494	1.18653	1.75132
AT5G04340	4.5921	5.26311	5.26534	7.56912	3.21918	6.39484	4.55897	11.6059	6.71195	10.4985	8.2521	5.65985	11.5856	7.62669	7.89855	6.37014	5.90327	10.7318	50.6588	52.7168	30.299	37.5288	32.2052	49.8537	70.7389	56.9632	71.6409	20.5856	33.2765	44.4072	40.5224	31.2387	37.706	77.3997	27.2901	43.5987
AT5G04360	53.2143	55.0873	57.5238	52.8692	59.9047	57.4204	112.278	98.9023	108.267	96.0969	109.068	99.3721	75.7852	73.6339	87.6021	60.0404	76.0985	63.659	21.8803	30.3749	24.8723	55.7509	60.6152	60.8072	66.3118	107.133	87.2525	54.678	63.6397	40.5146	47.3142	41.7912	45.967	25.8293	34.7059	27.1916
AT5G04390	0.405185	0.771923	1.44797	0.114684	0.279929	0.532904	0.530113	0.288345	0	0.257632	0.4671	0.463922	0.958204	0.181588	0.23935	0.43932	0.536661	0.325205	0.107785	0.167355	0.226112	0.21693	0.21687	0	0.0941929	0.0970412	0.191553	0.0813661	0	0	0.610506	0.0837499	0.245376	0.705237	0.296632	0.276524
AT5G04410	93.0575	107.929	88.5893	67.7781	68.5825	72.8746	59.1606	70.7887	64.7849	88.6899	92.1743	82.2998	85.977	82.4409	92.2694	82.2992	62.682	65.2037	183.557	160.075	121.761	89.5196	91.953	93.77	97.7723	97.3323	93.2864	108.298	84.9392	102.716	86.8445	126.881	113.445	116.717	100.064	107.291
AT5G04420	20.9346	23.2279	20.5348	20.9871	22.2543	18.252	27.3538	20.6887	22.4704	19.9665	20.0853	20.9693	27.7879	24.242	24.294	17.646	23.7204	23.1709	13.0419	15.313	17.0715	16.4143	16.4821	17.5051	13.7522	15.7207	15.7074	12.7745	15.5377	15.4909	19.6888	17.8387	18.5667	16.4849	17.2046	16.4993
AT5G04430	160.318	160.63	170.465	101.61	106.093	101.118	128.605	114.329	118.772	113.873	121.135	131.29	130.054	133.195	141.575	101.922	118.387	117.074	70.7067	88.1124	99.4893	67.682	63.7599	66.1304	68.0073	74.4306	76.6213	87.4686	77.2351	62.9963	88.5234	76.3799	85.0635	66.1159	83.749	77.7033
AT5G04440	129.659	144.49	135.319	94.7287	89.2972	90.8601	75.064	81.8179	78.2088	99.4461	110.236	108.094	106.099	103.323	96.458	120.447	119.031	122.684	91.6169	123.09	129.223	83.0117	71.4588	74.0128	65.1815	74.3335	80.7396	90.5605	97.5636	87.4639	81.2737	85.2574	75.0849	71.846	96.5042	84.2477
AT5G04460	25.2565	21.9647	23.5624	24.5423	27.7129	27.5778	23.643	25.1581	23.5405	20.353	20.3967	20.4126	20.4707	17.8864	22.4989	17.8657	25.4377	21.5449	27.7006	30.4586	23.0634	21.3314	24.181	29.4823	26.5624	30.3739	26.4343	21.6434	20.5227	17.318	26.0228	23.0312	22.3292	24.3307	18.9844	22.4906
AT5G04470	3.78173	5.96486	5.00207	6.76634	5.45861	7.1942	7.10351	6.92028	7.00377	5.41028	5.7609	5.01036	8.53672	8.62542	7.41985	6.88268	7.62058	8.29274	1.94012	2.25929	1.24362	3.47087	3.25305	3.48055	1.78967	2.71715	2.68174	2.44098	3.81968	3.7337	3.89198	3.43375	3.27167	3.61434	4.05397	3.31829
AT5G04480	27.8227	20.2104	17.1124	27.9828	27.573	30.2423	23.0069	24.0768	25.875	20.8682	19.7739	19.9487	74.7399	77.992	95.5006	22.2589	20.1784	19.5123	25.8683	25.7727	23.5157	30.5871	30.7956	35.3173	30.1417	33.091	23.7526	22.2943	22.2707	23.0377	48.6879	48.3237	47.93	34.0277	32.1351	38.8056
AT5G04490	26.0669	29.8945	15.6644	95.7609	96.4354	104.049	48.3463	57.0202	59.5321	33.1058	25.1455	28.5776	44.9485	46.1233	44.5191	44.0784	39.7129	41.7889	42.5749	55.0598	56.6411	141.221	108.76	111.889	67.9131	64.8235	62.6379	43.775	50.4327	78.0105	53.0377	59.9649	46.9485	56.2426	54.5802	62.3101
AT5G04510	28.9032	23.3682	27.643	36.3547	38.7701	39.1684	46.862	42.8913	46.2054	36.3906	34.3318	35.1653	27.3524	25.9671	29.7991	23.2839	35.4196	28.3742	24.7905	31.8811	29.9599	37.8904	40.6632	39.105	32.8733	39.3987	39.1726	25.3862	40.8511	25.4209	27.3965	26.6325	21.593	27.0635	29.1688	27.8368
AT5G04520	5.26741	5.26311	5.00207	5.96355	5.73854	7.46065	3.18068	4.75769	5.83648	5.47469	5.99445	5.3815	6.35899	7.17272	6.2231	8.27385	4.29329	6.0976	6.57486	8.78614	9.83588	8.53257	9.32542	7.16583	6.78189	5.53135	7.7579	5.77699	7.50987	9.77117	7.17345	7.78874	9.07889	8.11022	8.30569	8.20355
AT5G04530	2.8363	3.36839	3.5541	1.26152	2.37939	1.86516	2.86261	1.94633	3.50189	0.772897	0.856349	3.43302	1.21953	1.4527	1.79512	1.97694	6.3326	8.86185	0.107785	0.502065	0.56528	0.433859	0.21687	1.22843	0.188386	3.20236	0.0957766	0	0.129481	0.476643	1.37364	0.921249	1.39046	0.440773	0.692141	0.276524
AT5G04540	30.2538	24.1402	25.5369	24.1983	20.2948	23.7142	22.3708	25.7348	22.3732	27.0514	24.1335	24.8662	31.011	29.962	39.014	33.9008	31.985	33.7401	31.3653	27.4462	20.5762	26.1039	27.3257	32.451	29.765	30.3739	22.699	29.8614	29.2626	26.0565	33.7305	28.8937	34.2708	37.9065	33.1239	35.3029
AT5G04550	126.148	127.157	108.466	99.4308	92.0965	103.783	82.4856	89.8915	86.2826	83.4085	84.8565	82.207	114.984	110.315	111.657	94.3073	87.4757	74.9598	113.282	95.8944	80.4959	87.0611	88.3746	89.1634	73.1879	78.4093	70.1084	105.288	70.2432	95.964	102.031	106.53	129.64	93.2675	102.14	87.013
AT5G04560	56.0506	52.4908	55.1544	63.9935	79.7796	76.072	89.4831	86.7197	85.6016	76.3236	84.1558	75.9905	83.4508	76.5393	91.0726	71.243	82.1091	61.9516	75.3414	49.9555	37.9868	42.9521	64.7358	81.0762	54.9145	85.2021	50.0911	76.24	35.5424	39.4819	67.6136	62.3099	87.1083	70.9644	62.4904	55.1205
AT5G04590	955.697	870.519	798.884	621.012	646.775	607.777	527.992	512.605	474.214	581.927	599.678	558.191	466.297	611.588	599.691	766.686	677.266	655.126	327.126	438.386	429.613	432.341	420.186	535.185	445.344	533.726	409.157	334.333	527.18	294.803	425.218	335.837	337.882	367.076	397.388	368.238
AT5G04600	28.0928	35.5787	35.8043	22.3633	22.2543	23.581	23.325	25.5185	18.9685	25.3124	27.9481	27.8353	28.1363	36.3176	28.2433	29.5076	31.019	32.4392	31.6887	29.5382	35.1604	28.3455	26.4582	24.5686	29.9534	27.2686	32.564	30.7564	36.9667	31.8556	29.4569	33.2487	34.1072	30.7659	31.1463	36.1325
AT5G04610	0.405185	0.771923	0.263267	1.03215	1.11971	0.932581	1.59034	1.22547	1.1673	1.28816	1.16775	0.83506	1.48086	1.81588	1.4361	0.805419	0.321996	0.813014	1.83234	1.58987	1.35667	1.59082	0.759046	1.84264	1.13032	1.06745	1.2451	0.569563	1.29481	1.11217	1.06839	1.675	0.981502	1.23416	0.988772	1.01392
AT5G04620	9.31926	7.85958	7.10821	5.73419	7.27814	6.52807	8.58783	5.62272	6.71195	5.08824	6.8508	5.47428	4.6168	4.81208	4.42797	4.90574	5.25928	6.58541	2.47905	3.3471	4.86141	4.33859	2.92775	3.17344	2.6374	3.2994	3.44796	3.90557	4.6613	3.25706	2.51834	2.09375	3.76242	3.17356	2.37305	3.41047
AT5G04660	9.31926	10.4561	10.5307	10.7803	7.41811	13.0561	4.66499	3.38805	4.961	5.34587	6.61725	6.40213	3.39727	2.72382	2.8722	5.1254	5.79594	5.60979	11.2096	11.7985	12.5492	7.37561	5.8555	4.6066	3.48514	4.36685	6.89591	5.77699	4.85552	5.08419	3.89198	6.53249	6.37976	4.76035	7.02028	4.05569
AT5G04670	26.202	20.4209	23.2991	26.9507	25.1936	31.1749	30.3225	33.2317	27.626	26.9226	31.9963	27.0003	22.5613	20.4286	21.7808	18.7443	16.6365	17.1546	40.2037	40.7509	30.6382	31.961	34.1571	43.8139	43.3288	52.9845	45.3981	30.675	34.0534	30.0285	30.2201	29.9825	33.1257	28.4739	32.7284	29.4038
AT5G04680	1.89086	3.71927	5.26534	3.32583	3.77904	3.33065	3.81681	4.181	5.25283	2.12547	3.34755	2.69075	3.04883	2.63302	3.59025	3.14846	4.29329	4.22767	0.538923	0.33471	0	0.21693	0.433741	0.204738	0.0941929	0.485206	0.0957766	0.406831	0.258961	0.317762	0.305253	0.25125	0.245376	0.440773	0.593263	0.0921748
AT5G04690	2.43111	2.94734	2.89594	2.40836	1.81954	1.99839	2.75659	2.52302	3.21006	1.80343	1.94625	1.85569	2.09063	3.35937	1.55577	2.12338	2.46864	3.33336	0.215569	0.251033	0.226112	0.0723099	0.433741	0.409476	0.188386	0.194082	0.191553	0.406831	0.323701	0	0.381566	0.1675	0.163584	0.352618	0.197754	0
AT5G04700	4.72716	3.01752	4.08064	4.70203	4.19893	3.73033	3.81681	4.6856	5.44738	4.37975	4.0482	3.80416	2.52617	3.45017	3.59025	4.68608	4.18595	3.82116	3.44911	4.76962	5.99197	3.76011	4.22897	3.27581	4.52126	4.26981	4.59728	4.06831	4.59656	4.28978	3.73935	4.27124	3.51705	2.82095	5.33937	5.06961
AT5G04710	43.3548	48.7013	52.9167	43.4651	39.7499	41.0336	42.8331	42.7471	47.2755	43.3466	48.5784	47.6912	45.9938	44.943	45.9552	49.3502	52.0561	54.7971	34.7066	45.6042	40.0218	40.5658	39.1451	39.3097	33.7211	41.0484	40.8966	42.7986	38.9736	36.5426	39.225	43.7174	43.7586	38.2591	44.297	45.5343
AT5G04720	59.6973	60.7012	52.5218	43.2358	38.2103	42.3658	35.3055	46.2793	41.1472	61.6385	51.2253	49.2685	102.789	84.6199	87.6021	91.3785	58.9254	57.3988	160.168	87.2756	83.5484	117.937	118.086	128.268	114.539	108.395	89.4553	132.952	59.7553	144.343	190.86	213.646	211.432	175.339	122.806	140.106
AT5G04740	57.8064	55.368	55.681	79.2464	74.601	70.3433	88.2108	80.7366	87.4499	64.6657	62.3578	67.0832	69.4262	64.0097	61.1539	56.7455	64.614	58.0492	36.3234	42.5082	46.1269	60.7403	62.4586	55.6887	58.2112	52.5963	62.9252	49.552	49.7853	55.7672	42.2776	43.3824	39.4237	39.1406	39.7487	50.3274
AT5G04750	48.217	42.5961	42.5176	45.3001	50.6671	45.2968	45.5897	48.4419	43.2872	60.0927	50.5246	47.0417	39.6348	49.1195	43.2027	48.9841	44.5428	61.3012	79.3295	93.5515	113.621	76.7931	75.254	79.4383	114.35	90.4424	117.997	86.7363	112.778	112.885	84.8604	101.505	67.0693	91.6808	77.9153	92.9122
AT5G04760	11.2101	13.4034	9.34598	15.8264	12.0369	14.7881	8.9059	12.0384	8.56016	14.7495	12.3781	10.6702	13.8504	19.4299	18.5496	14.5708	13.8458	16.5855	30.2875	38.5753	39.4566	36.878	33.7233	36.7505	40.7855	35.5171	33.0429	26.2813	39.2973	38.9258	45.0248	48.1562	36.9699	42.1379	38.8588	37.6995
AT5G04770	1.89086	0.912273	1.84287	3.21114	4.19893	2.53129	2.22647	1.73007	2.72369	1.03053	1.7127	0.83506	4.35547	4.35811	2.99187	4.3932	5.36661	4.87808	0.323354	0.418388	0.452224	1.4462	1.30122	1.22843	0.188386	0.873371	0.191553	0.488197	0.453182	0.397202	0.534193	0.669999	0.654335	0.352618	0.791018	0.368699
AT5G04780	2.16099	0.982448	1.05307	1.72026	2.79929	3.19742	2.43852	3.17179	1.65367	1.99665	2.0241	2.59796	4.79102	3.08699	4.3083	3.07524	3.21996	2.92685	1.72455	2.42665	1.92195	3.76011	3.03618	2.76396	1.97805	2.52307	2.58597	2.68508	3.56071	2.06545	3.28147	3.015	2.45376	3.79065	3.55958	3.50264
AT5G04790	0.675309	0.982448	0.658168	1.03215	0.699821	0.799356	0.848181	1.00921	0.972746	0.579673	1.0899	0.742276	1.04531	1.27111	0.957399	1.17152	1.39532	1.05692	0.646708	0.920453	1.69584	0.795409	1.19279	0.614214	1.13032	0.485206	1.14932	0.813661	0.906364	1.19161	0.91576	1.1725	0.817918	0.617082	0.692141	0.368699
AT5G04800	49.4326	43.3681	41.7278	27.18	26.7332	25.5794	35.1995	30.9971	36.9643	47.7264	53.2494	51.7737	44.1645	54.4763	49.7848	55.0614	49.9095	50.0003	43.7606	49.1187	66.59	37.1673	29.2775	33.0652	48.6036	44.6389	52.8687	73.555	58.3957	55.4494	44.8722	53.4324	56.9271	49.4547	61.205	52.8161
AT5G04810	148.973	165.964	150.984	102.413	113.511	110.045	118.957	113.103	106.905	120.314	131.411	130.084	120.559	100.418	112.375	159.327	216.489	207.075	69.6289	84.0122	88.862	83.8072	95.8567	97.8648	60.5661	86.1726	56.9871	82.8307	76.264	54.4961	101.726	83.4986	78.6838	78.9865	114.104	93.7417
AT5G04820	3.91679	3.22804	5.00207	8.48659	8.81775	10.5248	14.313	13.6243	15.0776	6.69844	6.92865	8.16503	9.40782	8.17145	8.49692	6.29692	6.65459	6.0976	1.72455	2.34297	3.39168	6.21865	6.28924	4.50424	5.83996	5.24022	5.74659	3.33601	5.56766	3.3365	4.80774	3.60124	4.66214	2.20386	3.55958	2.30437
AT5G04830	108.995	111.999	114.126	50.8049	49.4074	51.6917	38.0621	38.9986	37.6453	60.4148	53.0158	53.2583	49.2168	54.8395	53.375	53.4506	50.6608	57.3175	150.36	160.075	175.463	55.8955	53.1332	49.3419	59.7183	44.6389	64.6492	80.5524	73.0918	92.6275	63.7216	72.7786	63.2251	56.2426	59.9196	60.4666
AT5G04840	4.32198	3.22804	4.08064	2.29367	1.53961	2.26484	1.48432	1.73007	2.43186	1.80343	2.41335	2.50518	2.70039	3.54096	4.42797	2.1966	2.6833	2.03253	2.26348	0.920453	2.14806	1.08465	0.867481	0.716583	0.470965	0.291124	0.766213	1.54596	1.10058	1.19161	0.68682	0.669999	0.981502	1.32232	0.889895	0.276524
AT5G04850	28.9032	28.2103	28.1696	27.18	30.7921	26.7784	28.5201	31.5738	29.8633	32.9769	31.6849	32.8457	26.0457	25.8763	26.8072	33.9741	30.1603	37.1547	41.7126	55.5619	57.7716	46.8568	46.9524	46.3732	49.5455	43.6685	52.7729	42.3104	61.6975	53.8606	43.4986	46.8162	42.2046	45.2233	39.8475	56.5031
AT5G04860	18.5035	20.1402	15.0062	11.6977	9.37761	11.7239	6.99749	7.78531	6.71195	6.63403	6.8508	5.10314	6.88165	7.26351	7.6592	9.07927	10.0892	9.02445	8.94612	9.62291	7.80087	5.49555	6.28924	4.6066	3.9561	2.13491	3.35218	6.18382	2.20117	5.87859	4.88405	6.69999	6.62514	5.20112	6.72365	5.53049
AT5G04870	57.4012	55.6487	56.0759	56.0803	56.6855	55.1555	49.1945	45.6306	43.4817	42.1229	37.9129	35.9076	142.859	131.56	138.225	47.593	47.3335	38.7807	70.8145	45.1859	39.1174	48.8815	50.7476	51.3892	45.7778	46.9679	40.3219	71.7649	32.9528	52.7484	63.6453	57.2012	89.5621	49.5429	63.7758	42.9534
AT5G04880	11.6153	10.1754	11.9786	6.07824	6.43836	6.39484	6.36136	7.64114	6.71195	10.0477	8.56349	10.2063	11.4113	7.62669	8.73627	16.8406	14.8118	20.9757	17.7845	24.0991	18.6542	16.7759	14.964	12.1819	14.1289	13.1976	14.3665	14.1577	23.9539	14.7759	19.9178	14.1537	14.3136	25.7411	31.0475	27.2837
AT5G04885	14.9919	15.9297	13.8215	9.8628	10.3574	8.26001	27.1418	24.7977	26.6532	26.8582	23.8999	25.5157	10.7145	15.5258	13.8823	18.8907	14.7045	18.0489	10.3473	7.19627	8.02698	8.53257	9.00012	8.9061	9.41929	14.2651	10.2481	19.6092	12.5596	13.8226	5.95244	8.12374	10.3876	9.07992	13.9417	10.6923
AT5G04890	7.4284	4.56137	8.02964	4.9314	5.17868	3.46387	6.89147	6.12733	5.64193	3.41363	3.8925	2.69075	3.39727	5.81081	3.70992	2.5627	3.64929	5.28459	0.107785	0.251033	0.226112	0.506169	0.21687	0.921321	0.470965	0.776329	0.383106	0.488197	0.323701	0.476643	0.91576	0.418749	0.408959	0.528927	0.197754	0.460874
AT5G04895	3.24148	2.73682	3.5541	4.35798	4.05896	3.19742	7.10351	5.91107	7.97652	13.0748	12.2224	12.5259	7.4043	5.44763	7.41985	7.90775	7.08392	6.0976	10.8862	9.2882	8.59226	8.31564	9.10855	9.52032	20.1573	19.6994	20.6877	13.5068	14.6313	9.21509	8.16552	9.79874	9.24248	9.52069	9.39334	8.66443
AT5G04900	37.5472	38.7365	36.1992	29.4737	30.5122	32.9068	32.2309	27.8974	29.8633	23.1869	23.9778	25.6085	16.8992	20.8826	22.2595	22.3321	25.3304	25.2847	27.3773	40.3326	33.0124	35.7934	32.7474	27.9467	31.8372	29.7916	34.3838	21.7247	35.4129	28.5191	22.9703	30.82	21.8384	27.5042	29.0699	32.9064
AT5G04910	9.85951	6.03504	5.66024	9.28938	8.95771	9.99194	5.51317	7.20862	8.56016	8.24423	7.3179	6.68048	11.0629	12.9835	10.1724	15.0833	15.9925	18.4554	10.994	9.53924	13.5667	17.6436	15.5062	14.434	15.636	8.2485	11.7805	11.3913	15.9908	16.047	18.2389	15.3262	14.0682	20.2756	23.2362	25.6246
AT5G04920	47.8119	48.982	54.4963	54.2454	52.0667	56.3546	53.4354	49.7395	49.9019	95.968	89.3717	84.3411	57.318	64.4637	56.7259	61.6512	61.716	60.2443	78.0361	74.724	82.1917	65.2958	63.0008	59.7835	72.3402	63.9501	64.8407	108.217	74.6455	90.3238	77.3054	69.5124	84.7364	57.8294	74.6523	57.4249
AT5G04930	98.0548	98.8062	83.9822	110.326	106.373	130.561	107.719	135.883	115.076	244.751	246.395	204.775	170.647	136.282	134.515	193.594	152.519	130.814	329.282	150.954	112.265	161.179	177.725	237.598	154.288	179.623	134.183	318.304	94.0676	237.845	337.992	224.785	397.59	338.337	253.422	254.218
AT5G04940	17.423	14.8069	14.8746	26.1479	22.8142	27.711	23.537	22.0584	19.5522	23.831	21.4087	25.9796	13.2406	11.44	15.4381	18.964	16.5292	14.6342	14.5509	17.4049	19.8979	24.8746	22.2292	27.3325	28.9172	30.9561	25.6681	19.4465	26.5435	20.8134	12.0575	16.9175	13.4139	11.3719	18.2923	12.4436
AT5G04950	227.039	197.121	125.578	91.0589	87.1978	102.051	28.5201	24.7256	23.735	35.4244	39.7035	34.3302	22.1258	13.4375	19.9857	134.871	78.2451	80.1631	42.8983	71.1259	112.83	61.8249	46.9524	59.2716	41.1623	39.3987	28.5414	13.995	60.1437	14.9348	18.0099	13.4837	14.3136	8.99177	36.5846	8.66443
AT5G04980	16.0723	14.5262	9.21435	11.0096	9.51757	11.4574	5.51317	6.84819	4.66918	6.95607	5.4495	8.44339	11.8469	11.6216	10.6511	7.10233	9.0159	8.86185	31.4731	41.1693	40.1349	20.8252	21.2533	23.9543	17.8967	15.1384	20.8793	14.1577	16.1851	28.1219	21.9019	29.3125	19.8754	21.7742	25.0159	20.555
AT5G04990	35.9264	34.9471	30.8022	39.1071	31.0721	33.5729	34.8814	39.3591	34.3379	28.9192	32.0742	28.6704	36.4117	34.6833	32.4319	35.5117	31.4483	30.2441	33.0899	38.7427	40.7002	36.2272	30.3618	29.0728	29.9534	29.0153	33.0429	29.0477	38.9089	35.1127	29.6096	32.16	29.2815	25.0359	30.5531	26.5463
AT5G05000	19.584	16.07	23.5624	20.8724	18.8952	14.5216	21.9467	16.5798	17.9958	18.0987	19.3846	20.3198	16.5508	18.3404	16.2758	17.3531	18.0318	16.7481	16.491	17.4886	19.4456	20.7529	19.6268	14.0246	15.7302	19.0201	18.7722	18.7142	16.5088	16.1264	14.0416	10.8037	14.3136	16.1323	16.117	16.7758
AT5G05010	143.436	148.42	150.062	133.148	144.583	133.759	157.231	150.228	160.309	155.223	150.328	150.496	191.467	172.872	181.308	127.988	128.155	120.57	143.677	141.75	142.79	126.615	118.953	128.064	119.06	130.132	136.482	164.604	131.746	144.582	152.245	147.819	157.94	131.086	141.691	136.695
AT5G05060	39.8432	37.6137	35.4094	37.5016	35.411	33.4397	41.4548	49.5953	42.7035	36.2618	29.7387	32.1034	41.5512	29.2356	28.0039	31.7775	25.6524	35.2848	40.527	41.4204	37.9868	47.6522	47.8199	44.6329	44.2707	45.5123	50.57	34.4992	43.4407	35.8276	34.4936	37.7712	37.2971	29.8844	36.7823	35.856
AT5G05080	43.2198	54.6662	44.3605	57.8006	60.4646	53.5568	59.7967	61.4175	61.4775	52.2994	49.824	50.9387	64.0254	76.1761	73.1214	52.3523	60.75	67.4801	49.5809	56.817	54.2669	66.8866	60.6152	67.6659	49.8281	47.5502	56.2208	49.7147	60.9853	52.9868	71.9634	66.4974	60.2806	72.992	74.6523	74.9381
AT5G05090	3.64667	5.82451	3.81737	35.4373	35.5509	34.9052	36.0477	38.9266	26.0696	21.0614	20.241	16.7012	5.92344	13.2559	10.8904	10.324	6.43993	9.26835	10.994	7.61465	8.25309	27.8393	22.4461	24.2615	13.4696	15.7207	14.558	12.6931	10.1642	23.6732	10.226	10.3012	8.50635	12.8706	9.88772	8.48008
AT5G05100	34.0356	39.7891	38.5686	39.5659	41.5694	41.1668	29.2622	35.2502	30.7388	34.5227	27.7146	31.8251	69.5133	71.9088	70.8476	55.5739	53.2367	60.8947	50.3354	44.1817	41.2655	51.4123	47.9283	44.2234	36.5469	31.3443	36.1078	42.6358	40.2037	45.6782	74.4818	54.0187	70.9953	64.1765	75.1467	66.458
AT5G05110	22.9605	21.263	17.9022	30.2765	25.3335	27.0449	22.5828	28.7624	25.1941	29.048	21.4087	20.8765	25.7844	17.3416	19.866	30.4595	26.6184	27.7238	43.3294	59.2437	68.625	65.8743	65.1695	53.0271	88.7297	49.1028	75.7593	46.8669	89.6005	74.2768	56.9297	55.4424	48.4208	54.1269	55.4701	71.1589
AT5G05130	1.7558	2.03507	2.3694	4.2433	1.81954	2.93097	2.86261	2.81136	3.11279	1.99665	2.25765	2.04126	4.35547	3.81334	3.47057	4.17354	3.97129	3.17075	1.72455	2.67768	1.8089	2.82009	2.38557	3.78765	2.16644	2.71715	2.58597	1.46459	3.04279	1.11217	3.12884	3.015	3.0263	3.17356	2.57081	2.39654
AT5G05140	31.6044	27.9998	28.4328	28.4416	27.8529	29.5762	21.4166	28.9066	25.4859	20.8682	21.798	21.3404	36.586	39.9493	35.9025	29.5809	26.2964	26.4229	23.497	30.877	26.1159	30.9486	34.4824	36.0339	33.9095	29.6946	27.3921	24.4098	27.1262	24.1499	33.4252	30.4012	31.4081	33.675	32.6295	34.6577
AT5G05160	10.5348	12.9823	14.6113	8.94533	9.7975	6.6613	14.4191	11.8942	11.0893	13.5257	15.4143	17.629	12.3695	12.348	12.2068	9.22571	9.98189	10.6505	3.66468	6.19214	3.50474	2.45854	3.03618	5.42556	4.99223	9.31595	7.56635	8.46207	8.28675	3.49538	9.53916	7.62124	7.77023	6.69975	7.21804	7.28181
AT5G05170	359.129	357.26	345.538	499.218	530.465	483.877	511.771	484.131	549.991	322.04	346.899	374.292	993.396	650.538	813.55	348.234	369.33	321.14	211.689	249.108	195.248	255.254	293.534	353.071	279.094	367.689	350.925	190.722	240.251	190.498	382.33	365.819	305.82	196.497	230.582	189.788
AT5G05180	2.56617	4.07014	5.92351	3.32583	5.31864	3.33065	5.6192	4.10891	4.47463	3.73567	3.7368	2.50518	8.97227	11.6216	13.8823	3.88066	4.50795	4.87808	2.04791	4.60226	4.74835	6.65251	7.48202	5.22082	6.87608	6.79288	5.26771	2.92918	6.92721	5.00475	5.26562	3.1825	4.25318	4.05511	5.04274	5.25396
AT5G05190	10.2647	8.42098	7.50311	12.0418	11.3371	12.7897	11.5565	12.4709	10.6029	11.7867	11.911	9.46401	14.1988	18.2496	18.789	15.303	13.4165	13.1708	32.8743	13.8068	15.1495	16.6313	16.8074	19.4501	23.454	15.2355	16.1862	27.5831	9.51682	25.1826	18.5441	23.45	29.5269	24.5951	26.4991	24.6107
AT5G05200	202.728	225.682	204.164	339.12	340.673	363.174	451.232	458.612	423.631	325.712	348.612	325.395	257.67	241.875	274.175	221.124	233.877	214.392	122.336	163.841	158.731	302.4	297.546	266.569	294.73	342.555	325.449	212.935	238.05	227.438	155.069	170.934	168.328	93.1794	151.282	113.375
AT5G05210	28.0928	30.2454	30.0124	16.5145	20.9946	19.8507	21.6286	21.2654	15.0776	21.8343	22.0315	22.6394	19.5996	23.1524	22.8579	18.5979	17.6025	22.114	32.2276	26.2747	27.5857	17.2821	23.5304	23.6472	28.7288	25.0366	23.4653	23.8403	21.3643	20.3368	28.4649	25.2925	28.8725	27.2398	19.5777	24.242
AT5G05230	14.4516	15.0876	13.295	20.6431	17.2156	25.1797	22.1587	23.428	20.6222	26.6005	24.8341	22.4538	22.2129	19.9747	18.789	19.5497	17.8171	18.4554	29.6408	38.3243	36.404	48.4476	47.8199	47.3968	50.2048	45.0271	47.9841	40.6017	54.9645	48.6175	46.9327	47.6537	40.9777	41.9616	50.8229	41.0178
AT5G05240	1.7558	1.26315	2.10614	0.91747	0.839786	0.66613	2.3325	1.51381	1.94549	1.86783	1.63485	1.57734	2.17774	2.54223	2.3935	0.805419	1.60998	1.46342	0.754492	0.502065	0.56528	1.01234	1.08435	0.409476	0.659351	1.26154	0.574659	1.22049	1.03584	0.714964	0.91576	0.753749	1.79942	0.352618	0.692141	0.829573
AT5G05250	2.56617	6.03504	7.23984	9.63343	4.33889	8.26001	12.1926	11.9663	24.6105	23.5734	31.7628	51.6809	30.6625	20.4286	13.5233	9.95791	14.7045	9.83746	14.9821	14.5599	26.5682	24.6577	21.687	26.5136	10.267	21.6402	15.5158	31.6514	10.2937	15.332	46.7037	16.3312	40.8141	15.956	54.2836	11.3375
AT5G05270	81.9825	103.859	131.897	3.66988	3.35914	2.79774	1.16625	1.08129	0.778197	0.966121	1.47915	2.78353	6.70743	8.9886	7.53952	3.2949	6.86926	5.7724	0.323354	0.251033	4.18307	0.28924	0.325305	0.102369	0.0941929	0.485206	16.7609	0.162732	0.194221	8.18236	1.90783	125.039	1.22688	0.793391	0.0988772	0.0921748
AT5G05300	0.675309	0.561399	0	0.573419	0.839786	0.532904	0.212045	0.937121	0.291824	0.901713	0.4671	1.02063	2.87461	2.45144	1.9148	2.34304	2.36131	2.27644	5.6048	0.585743	0.904448	2.1693	1.08435	2.14975	1.60128	0.776329	1.14932	6.10246	0.517922	4.68699	5.1893	2.76375	16.9309	3.52618	3.4607	1.93567
AT5G05310	4.99728	5.75434	4.60717	6.99571	10.6373	7.32743	7.31556	6.99236	8.56016	8.37305	6.46155	8.25782	6.62032	7.4451	6.2231	6.88268	6.86926	8.13014	10.2395	7.78201	7.91392	12.2204	8.89168	11.1582	7.25286	10.9657	10.2481	8.29934	12.1712	8.97677	11.1417	10.385	9.81502	12.7824	9.39334	14.1027
AT5G05320	0.405185	0.350874	0.658168	2.06431	0.97975	1.73194	3.18068	4.46935	4.37736	3.92889	2.88045	3.15467	4.26836	3.63176	3.47057	3.00202	2.36131	3.57726	1.72455	2.17562	1.46973	11.2803	10.9519	11.0559	18.556	14.168	15.9947	8.54344	7.50987	11.2805	12.7443	8.03999	9.65144	10.5785	13.5462	12.9045
AT5G05330	0.81037	0.701749	0.789801	2.75241	2.79929	1.86516	2.65056	1.87424	2.04277	1.15935	2.10195	1.67012	1.74219	2.81461	2.63285	0.58576	1.28799	1.62603	0.323354	0.251033	0.226112	1.37389	0.542176	0.716583	0.659351	0.679288	0.574659	0.895027	0.971104	0.794404	0.992073	0.921249	0.981502	0.440773	0.791018	0.368699
AT5G05340	0	0.280699	0	0	0.279929	0	0	0	0.194549	0.0644081	0.23355	0.185569	0	0.181588	0	0.0732199	0	0.0813014	0.646708	2.594	0.904448	10.8465	6.39767	9.82742	2.82579	0.485206	0.670436	2.11552	0.582662	3.7337	0.91576	0.669999	0.245376	0.617082	0.791018	3.13394
AT5G05350	0.675309	0.631574	0.789801	0.802786	1.11971	0.799356	0.42409	0.937121	0.291824	0.386448	0.3114	0.927845	0.609766	0.635557	0.4787	0.58576	0.107332	0.487808	1.4012	1.58987	1.24362	0.795409	0.975916	1.3308	1.13032	0.873371	0.861989	0.813661	0.712143	0.556083	0.534193	0.837499	1.47225	1.05785	0.988772	0.829573
AT5G05360	16.0723	16.2806	15.6644	15.3676	11.3371	12.7897	10.4962	12.9034	15.2721	14.1054	14.0908	12.8043	21.6902	21.4274	20.2251	18.5246	15.7778	21.8701	17.6767	18.7438	22.272	17.1374	15.1809	15.6625	15.3534	11.3538	13.4087	15.3782	16.7677	18.4302	22.7414	20.3512	20.6933	20.9808	24.3238	22.7672
AT5G05365	8.50889	9.40343	11.1888	1.94962	3.49911	2.39807	1.90841	1.5859	1.07002	3.02718	4.74885	4.63922	8.01407	4.99367	5.50505	6.37014	4.18595	3.17075	8.51498	6.27581	8.25309	2.60316	2.38557	1.84264	2.91998	5.72543	4.11839	10.7403	6.40929	10.8039	6.71557	7.11874	4.90751	5.11297	5.93263	5.43831
AT5G05370	13.101	8.56133	12.1103	5.50482	7.41811	6.26162	8.16374	5.47855	10.5057	11.7223	12.8452	12.4331	19.5996	22.1537	15.3184	15.7423	16.6365	18.1302	20.9102	17.5723	23.9679	14.6066	13.2291	14.2293	15.4476	12.0331	14.6538	22.457	13.7897	24.7854	19.1546	21.3562	21.7566	15.7797	16.0181	17.2367
AT5G05380	3.91679	4.98241	3.42247	2.86709	2.65932	2.93097	2.54454	1.80216	1.94549	2.44751	2.25765	1.7629	2.96172	3.45017	3.8296	2.63592	1.93198	1.78863	5.71258	6.19214	5.08752	6.29096	2.71088	4.81134	4.89803	4.26981	5.26771	3.41738	6.86247	7.0702	4.12092	5.77874	3.18988	6.96421	4.05397	5.71484
AT5G05390	0.405185	0.421049	0	0.688102	0.559857	0.66613	0.636136	0.865035	0.291824	0.128816	0.70065	0.927845	0.348438	0.272382	0.119675	0.29288	0.214664	0.813014	0.107785	0.66942	0.226112	2.45854	0.975916	0.921321	0.847736	0.194082	0	0	0.258961	0.158881	0	0	0	0.176309	0.197754	0.0921748
AT5G05400	0.675309	0.771923	0.526534	1.3762	0.699821	1.73194	0.42409	0.432517	0.291824	1.80343	1.0899	0.83506	0.609766	0.635557	0.119675	1.02508	0.429329	1.30082	1.61677	2.51033	1.8089	1.73544	2.71088	2.35449	2.07224	2.42603	3.2564	1.79005	1.87747	1.66825	2.2894	1.8425	2.20838	2.20386	1.48316	2.12002
AT5G05410	0.81037	0.631574	0.526534	1.49089	0.699821	1.73194	5.83124	6.63193	5.54465	4.12212	4.3596	3.15467	0.435547	1.5435	2.15415	0.732199	1.82465	1.38212	2.26348	1.92458	1.24362	1.66313	2.60244	2.45686	11.4915	13.1976	9.76921	9.113	4.40234	5.64027	3.96829	8.54249	5.72543	9.34438	2.1753	5.25396
AT5G05420	0.135062	0.280699	0.263267	0	0.139964	0.266452	0	0.288345	0.194549	0.128816	0.38925	0.0927845	0	0.0907939	0	0	0.214664	0	0	0.920453	0.791392	1.01234	0.542176	0.614214	1.13032	0.679288	0.574659	1.13913	0.323701	0.794404	0.992073	1.005	0.736127	0.528927	1.2854	1.93567
AT5G05430	0	0.280699	0.394901	0.573419	0	0.399678	0	0	0	0.0644081	0.23355	0.278353	0.522657	0.181588	0.598375	0.43932	0.107332	0.325205	1.07785	1.33884	0.678336	0.867719	0.975916	0.614214	0.282579	1.26154	0.766213	1.05776	1.16532	0.873845	1.22101	1.675	0.981502	1.49863	1.38428	1.65915
AT5G05435	2.70123	2.87717	3.1592	4.35798	3.919	4.13	2.86261	3.24388	1.36184	2.51192	2.25765	1.94847	8.71094	8.71622	6.82147	2.5627	4.50795	3.17075	3.23354	4.76962	6.67031	7.80947	5.42176	5.52793	4.61545	4.07573	4.11839	2.84781	5.37344	3.81314	6.41032	5.35999	6.62514	5.11297	5.43825	6.54441
AT5G05440	6.21284	8.28063	6.58168	9.06001	6.15843	8.52646	3.18068	3.6764	3.79371	1.54579	1.32345	1.48455	156.71	102.779	95.8596	9.37215	9.87456	8.13014	1.61677	2.00826	2.71335	19.596	14.0966	11.8748	3.9561	4.46389	2.8733	5.2888	2.84857	7.0702	45.7117	7.20249	29.6086	16.1323	9.9866	21.0158
AT5G05450	17.558	19.7191	18.0338	18.8081	18.6153	17.9855	15.9034	13.6243	14.1048	13.7189	14.0908	17.1651	34.6696	29.4172	29.2007	15.9619	16.5292	15.4473	12.1797	12.3843	12.2101	16.2697	14.4219	15.0482	16.8605	13.1976	14.7496	13.4254	13.9192	10.8833	18.6204	12.8975	16.9309	14.9863	14.0406	17.0523
AT5G05460	3.24148	4.63154	4.34391	12.3858	10.2174	13.4558	10.6023	12.6151	10.7975	24.153	18.4504	13.2682	13.4149	15.2534	14.4807	16.0352	10.6259	8.53664	31.6887	14.1415	10.4012	19.0175	23.9642	21.8046	16.4838	17.1763	16.0905	24.9794	11.7827	23.7527	22.894	16.4987	25.3555	22.1268	15.1282	11.8905
AT5G05470	17.2879	15.3683	15.0062	12.6152	9.93746	11.3242	14.6311	15.1381	12.9375	18.6139	18.0612	16.9796	18.2059	18.9759	17.1135	15.8155	12.8799	15.1221	18.6467	17.4886	20.124	14.462	12.0363	11.5677	22.4179	21.3491	21.0708	25.549	17.9978	17.6358	16.7889	16.415	19.3029	14.81	16.6114	15.2088
AT5G05480	8.77901	7.01749	5.52861	11.3537	9.09768	11.8571	6.89147	9.44329	10.0193	7.47134	8.71919	6.5877	7.66563	6.71875	6.46245	10.7633	11.5919	9.67486	8.08385	11.7149	9.15754	13.3773	13.1207	14.0246	9.98445	8.73371	9.96076	6.34656	11.9122	7.8646	11.7522	10.2175	7.77023	10.7549	10.1844	10.1392
AT5G05510	0.675309	0.631574	0.921435	1.03215	0.699821	1.33226	0.954203	0.865035	0.875471	0.32204	0.7785	0.742276	1.13242	0.45397	1.07707	0.58576	0.214664	0.650411	0	0.167355	0.113056	0.21693	0	0	0	0	0.191553	0.162732	0	0.238321	0.152627	0.0837499	0.0817918	0.0881546	0	0
AT5G05520	24.3111	21.8244	23.5624	17.6613	17.3556	19.1845	24.4912	21.2654	22.665	22.7361	26.0019	21.8043	24.2164	22.7893	26.5678	25.9931	25.2231	22.927	22.527	22.4256	24.6462	15.9805	18.5424	19.0406	25.9973	23.7751	19.0595	23.5148	20.199	17.9535	23.7334	18.3412	23.7196	25.4767	22.9395	19.7254
AT5G05540	8.23877	6.59644	9.87251	8.02786	8.25789	7.46065	8.79987	8.21783	8.36562	9.08154	6.3837	6.12377	6.70743	7.26351	8.97562	6.5898	10.1966	8.69924	7.86828	8.2004	6.55725	12.365	16.3737	18.1193	10.4554	15.2355	12.3552	11.4726	13.7897	10.1684	13.1259	7.03499	10.9601	9.60885	8.7012	12.0749
AT5G05550	8.1037	7.43853	5.79187	14.4501	11.1971	15.4542	9.54203	13.7685	15.1748	11.8511	10.7433	10.2991	15.5926	15.1626	13.6429	11.0562	14.0605	14.1464	7.006	8.36775	13.1145	16.4867	17.6749	15.8672	12.0567	10.4804	10.5354	13.0186	13.3365	10.4067	17.0179	12.6462	14.3136	13.0469	15.2271	14.1949
AT5G05560	10.6699	9.33326	8.81944	7.56912	8.81775	6.79452	12.5107	11.2454	14.2021	19.9021	21.1752	21.0621	18.6414	14.527	15.1987	16.5477	15.8852	13.4147	13.7964	12.1332	7.68781	12.365	13.7713	16.5838	16.578	24.5514	18.868	17.6564	19.94	10.8039	14.9574	18.425	14.0682	16.3968	13.5462	15.5775
AT5G05570	30.524	28.5612	26.8532	26.6066	34.0113	32.1074	34.8814	35.0339	31.3224	28.0175	27.7146	26.9075	34.3211	25.2407	26.3285	29.6541	28.2284	24.8782	28.2396	25.3543	20.124	23.7176	27.3257	32.5533	27.316	34.6437	29.4034	20.0161	22.8533	17.7152	26.786	24.8737	29.6086	25.7411	23.9283	26.4542
AT5G05580	237.033	257.752	234.703	96.6784	106.933	96.4556	80.3651	69.9957	64.9794	107.819	143.166	173.136	169.341	166.879	174.247	99.872	121.607	107.318	8.62277	9.37188	28.264	14.245	13.1207	11.7724	5.08642	7.66625	4.78883	21.1552	4.985	8.42069	6.48663	3.1825	8.09739	2.02756	4.64723	2.21219
AT5G05590	2.56617	2.03507	2.23777	3.09646	3.49911	3.0642	5.83124	6.05524	7.29559	4.63738	5.1381	6.49491	4.44258	4.90287	7.6592	3.44134	2.57597	2.60164	1.29342	1.84091	2.60029	5.49555	6.28924	5.32319	10.3612	11.1597	7.7579	4.47514	9.58156	3.3365	3.35778	2.01	3.59884	2.11571	1.87867	2.48872
AT5G05600	6.07778	7.78941	5.26534	9.74812	13.5765	3.5971	7.31556	9.22704	11.673	8.50187	4.90455	7.32997	12.5438	27.6921	22.4989	7.98097	2.46864	3.90246	7.65271	14.7272	10.6273	48.5199	46.844	69.2014	74.5066	72.4898	26.3386	22.8639	29.3921	20.3368	11.447	25.8787	12.0234	12.9587	8.50344	14.6558
AT5G05610	32.9551	37.333	44.4921	38.9925	41.0095	41.0336	39.7585	42.1704	40.6608	43.2822	40.3263	43.9798	44.6	45.2154	44.0404	32.949	36.4929	42.1141	44.0839	45.1022	64.1028	57.9202	54.7597	41.3571	54.1609	45.8034	54.4969	61.7569	62.3449	47.982	56.6245	51.7574	49.7294	41.609	43.3082	44.4282
AT5G05620	9.31926	6.59644	9.74088	10.4362	7.97796	9.32581	10.4962	8.79452	13.813	10.5629	11.911	12.8043	7.05586	7.80828	7.53952	5.78438	6.76193	6.66671	5.82037	4.93697	4.97447	6.65251	5.31332	5.83503	7.44124	10.1893	10.4396	8.38071	8.48097	6.19635	6.02875	6.78374	5.64364	6.08267	5.43825	6.17571
AT5G05630	1.89086	2.31577	3.81737	2.40836	3.49911	2.53129	2.22647	2.5951	2.52914	2.25428	2.25765	2.59796	1.91641	1.81588	2.3935	3.07524	3.97129	2.60164	4.2036	4.51859	5.76586	5.71248	4.33741	4.91371	4.52126	3.39644	3.2564	2.35962	3.62545	3.25706	2.82359	2.93125	1.63584	3.08541	2.76856	2.21219
AT5G05640	0.270123	0.0701749	0	0	0.279929	0.133226	0.212045	0.216259	0.389098	0.32204	0.38925	0.0927845	0.0871094	0.181588	0	0.43932	0.214664	0.243904	0.862277	1.00413	1.0175	0.940028	0.542176	0.921321	1.22451	0.291124	0.957766	0.813661	1.61851	0.794404	0.839446	0.669999	1.39046	1.41047	1.58204	1.4748
AT5G05660	20.3943	19.2279	17.9022	33.373	26.8731	29.1765	34.6694	29.6274	29.1824	25.0547	23.7442	23.9384	38.3282	34.8649	40.3305	19.1104	21.7884	21.1384	16.0599	15.7314	12.097	24.5854	21.0364	22.1117	17.2373	18.7289	17.2398	20.4229	18.192	16.8414	23.3519	20.6025	21.9202	19.0414	19.9732	16.0384
AT5G05670	14.5867	14.3157	15.4011	13.1886	13.0167	10.2584	13.0408	13.7685	14.883	14.5562	16.8934	15.4022	19.6867	18.9759	20.3447	14.644	17.2805	15.1221	14.4431	15.7314	16.8454	14.7512	14.6387	11.363	14.4115	15.8177	16.0905	15.5409	20.2637	17.8741	17.1705	13.2325	17.3399	14.5455	15.4248	17.1445
AT5G05680	6.07778	5.54381	5.26534	8.37191	8.53782	8.26001	8.26976	7.28071	7.78197	9.66121	8.4078	8.62895	7.66563	9.26098	11.7281	11.642	12.7725	12.683	9.16169	8.45143	7.91392	10.7742	8.89168	12.5914	11.209	12.2272	10.0565	10.8217	9.97	9.53285	12.668	11.1387	9.81502	16.6612	14.1394	17.3289
AT5G05690	92.3822	96.6308	100.831	293.59	294.905	288.967	273.856	270.107	310.014	151.552	116.386	135.187	179.62	155.53	162.997	110.416	141.464	158.619	112.096	151.791	164.157	492.358	412.487	359.827	196.486	206.698	181.975	142.96	294.827	163.806	192.233	128.472	120.479	136.728	120.63	142.594
AT5G05700	29.4435	24.491	23.5624	33.0289	34.5712	32.6404	29.8984	32.7992	31.2251	26.2141	22.1872	23.66	25.436	23.4248	24.8924	24.6019	27.2624	29.1059	27.8084	34.3915	29.6207	40.8551	49.5549	40.5381	32.8733	31.7325	31.0316	26.9322	35.9308	35.5893	29.6859	30.485	30.5084	28.0332	23.335	33.5516
AT5G05710	4.72716	5.54381	3.42247	5.96355	8.67779	7.59388	7.31556	7.13654	8.56016	7.66456	7.785	7.23719	11.5856	12.2572	8.97562	9.29893	7.62058	8.86185	7.97606	10.2087	12.4362	13.0881	9.8676	11.1582	10.9264	10.0923	9.76921	6.50929	12.0417	10.1684	12.5917	8.54249	8.91531	9.78516	9.78885	9.8627
AT5G05730	36.4667	34.9471	30.6706	61.5852	65.3633	58.7526	63.6136	67.4727	72.6641	53.7163	51.6145	54.65	47.0391	49.6643	46.4339	44.5909	39.6056	33.4962	44.4073	23.6807	27.1335	75.6361	86.0975	118.441	61.7906	78.1181	45.877	51.5861	36.384	48.3792	48.0011	27.9725	71.4861	56.3308	38.4632	43.3221
AT5G05740	132.361	127.929	149.272	89.3386	92.9363	86.8633	138.678	101.425	121.496	115.162	134.135	133.424	110.193	109.588	113.572	121.545	127.833	123.415	44.6228	62.0887	73.0342	55.3894	56.3863	49.4442	33.0617	52.5963	45.6854	67.4525	43.117	37.0987	45.559	38.4412	44.413	25.3885	53.8881	33.6438
AT5G05750	15.9373	18.6665	18.5603	32.9142	24.9136	27.1781	23.7491	30.4925	31.7115	27.6955	25.3791	23.5673	63.8512	51.2078	56.1275	50.3021	39.8202	46.7483	31.5809	43.2613	37.0824	56.5463	60.2899	50.6727	59.9067	39.2046	44.9192	38.3234	54.9645	43.5334	79.3658	52.4274	60.9349	55.4492	75.6411	72.5415
AT5G05760	7.69852	6.52626	7.10821	9.1747	8.53782	7.06097	8.37578	9.08286	8.94926	8.95272	8.01855	8.90731	13.7633	10.0781	9.57399	9.73825	6.86926	7.88623	11.9641	14.0578	13.2276	16.9205	13.5544	13.6151	14.7883	14.5562	17.4313	15.6223	16.5735	18.1124	14.3469	18.09	17.1763	14.1047	15.1282	16.1306
AT5G05780	66.9906	63.7188	63.0524	66.9753	61.7243	71.1426	57.1462	57.2365	66.1467	54.5536	53.0158	53.815	88.1547	82.3501	72.0443	77.3935	64.7213	66.8297	75.8804	60.4152	75.2953	63.5604	59.6393	56.9172	58.7764	48.7147	56.6997	68.8357	57.3599	73.2441	62.7295	66.0787	72.304	60.3859	63.4792	60.8353
AT5G05790	8.37383	9.33326	9.34598	5.39013	7.27814	8.79291	5.08908	4.39726	5.7392	8.30864	7.9407	7.70111	15.0699	15.1626	15.3184	7.46843	9.65989	9.02445	5.06588	5.43904	4.07002	3.54318	2.71088	3.48055	2.16644	1.74674	4.21417	6.83475	3.75494	6.99076	7.02082	4.77374	8.09739	6.52344	5.14162	6.08353
AT5G05800	21.3398	25.1226	25.5369	25.6892	24.0739	23.9807	18.978	20.5446	21.4004	19.1936	18.5283	18.0002	26.0457	20.4286	24.5334	24.3822	28.443	28.862	19.2934	27.9483	25.7768	28.3455	29.4944	23.033	24.1134	20.5727	25.8597	20.2602	25.1192	21.29	32.1279	22.8637	23.5561	27.0635	31.0475	25.9933
AT5G05810	0.270123	1.26315	0.789801	1.26152	0.419893	0.266452	0.742158	0.432517	0.875471	0.386448	0.4671	0.83506	0.435547	0.635557	0.598375	0.43932	0.536661	0.813014	0.107785	0.502065	0.339168	0.14462	0	0.307107	0.282579	0.0970412	0.0957766	0.162732	0.258961	0	0.305253	0.25125	0.245376	0.0881546	0.0988772	0.18435
AT5G05820	19.3138	18.2455	19.2185	21.5605	24.0739	18.7849	23.8551	23.8605	24.5132	16.2952	16.1149	19.9487	24.9133	22.5169	24.0547	17.5728	19.3198	16.7481	15.3054	10.5434	11.4187	15.402	14.6387	11.1582	10.4554	13.8769	15.8031	14.89	13.6602	12.631	13.6601	14.4887	13.0049	12.9587	14.7327	11.1531
AT5G05830	12.8309	12.5613	13.5583	13.1886	14.8362	11.8571	17.9178	16.5798	16.7312	14.7495	14.3244	16.3301	12.1953	12.8019	11.3691	9.59181	12.0212	10.9757	10.3473	12.3006	14.4712	12.0034	10.1929	9.72505	13.4696	14.3621	14.8454	10.9031	12.8833	11.4394	8.92866	8.29124	6.13439	6.87606	10.5799	7.92703
AT5G05840	2.56617	2.38595	2.50104	6.88102	8.25789	8.39323	9.11794	10.3083	7.39287	3.41363	2.3355	2.87632	0.348438	0.181588	0	0.805419	1.28799	0.975616	0.862277	0.418388	1.24362	2.45854	3.14462	2.66159	1.22451	3.78461	5.55504	0.813661	0.582662	1.66825	0.152627	0.753749	0.490751	0.176309	0.0988772	0.460874
AT5G05850	7.15827	6.38591	7.10821	9.28938	11.897	11.0578	10.0721	13.0476	11.8675	10.9494	11.4439	9.00009	11.5856	13.4375	12.2068	13.326	9.65989	10.8131	12.1797	10.5434	10.4012	10.9188	11.711	14.8435	11.3973	11.5479	10.4396	10.4149	10.4232	10.8039	10.4549	9.63124	10.0604	11.7246	10.5799	10.5079
AT5G05860	9.72445	7.29818	11.7154	21.5605	23.514	20.65	17.9178	14.201	19.5522	7.66456	7.9407	9.18566	16.2895	17.9772	16.0364	25.1877	37.9956	36.0165	0.538923	1.00413	1.92195	7.44792	7.59046	4.91371	2.7316	2.52307	1.14932	2.19688	1.94221	1.82713	2.36571	1.25625	1.63584	1.32232	3.06519	2.67307
AT5G05870	16.6126	18.7367	16.8491	18.12	19.1751	20.7832	19.6142	18.7424	17.8013	16.0376	14.9472	17.4435	15.6797	19.7023	18.9086	15.8887	15.2412	19.2684	19.7246	28.283	23.8548	17.3544	19.8436	18.0169	16.8605	12.8094	18.7722	14.4018	20.9111	13.4254	16.331	14.6562	12.2688	13.4876	13.9417	15.1167
AT5G05890	11.4802	11.4385	10.1358	19.3815	14.5563	18.252	25.1274	23.3559	26.1669	12.4308	14.013	16.794	12.1953	8.9886	7.89855	7.90775	7.29859	8.61794	5.17366	7.27994	8.81837	17.9329	15.94	13.6151	7.34705	10.2864	8.23678	5.12606	7.63935	3.89258	4.73142	3.76874	4.58034	2.82095	8.00906	3.96351
AT5G05920	6.61803	9.12273	8.68781	9.28938	8.53782	8.26001	8.69385	8.79452	10.992	11.7223	9.57554	9.83515	10.1047	9.07939	8.85594	9.22571	7.40592	8.69924	10.3473	9.62291	11.6448	9.76183	10.7351	9.11084	12.8102	10.9657	10.8228	10.2521	9.45208	12.3927	7.17345	8.12374	8.42456	10.0496	7.8113	7.74268
AT5G05930	14.1815	15.7893	12.9001	24.4276	26.8731	28.5103	23.0069	22.7072	21.3031	17.4546	15.2586	15.3094	31.7078	30.8699	26.8072	18.5979	22.5398	23.2522	25.8683	29.5382	28.4901	48.7369	39.4704	44.6329	34.663	29.4035	26.7217	24.0844	37.4846	37.6548	34.4936	36.7662	33.3711	35.35	32.5306	41.1099
AT5G05940	3.64667	2.38595	3.68574	2.86709	2.09946	1.86516	2.65056	1.73007	2.72369	1.54579	2.1798	1.39177	0.958204	2.54223	2.51317	1.17152	1.71731	2.03253	0	0.0836775	0	0.14462	0	0.409476	0	0.291124	0.478883	0.162732	0.0647403	0.238321	0.45788	0.0837499	0.245376	0.0881546	0	0.0921748
AT5G05950	8.37383	9.7543	11.9786	17.0879	14.6963	14.1219	13.4649	14.5614	14.9803	13.5257	12.5338	11.6908	16.6379	11.44	13.1642	12.3742	12.2359	14.5529	14.012	21.8398	22.9504	25.0192	17.3496	16.7885	19.6863	18.3408	20.592	18.5515	36.384	21.7667	20.452	18.8437	16.6037	20.4519	19.6766	22.2141
AT5G05960	13.2361	9.89465	10.399	8.37191	8.81775	7.59388	9.11794	8.21783	11.8675	15.4579	18.2947	15.3094	9.40782	13.7099	13.4036	7.39521	8.37191	10.8944	1.07785	0.836775	1.35667	0.28924	0.21687	1.74027	0.565158	1.06745	1.14932	2.27825	0.194221	1.66825	0.610506	0.921249	1.14509	0.9697	0.988772	0.645223
AT5G05970	11.4802	10.8069	15.1379	12.8446	11.897	12.9229	12.2986	12.7593	15.0776	10.885	14.4801	13.0826	10.8016	8.62542	12.3265	11.9349	12.4505	11.057	8.19163	8.53511	8.14004	6.65251	9.10855	9.41795	8.47736	11.1597	8.33256	8.29934	8.28675	7.4674	8.16552	7.11874	8.83352	7.22868	9.68997	8.3879
AT5G05980	26.7422	35.4383	29.6175	28.9003	29.9524	28.6436	24.5972	26.744	26.4587	29.4345	25.2234	27.4642	28.1363	24.6052	23.576	28.3361	34.6683	34.797	41.7126	51.127	46.1269	41.4336	46.844	46.066	40.5972	38.4283	49.708	32.5464	41.6927	39.8791	46.1695	48.3237	39.7508	51.306	47.1644	52.6318
AT5G05987	7.96864	8.56133	8.55618	8.71596	9.09768	10.3916	9.54203	8.50617	6.42012	7.92219	8.32995	8.90731	9.49493	9.53336	9.81334	10.1776	8.47924	10.1627	11.3174	12.8863	9.60976	12.0757	9.21699	9.00847	10.5496	10.5775	10.4396	9.19437	13.5307	14.5376	10.9891	11.6412	11.2055	11.7246	11.9641	13.0888
AT5G05990	6.61803	7.64906	8.68781	3.78456	5.8785	4.26323	7.63363	7.06445	5.3501	11.5935	12.0667	10.763	6.70743	7.62669	11.2494	7.24877	7.29859	6.91061	7.32935	7.86569	11.8709	5.56786	8.45794	4.91371	13.7522	10.5775	13.4087	14.1577	10.7469	11.6777	9.38653	11.4737	10.7965	8.90361	8.7012	9.95487
AT5G06000	1.35062	1.61402	1.31634	0.91747	0.559857	0.66613	0.530113	0.865035	1.1673	1.86783	2.25765	1.02063	0.522657	0.817145	0.957399	0.805419	0.858657	0.325205	1.29342	1.33884	2.60029	1.51851	0.650611	0.818952	1.69547	1.16449	2.29864	1.87142	2.78383	1.03273	0.839446	1.08875	0.408959	0.9697	1.08765	0.737398
AT5G06050	13.101	11.5087	11.7154	13.9914	13.7165	13.7223	17.1757	15.2823	14.9803	11.1426	12.456	13.7321	12.8051	14.6178	12.4462	11.5688	12.9872	11.87	4.52695	5.69007	7.80087	8.53257	7.91577	9.31558	6.97028	9.41299	7.18324	7.40432	5.9561	4.60755	6.79188	6.44874	7.36127	6.61159	7.21804	6.72876
AT5G06060	70.5022	87.6484	83.9822	53.672	46.1882	53.5568	47.7102	45.1981	47.0809	45.2145	50.3689	46.485	44.2516	43.0363	40.4501	43.4194	59.8913	62.1142	42.8983	63.1765	79.0262	48.7369	41.6391	37.5694	36.3585	31.7325	44.4403	42.4731	55.7414	46.711	40.446	40.0324	35.6612	34.9092	42.6161	41.5708
AT5G06100	10.3998	11.3683	14.4797	12.7299	13.5765	11.9903	11.0263	10.1642	11.2839	11.2714	10.4319	12.4331	11.3242	9.89654	10.7707	9.81147	11.1625	13.7399	16.8144	18.9111	18.6542	16.8482	17.5665	16.7885	17.8967	15.9148	21.454	13.5881	20.9758	17.9535	21.2151	18.9275	17.8306	21.5979	20.0721	21.6611
AT5G06110	75.0943	71.0871	70.4239	41.7449	41.8493	41.5665	50.0427	56.011	42.8008	58.6114	59.9445	54.0006	70.9942	59.47	61.5129	72.1949	71.9125	73.4151	54.7546	53.6373	60.9372	49.6046	51.3983	48.2158	64.7106	62.7856	62.159	57.4445	55.8061	52.5101	68.9872	61.7237	75.0031	77.6642	73.5647	84.0634
AT5G06120	36.3316	42.6663	35.2778	39.6806	34.7111	36.1042	29.8984	33.0876	29.1824	28.0175	26.7025	29.5982	30.5754	27.4198	32.9106	32.3632	33.4876	33.7401	40.2037	38.8264	29.8468	34.2026	34.0486	39.4121	30.9895	32.1206	27.6794	28.3968	31.7227	29.1546	32.4331	33.5837	29.2815	44.6944	36.7823	44.4282
AT5G06130	120.88	116.42	122.814	87.733	82.8589	91.1265	90.2252	83.3317	83.2671	89.5272	92.875	94.0834	87.7192	84.4383	83.0544	117.518	117.099	111.139	63.054	86.9409	89.8796	94.0028	69.6154	71.5559	69.326	71.6164	81.5059	81.2847	103.002	94.7724	70.0556	80.9861	71.895	68.4961	84.3423	82.1277
AT5G06140	43.3548	37.4032	44.887	47.0203	47.8678	42.7655	44.5295	47.9373	44.8436	43.7975	36.6673	37.5777	52.7012	52.7513	55.5292	51.6201	50.4461	58.2931	36.6468	37.8222	34.4821	41.7951	42.0728	39.5144	41.2565	37.5549	43.0037	39.5439	49.6558	36.9398	51.3588	40.1162	52.8375	47.2509	49.0431	51.6179
AT5G06150	3.78173	4.91224	5.13371	2.29367	2.93925	2.93097	3.60477	2.73928	4.08553	1.6102	2.6469	2.13404	0.958204	1.63429	3.11155	1.8305	4.50795	2.68294	0	0.251033	0.452224	0.361549	0.108435	0.204738	0.188386	0.485206	0	0.650929	0.323701	0.238321	0.0763133	0.1675	0.245376	0.352618	0.494386	0.276524
AT5G06160	23.7709	22.9472	24.8787	20.299	20.7147	18.1187	23.0069	20.1121	19.4549	19.1292	19.3068	19.5775	19.5125	19.5207	21.1825	17.2799	17.0658	19.1058	22.6348	21.8398	21.8198	13.3773	20.2774	19.3477	22.1353	27.9479	26.8174	24.9794	18.8394	17.5563	23.0466	22.2775	21.0205	23.361	18.9844	21.0158
AT5G06165	0.540247	1.33332	0.921435	1.03215	0.839786	1.46549	0.742158	1.00921	0.680922	0.901713	1.16775	0.742276	0.696875	0.726351	0.359025	0.951859	0.643993	0.569109	0.754492	0.836775	0.452224	1.37389	1.08435	1.22843	0.659351	0.873371	0.478883	0.569563	1.68325	0.953285	0.381566	0.418749	0.327167	0.440773	0.0988772	0.829573
AT5G06180	4.45704	4.49119	5.39697	6.42229	5.59857	4.52968	4.98306	2.88345	4.76646	6.11877	3.4254	5.28871	3.74571	4.08573	4.06895	3.80744	5.15194	5.28459	5.6048	7.86569	7.57475	8.89412	7.48202	8.08715	9.13672	6.98696	10.3439	6.67202	9.51682	6.11691	8.0129	5.69499	6.0526	8.81546	7.91018	7.18963
AT5G06190	1.48568	1.54385	1.1847	1.26152	1.25968	1.46549	0.848181	0.288345	0.972746	1.93224	1.4013	1.2062	1.8293	1.36191	2.03447	0.65898	1.28799	1.78863	1.50898	1.5062	2.48723	1.66313	1.19279	1.6379	2.07224	1.6497	2.68174	1.62732	2.46013	1.50937	1.60258	2.8475	1.22688	0.881546	1.68091	1.4748
AT5G06210	8.77901	9.12273	10.2674	10.2068	11.3371	12.6565	10.2842	10.3083	11.4784	10.2409	10.4319	8.62895	8.44962	8.35304	7.30017	9.66503	13.9532	13.9025	15.521	21.6725	23.2895	29.2132	22.7714	24.3638	28.0695	21.0579	26.7217	16.6801	30.8811	25.2621	21.673	18.9275	16.3584	16.5731	22.7418	24.1498
AT5G06220	167.206	183.788	158.487	142.781	150.042	149.08	123.728	114.978	115.562	113.101	121.602	119.228	69.0778	61.7399	75.3952	63.0424	66.1166	61.3825	97.0061	131.123	132.954	85.181	83.7119	80.5644	58.4938	79.2826	76.1424	85.1903	81.1196	64.2673	60.7454	74.9561	62.08	52.452	60.0185	58.3466
AT5G06230	0.81037	1.61402	0.526534	0.229367	0.419893	0.532904	0.848181	1.36964	0.486373	0.32204	0.7785	0.278353	0.0871094	0.544763	0.23935	0.58576	0.643993	0.406507	2.8024	3.01239	3.95696	4.98938	3.46992	5.63029	10.267	3.10532	4.5015	1.79005	5.17922	3.57482	5.57087	8.45874	3.59884	7.40498	3.95509	10.4157
AT5G06240	5.94272	4.56137	6.05514	6.88102	6.01846	8.52646	6.04329	7.20862	7.10105	8.24423	9.03059	6.5877	7.75274	9.17019	6.2231	8.93283	8.80124	9.67486	6.57486	9.03717	11.8709	10.6296	8.45794	6.96109	12.2451	9.80116	11.6847	9.113	14.6313	13.5843	10.5312	11.6412	8.9971	7.7576	10.481	12.0749
AT5G06250	1.21556	0.842098	0.394901	0.688102	0.559857	0.399678	0.742158	0.360431	0.583648	0.257632	0.23355	0.371138	0.174219	0.544763	0.119675	0.51254	0.107332	0.487808	0	0	0.113056	0	0	0	0.188386	0	0	0.0813661	0	0	0	0.0837499	0	0	0.0988772	0
AT5G06260	25.9319	30.2454	31.0655	43.6945	41.2895	41.5665	45.8018	47.9373	49.0264	40.7059	38.4579	39.2478	30.6625	33.6845	31.5942	37.7815	38.1029	31.7075	40.0959	39.4958	38.8913	45.0491	44.8921	37.5694	39.4668	36.9727	41.567	38.6489	39.1031	40.9913	31.9753	40.2837	34.0254	34.6447	36.0902	38.5291
AT5G06265	14.5867	17.1928	16.9807	11.5831	10.3574	9.99194	9.32999	10.8129	8.56016	15.3935	14.4801	12.897	8.2754	9.89654	8.49692	10.7633	11.0552	13.5773	10.3473	11.2128	11.7578	12.0757	10.7351	9.82742	8.75994	9.99524	8.81144	12.6931	19.2279	12.4721	13.2022	9.96624	13.2503	15.956	12.7552	13.3653
AT5G06270	13.3711	16.6314	15.0062	14.9089	13.0167	11.0578	11.3444	10.1642	8.07379	4.89501	6.0723	9.00009	8.10118	6.35557	6.10342	8.20063	9.98189	9.59356	3.77246	5.60639	5.53975	4.70014	4.55428	2.35449	1.41289	3.59052	4.98038	1.62732	3.04279	4.05146	6.71557	4.60624	3.35347	2.46833	5.636	3.50264
AT5G06278	1.89086	3.08769	2.63267	4.35798	3.919	2.93097	3.81681	4.39726	2.91824	1.73902	1.94625	2.22683	3.39727	2.90541	2.3935	2.26982	2.57597	1.38212	0.862277	1.08781	1.69584	1.66313	1.40966	1.12606	0.753544	0.873371	0.861989	1.46459	0.453182	1.19161	1.1447	0.669999	1.14509	0.793391	1.38428	0.737398
AT5G06280	28.498	41.1225	33.1716	23.6248	25.7534	27.9774	18.1299	20.5446	13.9103	16.4241	14.1687	16.3301	13.502	11.7124	9.69367	18.1585	15.1338	16.179	32.7665	39.5795	41.2655	33.4072	27.4341	21.8046	17.3315	18.7289	19.9215	15.8664	31.5932	25.2621	16.7889	19.0112	12.7595	23.1847	24.0272	22.0298
AT5G06290	309.967	309.12	367.257	310.563	317.439	291.365	315.099	250.355	302.135	215.187	288.123	286.518	273.088	334.303	336.765	221.93	294.197	242.766	63.1618	63.5949	91.8015	88.7965	74.6034	73.6033	39.0901	55.6046	47.2178	114.482	45.5124	74.674	59.2954	46.3137	72.7947	45.3115	65.8522	45.2578
AT5G06300	1.62074	2.10525	1.5796	1.49089	0.839786	1.99839	1.48432	0.720862	0.486373	0.966121	0.70065	1.39177	1.30664	1.63429	1.9148	0.65898	0.965989	0.650411	11.533	15.9824	18.8804	13.4496	15.2894	12.7961	13.2812	9.41299	8.90722	8.13661	10.2937	9.85061	11.0654	19.2625	7.60664	9.697	10.2832	9.03313
AT5G06310	1.7558	1.26315	1.44797	2.29367	2.65932	1.73194	1.37829	2.66719	2.04277	2.06106	1.8684	2.69075	3.04883	1.99747	2.3935	2.85558	2.6833	2.11384	3.44911	2.67768	3.16557	2.82009	4.66271	3.27581	4.42707	3.49348	6.03392	2.52235	4.53182	4.05146	4.96036	2.68	3.84422	3.8788	4.44948	4.97744
AT5G06320	91.5719	87.4379	66.4749	76.6087	74.7409	69.2775	65.2039	72.5187	72.4696	98.5444	83.9223	80.1658	138.156	195.025	208.234	171.335	118.602	132.846	285.198	63.6786	73.4864	135.075	110.495	79.0289	147.789	82.485	77.4832	424.08	47.3899	345.089	206.122	309.707	342.871	367.252	228.604	359.205
AT5G06330	1.89086	1.47367	1.05307	0.802786	1.11971	0.799356	1.16625	0.720862	0.583648	1.15935	1.32345	0.649491	1.91641	0.544763	1.9148	0.951859	0.858657	0.975616	0.538923	0.920453	0.113056	1.15696	1.30122	0.716583	3.76772	0.485206	0.574659	5.53289	0.258961	4.5281	0.68682	0.335	0.654335	2.38017	0.494386	6.17571
AT5G06340	110.751	105.894	113.073	76.15	72.6415	73.8072	63.9316	63.7242	62.4503	57.3232	60.3337	65.2275	68.2067	71.9088	66.0606	94.0144	104.005	104.635	48.7186	51.9637	70.66	56.9802	57.6875	44.7353	43.7997	32.7029	38.5022	48.1687	53.346	42.1034	52.9614	39.5299	53.4101	40.4629	59.5241	50.2352
AT5G06350	22.9605	26.4559	22.9042	14.1061	20.2948	17.5858	22.3708	19.9679	17.4122	22.4784	24.1335	23.1961	13.7633	11.894	14.1216	13.985	16.0998	17.805	19.2934	23.0113	15.1495	17.0651	17.2412	21.5999	21.5702	27.3656	22.8906	17.8192	19.4868	17.3975	17.0179	19.5137	19.9572	20.8045	20.4676	20.6471
AT5G06360	36.7368	42.1049	39.3584	25.2304	31.0721	25.7126	38.9103	38.2057	33.3652	58.2249	52.4709	49.2685	52.7012	46.2141	46.6732	42.6872	38.1029	41.6263	65.8564	64.4317	73.4864	56.9802	50.4223	43.5068	91.8381	78.0211	86.1989	86.4922	82.5438	69.8281	69.2925	73.6999	65.1881	69.025	66.2478	74.1085
AT5G06370	37.8173	33.9646	27.7747	34.2904	30.3723	33.8394	23.2189	28.9066	31.9061	34.0075	27.0139	29.691	42.2481	41.4928	40.9288	43.6391	34.9903	37.0734	40.3114	54.0557	53.1363	52.28	40.9885	42.0737	40.4088	32.6058	34.3838	37.8352	59.4316	51.1596	47.0853	57.9549	41.632	54.0388	54.6791	69.4076
AT5G06390	83.3331	88.4905	87.0097	57.3419	57.3854	48.7607	62.4473	60.5524	54.6683	43.1534	44.3745	53.9078	98.2594	89.3412	99.9286	62.1637	70.5172	62.3581	15.7366	13.8068	19.3326	10.1957	9.54229	12.2843	10.4554	16.4	17.3356	13.344	15.3434	13.0282	18.1626	23.0312	13.1685	8.19838	12.063	9.40183
AT5G06400	1.48568	0.561399	0.526534	0.458735	0.559857	0.399678	1.27227	1.22547	1.1673	1.35257	1.557	2.04126	1.04531	0.635557	0.837725	1.4644	1.28799	0.569109	1.07785	0.920453	1.46973	1.15696	0.975916	0.921321	1.13032	1.74674	1.05354	1.79005	1.48903	0.953285	1.29733	1.005	1.39046	0.9697	1.38428	1.01392
AT5G06410	7.15827	5.33329	6.45004	5.27545	6.29839	6.92775	8.69385	6.92028	5.05828	6.11877	7.08435	6.03099	6.35899	6.99113	5.62472	5.71116	7.51325	5.935	7.65271	8.36775	7.34864	7.88178	9.8676	8.18952	10.6438	10.8686	10.8228	7.97388	8.09253	8.50013	8.08921	6.28124	7.77023	8.55099	5.93263	6.82093
AT5G06420	3.10642	1.26315	1.84287	3.44051	2.51936	3.33065	3.60477	3.24388	2.33459	2.76955	2.3355	3.06189	2.26485	2.54223	2.99187	2.26982	2.79064	2.60164	3.55689	2.92871	5.31363	4.04935	4.66271	3.58291	6.12254	4.65798	3.63951	5.12606	5.24396	4.76643	4.5788	4.68999	3.10809	3.79065	4.44948	3.41047
AT5G06430	5.67259	4.70172	4.73881	5.6195	5.31864	4.92936	4.2409	4.54143	6.71195	5.73232	6.61725	5.19593	6.09766	6.90034	6.7018	5.4915	4.40062	5.36589	8.62277	7.19627	8.14004	8.31564	8.78325	8.49663	10.3612	5.91951	6.22548	7.48568	9.25786	8.42069	7.32608	7.36999	7.85202	7.22868	8.20681	7.18963
AT5G06440	51.7286	50.3855	45.4136	54.5894	58.645	53.69	52.6932	54.2809	46.7891	40.2551	37.4458	38.32	32.1434	33.2306	32.9106	31.7042	34.1316	34.3905	52.8145	69.0339	64.7811	67.4651	80.7842	67.0517	71.1157	74.3335	82.4636	52.7252	70.9553	56.9588	48.9931	56.1962	48.339	38.4354	46.3734	44.3361
AT5G06450	10.2647	6.73679	7.63474	9.97748	9.23764	8.92614	9.22397	11.6059	13.7157	12.6884	9.34199	9.83515	8.88516	10.5321	7.77887	10.3972	14.2752	13.3334	14.7665	15.9824	17.2976	17.8605	14.205	15.8672	14.6941	11.2568	15.6116	14.1577	16.8325	19.7807	13.6601	12.2275	14.3136	13.3995	14.4361	17.6976
AT5G06460	30.9291	29.1927	28.3012	32.1114	29.6724	29.5762	36.6838	38.9266	36.9643	38.0652	41.8833	39.8045	22.9098	23.1524	25.9695	30.4595	30.2677	26.3416	37.7246	40.6673	31.8818	32.7564	36.9764	38.1836	43.5171	54.5371	46.9305	37.7539	36.0603	33.6827	32.4331	40.0324	29.2815	35.1737	32.4317	37.8838
AT5G06470	0.540247	0.701749	1.44797	0.91747	0.97975	1.59871	1.16625	0.648776	0.875471	1.03053	1.0899	0.927845	0.609766	1.27111	2.27382	0.51254	1.28799	1.05692	0.431138	0.502065	0.339168	1.15696	0.433741	0.818952	0.659351	0.679288	0.574659	0.650929	0.841623	0.158881	0.839446	0.502499	0.736127	0.352618	0.692141	0.18435
AT5G06480	1.48568	1.6842	1.31634	3.32583	1.67957	3.5971	2.54454	2.16259	3.40461	1.80343	1.557	1.94847	1.39375	1.90667	1.4361	1.75728	1.39532	0.975616	3.12575	2.51033	3.39168	5.134	3.90366	2.9687	2.54321	2.81419	3.06485	3.01055	3.88442	3.17762	2.51834	3.60124	2.29017	3.52618	2.57081	3.31829
AT5G06510	1.89086	4.14032	3.5541	2.17899	2.79929	1.59871	2.86261	3.53222	1.1673	4.7662	4.9824	4.26808	1.04531	1.18032	1.79512	2.26982	1.82465	3.08945	20.9102	32.6342	28.6032	16.2697	16.4821	17.6075	13.2812	15.8177	23.1779	16.2732	25.184	29.3135	11.5233	28.6425	11.6962	17.7191	11.5686	20.4628
AT5G06520	1.48568	0.491224	1.84287	0	0.139964	0	0	0	0	0	0	0	0.0871094	0.0907939	0	0.0732199	0.107332	0.243904	0	1.00413	0.452224	0.28924	0.325305	0.102369	0.0941929	0.0970412	0.0957766	0.0813661	0.0647403	0.158881	0.22894	0.586249	0	0.9697	0.791018	0.645223
AT5G06530	209.076	226.174	192.58	84.6366	79.7796	80.7349	24.1732	29.9879	26.556	56.035	50.9139	59.1965	130.925	146.269	137.746	243.53	209.512	235.937	320.983	461.398	309.887	135.509	130.339	143.726	61.1312	67.4436	65.4154	69.3239	145.989	106.132	279.841	303.007	171.517	370.337	295.445	395.43
AT5G06540	0.945432	1.05262	1.1847	0.688102	0.97975	0.932581	1.37829	0.937121	0.486373	1.54579	1.7127	1.57734	0.958204	1.18032	1.07707	1.4644	0.858657	1.13822	0.646708	1.08781	0.56528	0.650789	0.867481	0.716583	1.50709	2.13491	1.81975	2.03415	1.03584	1.35049	1.52627	1.59125	0.817918	1.49863	0.593263	0.829573
AT5G06550	3.24148	1.47367	2.89594	1.83494	2.93925	2.26484	1.90841	2.37885	2.04277	6.76285	5.83875	6.21656	3.22305	2.36064	3.11155	3.58778	1.82465	2.60164	6.03594	3.01239	4.97447	3.10932	3.25305	2.9687	7.72382	8.05442	9.57766	8.70617	10.8116	7.22908	4.34986	4.01999	6.0526	6.17082	3.95509	3.77917
AT5G06560	22.1501	17.9648	18.9552	24.0836	27.9929	28.2439	24.4912	29.6995	28.8906	21.8343	23.5885	18.5569	41.8996	51.0262	43.9207	32.3632	41.7522	41.3824	21.9881	23.1787	20.237	33.1902	36.8679	36.341	24.9611	24.4544	26.147	24.4912	27.4499	26.7714	48.8405	36.8499	45.8852	40.0222	44.297	40.2804
AT5G06570	0.945432	0.701749	1.1847	0.91747	0.559857	0.66613	1.59034	1.73007	1.36184	1.22375	0.38925	0.742276	1.56797	1.81588	0.598375	5.63794	7.51325	8.21144	2.37126	1.5062	1.69584	2.1693	1.95183	1.3308	2.44902	1.94082	4.11839	1.70869	2.52487	2.54209	4.19723	5.35999	4.25318	4.23142	11.0743	3.68699
AT5G06580	32.82	34.9471	37.3839	29.8178	33.7314	29.8426	31.2767	31.2133	32.2952	31.882	29.8165	26.4436	25.9586	30.5975	30.5171	29.7273	34.0243	32.8457	25.006	30.7096	27.9248	28.924	27.8678	26.7183	30.5185	29.0153	33.8091	28.3968	35.2834	29.7902	26.3281	28.475	27.7274	28.4739	28.3778	27.8368
AT5G06590	0.405185	0.982448	0.394901	1.03215	0.559857	0.799356	0.530113	1.36964	1.07002	2.06106	2.4912	2.59796	1.65508	2.26985	2.27382	1.31796	1.28799	0.894315	0.862277	1.33884	0.904448	1.66313	1.40966	1.02369	1.50709	1.16449	1.43665	2.35962	1.29481	1.50937	0.68682	1.92625	1.55405	1.41047	1.77979	0.737398
AT5G06600	149.783	149.964	138.61	138.194	170.756	157.073	198.792	193.407	181.903	175.898	177.42	161.352	151.483	136.463	150.431	143.218	139.317	127.155	170.946	140.411	105.368	149.898	162.653	193.068	174.822	218.634	168.95	159.233	137.638	141.007	137.517	154.1	165.383	152.948	138.033	143.424
AT5G06610	5.80765	5.82451	7.10821	2.86709	3.49911	2.53129	6.99749	7.20862	7.58742	12.2375	14.1687	11.8764	9.14649	8.17145	7.30017	13.1796	12.1285	10.0001	6.35929	5.77375	3.95696	2.60316	4.12054	3.07107	8.10059	6.69584	11.2059	15.0527	10.229	9.37397	11.6759	10.2175	12.6777	11.1075	9.9866	11.1531
AT5G06620	0.945432	0.842098	1.71124	1.03215	0.699821	0.532904	1.16625	1.00921	0.680922	2.25428	1.79055	2.31961	2.09063	1.63429	2.15415	0.951859	1.82465	2.11384	1.07785	1.75723	1.35667	1.37389	1.08435	1.3308	2.6374	2.23195	1.43665	3.25464	3.17227	2.70097	1.83152	2.42875	2.45376	2.38017	2.37305	2.02784
AT5G06660	24.5812	17.1928	21.9828	12.7299	11.757	11.4574	16.2215	13.2639	16.3421	17.2614	17.2827	18.3713	17.1606	19.8839	17.4725	19.9158	15.2412	17.0733	20.2635	21.0031	23.0634	18.0775	17.4581	17.9146	24.0192	21.0579	21.7413	19.0397	18.9042	17.318	20.9862	18.5087	17.3399	16.6612	17.1058	16.5915
AT5G06670	5.94272	5.89469	5.79187	7.33976	9.65754	8.12678	9.75408	8.362	7.58742	5.66791	4.8267	5.56707	3.48438	4.35811	6.2231	4.68608	6.65459	5.44719	2.91018	4.18388	3.16557	6.00172	7.04828	7.57531	3.01417	7.37513	6.80014	3.58011	3.62545	4.84587	4.65511	6.19749	4.08959	5.64189	4.54835	5.25396
AT5G06680	11.8854	9.61396	10.1358	13.8767	11.617	13.1894	13.5709	13.9847	12.2566	11.0782	12.3781	11.6908	10.1047	11.5308	9.69367	10.8366	8.26458	9.83746	10.6707	13.7231	10.6273	15.4743	13.446	16.0719	14.5057	17.1763	13.8876	10.9031	13.8544	11.2011	13.1259	13.5675	11.8598	15.4271	14.1394	13.2732
AT5G06690	1.7558	2.10525	2.7643	43.0064	42.5491	33.9726	136.769	124.132	127.43	76.5168	71.8555	75.2482	96.9528	100.69	104.476	34.7063	59.6767	57.724	1.61677	1.5062	2.37418	41.3613	45.5428	33.7818	59.8125	68.0259	68.8634	51.9929	52.9575	32.8089	50.0615	42.7124	42.3682	15.4271	23.335	19.1724
AT5G06700	126.958	133.613	121.498	137.62	135.625	136.69	149.174	151.381	136.184	99.2529	101.516	100.857	196.867	183.858	190.163	105.217	98.9602	90.4884	32.6587	29.7055	35.8388	48.5922	54.8682	63.264	51.6177	79.1856	53.7307	50.8538	40.6569	37.0987	55.5561	51.6737	47.7664	33.5869	38.3644	30.9707
AT5G06710	7.02321	8.56133	9.34598	11.239	10.6373	13.589	10.0721	10.3804	9.92201	6.89166	5.83875	5.56707	7.05586	7.08193	8.01822	6.80946	8.04991	9.02445	6.57486	10.2087	13.5667	9.47259	9.21699	10.2369	13.3754	12.2272	14.3665	7.24158	13.0775	8.73845	13.8127	17.2525	8.34277	9.07992	11.4698	8.94095
AT5G06720	0.945432	1.6842	1.31634	1.26152	1.53961	1.86516	0.530113	0.720862	0.875471	0.966121	0.4671	0.742276	1.91641	1.4527	1.55577	1.0983	1.07332	0.650411	1.50898	0.836775	1.24362	6.43558	4.22897	3.17344	2.44902	1.35858	0.957766	10.8217	0.712143	10.1684	0.839446	1.675	2.78092	10.7549	2.47193	17.1445
AT5G06730	0	0	0.131633	0	0	0	0	0.0720862	0	0.128816	0.07785	0	0.0871094	0.0907939	0.119675	0.0732199	0.107332	0	0.646708	0.0836775	0.452224	1.51851	0.759046	0.818952	2.82579	0.388165	0.574659	0.813661	0.323701	1.19161	0.22894	0.502499	0.0817918	0.881546	0.593263	2.30437
AT5G06750	12.0205	7.78941	8.55618	9.06001	7.13818	8.26001	9.64806	11.3896	9.92201	14.9427	14.0908	10.2063	8.53672	14.0731	10.5314	14.644	10.7332	10.4879	20.9102	14.0578	10.4012	11.9311	13.1207	14.5364	13.7522	12.8094	14.3665	26.444	11.2648	24.6265	18.5441	20.1837	21.2659	27.6805	19.8743	19.7254
AT5G06760	2.56617	2.94734	2.63267	0.802786	0.419893	0.133226	0.42409	0.288345	0.389098	0.579673	0.4671	0.371138	0.261328	0.272382	0.119675	1.53762	0.751325	1.13822	0.754492	1.17149	0.678336	0.14462	0.21687	0.307107	1.3187	1.84378	0.766213	0.0813661	1.16532	0.556083	0.534193	0.837499	0.408959	0.264464	0.692141	0.276524
AT5G06770	15.5321	18.8069	18.0338	14.9089	13.9964	12.9229	15.1612	14.7777	12.8402	21.1259	19.8517	21.3404	14.1988	14.8902	16.5151	10.8366	9.55256	12.8456	8.73055	13.6394	15.3756	11.208	10.8435	7.57531	8.57156	7.56921	10.3439	14.7273	14.2429	11.36	9.61547	9.37999	9.65144	5.90636	12.2608	9.8627
AT5G06780	17.8281	16.2104	14.4797	18.12	17.9154	16.2536	16.5395	14.201	15.6612	17.9054	17.5162	16.1445	23.2582	22.7893	20.4644	16.4745	16.8511	18.4554	25.2216	27.2789	23.4026	25.67	27.8678	25.4899	28.7288	22.9988	25.7639	26.8508	25.3134	27.4864	31.3648	25.5437	27.9728	22.3913	25.807	27.3759
AT5G06790	31.3343	27.4384	35.1461	8.83065	13.4366	8.65969	3.18068	2.88345	3.50189	7.9866	8.71919	9.64958	11.0629	7.53589	6.10342	13.6189	14.8118	17.1546	3.77246	3.09607	6.78336	2.24161	2.38557	1.74027	0.565158	1.06745	0.478883	3.49874	1.74799	3.01874	2.51834	0.335	1.88121	1.32232	2.76856	1.1061
AT5G06800	3.10642	5.61399	2.7643	4.35798	3.21918	6.79452	2.22647	2.16259	2.52914	1.54579	1.2456	1.94847	3.57149	2.9962	1.79512	1.90372	3.86396	3.49596	3.66468	3.51446	3.16557	2.74778	3.57836	4.19713	0.753544	2.13491	2.20286	1.46459	1.03584	1.82713	3.73935	2.26125	3.59884	3.34987	2.76856	4.24004
AT5G06810	5.94272	7.01749	7.23984	6.42229	5.59857	5.86194	6.99749	8.28991	7.29559	8.63068	9.73124	10.763	8.88516	6.71875	5.98375	9.29893	6.0106	7.07322	11.2096	8.45143	8.4792	8.17102	7.69889	6.75635	10.4554	10.7716	8.04523	10.4962	8.73994	9.77117	11.5233	9.29624	13.6592	10.1378	10.481	8.48008
AT5G06820	0.540247	0.561399	0.526534	0.688102	0.699821	0.266452	0.212045	0.504604	0.194549	0.450857	0.54495	0.278353	0.783985	0.45397	0.359025	0.65898	0.751325	0.894315	0.862277	1.17149	0.791392	0.940028	1.08435	1.43317	0.941929	1.84378	0.574659	0.406831	0.712143	0.794404	0.91576	0.669999	0.490751	1.41047	1.18653	1.8435
AT5G06830	8.1037	6.66661	8.95108	25.1157	22.6742	24.3803	29.2622	31.3575	33.7543	20.0309	20.5524	18.4641	16.725	18.8851	16.5151	13.0332	13.0945	15.366	14.3354	17.3212	12.8884	29.2132	36.5426	33.0652	37.583	37.0697	38.7895	26.2813	25.0545	28.4397	21.2151	22.9475	21.593	20.3637	17.8968	22.8593
AT5G06850	24.3111	25.5436	23.8257	22.8221	24.4938	21.1829	24.2792	23.428	23.9295	21.3835	22.2651	20.8765	26.0457	21.155	22.9776	23.4304	25.3304	23.1709	24.6827	30.1239	23.8548	23.4284	28.7353	23.852	22.7947	24.9396	23.9441	19.6906	26.414	20.3368	28.3122	31.155	24.2922	23.5373	22.544	25.9011
AT5G06865	0.270123	0.14035	0	2.86709	3.07921	3.46387	2.43852	2.45093	2.91824	1.03053	1.4013	1.57734	0.958204	2.63302	2.3935	1.24474	1.39532	0.731712	0.323354	0	0.678336	4.4109	4.55428	4.19713	3.57933	1.6497	1.6282	0.650929	2.20117	1.58881	2.36571	2.42875	0.89971	1.14601	1.08765	1.56697
AT5G06860	0.135062	0.14035	0.263267	0.91747	0.559857	0.799356	0.636136	0.792948	0.972746	1.35257	1.16775	0.742276	0.871094	1.27111	2.51317	0.951859	0.214664	0.731712	0.646708	0.33471	0.339168	1.30158	1.40966	1.12606	1.22451	0.970412	0.670436	0.650929	0.388442	2.14489	1.29733	1.34	2.0448	1.41047	0.791018	1.19827
AT5G06870	10.94	17.5437	12.2419	54.016	64.8035	44.4975	43.0452	48.7303	50.1937	26.2785	21.798	22.3611	28.3106	53.4776	43.801	21.307	18.7831	16.5042	4.41917	7.61465	8.25309	42.012	39.1451	57.8385	16.107	25.813	10.2481	11.9608	18.6452	12.3133	14.4995	13.3162	12.0234	6.96421	11.0743	11.061
AT5G06910	9.72445	10.4561	11.847	12.7299	14.9762	14.7881	15.4793	14.0568	13.3266	16.0376	14.3244	14.5672	15.5926	16.8877	12.4462	12.3742	10.8405	12.1139	23.7126	21.7562	24.194	23.1392	27.0003	23.3401	23.1715	24.6485	26.0512	24.3285	22.4001	27.5658	20.8335	23.785	20.8569	16.6612	18.2923	14.748
AT5G06930	1.48568	1.54385	0.658168	1.3762	2.09946	1.59871	2.86261	2.16259	2.33459	1.93224	1.79055	1.7629	0.958204	1.72508	1.31642	0.805419	0.965989	0.894315	0.107785	0.502065	0.113056	0.650789	0.433741	1.02369	0.376772	0.679288	0.574659	0.488197	0.323701	0.556083	0.45788	0.1675	0.408959	0.264464	0.0988772	0.0921748
AT5G06950	11.0751	10.5964	9.87251	13.762	12.5968	14.7881	12.2986	11.3175	11.8675	11.3358	10.1205	11.7836	9.2336	9.98733	11.0101	9.95791	11.0552	10.5692	18.3234	17.907	19.2195	20.1021	20.0605	17.0956	19.4037	17.4674	19.9215	16.0291	18.8394	18.6685	19.0783	18.5087	17.8306	18.5125	17.8968	21.2002
AT5G06960	21.4748	14.6665	16.3226	13.1886	12.3169	11.5907	11.0263	10.6688	9.63018	14.363	13.1566	11.1341	14.1117	9.80574	11.9675	17.2067	11.2699	13.3334	44.7306	33.6384	31.5426	26.6823	24.6148	23.1354	32.7791	24.2603	29.2119	29.9427	24.925	39.4819	27.3965	33.0812	33.0439	30.237	29.8609	33.9203
AT5G06970	69.2867	69.2626	78.4536	71.2186	74.8809	74.4733	62.2353	53.7042	57.1975	23.831	23.2771	23.3817	29.0946	23.1524	28.1236	18.5246	21.2518	17.2359	38.6947	34.1404	29.0554	39.4089	43.1572	51.594	29.6708	38.7194	28.5414	20.1788	18.7099	20.734	24.8781	20.2675	23.1471	22.4794	20.4676	25.8089
AT5G06980	190.437	227.577	222.856	100.922	102.314	117.638	17.9178	17.2286	16.0503	1.48139	1.0899	0.83506	0.174219	0.544763	0.359025	0.65898	0.429329	0.162603	183.988	223.67	237.192	89.5196	89.6759	64.3901	20.5341	21.4461	22.1244	2.92918	5.3087	38.608	1.44995	1.08875	1.06329	11.1075	2.07642	26.915
AT5G07000	4.72716	8.63151	4.34391	10.895	12.5968	11.4574	7.5276	5.83898	10.6029	0.515265	1.63485	1.67012	0.522657	2.17905	1.67545	1.02508	1.93198	1.30082	0.323354	0.66942	1.13056	1.37389	1.51809	2.35449	1.22451	0.776329	0.957766	0.813661	0.453182	1.19161	0.91576	0.418749	0.736127	0.528927	0.395509	0.645223
AT5G07010	0	0	0	0.802786	3.07921	0.266452	1.16625	2.5951	3.79371	0.257632	0.07785	0.0927845	0	0	0.23935	0.29288	0	0	1.07785	0.66942	0.904448	11.7865	12.2532	22.2141	30.4243	18.2437	28.733	2.60372	3.75494	20.019	1.1447	11.3062	0.572543	2.20386	0.197754	2.21219
AT5G07020	445.299	455.996	457.558	378.571	371.325	367.837	355.176	299.734	339.294	280.046	311.4	303.776	320.911	333.214	331.021	351.09	358.167	330.49	130.743	170.702	223.173	160.6	134.243	117.11	84.4911	120.913	117.422	162.488	95.8803	111.614	101.726	103.85	110.828	73.3446	140.505	88.9487
AT5G07030	7.69852	7.08766	7.89801	4.81672	6.57832	2.39807	9.32999	7.56905	12.062	5.6035	7.9407	7.60833	3.57149	6.80954	7.06082	1.68406	5.25928	5.935	0.215569	0	0	0.28924	0.108435	1.02369	0.376772	1.26154	0.478883	0.650929	0.453182	0.397202	0.763133	0.502499	0.408959	0.352618	0.692141	0.18435
AT5G07060	0.81037	1.19297	0.789801	0.344051	0.699821	0.399678	0.848181	0.57669	0.583648	0.32204	0.54495	0.83506	0.435547	0.45397	1.07707	0.878639	0.214664	0.731712	0.754492	0.920453	1.46973	0.723099	1.40966	0.614214	1.78967	1.26154	2.39441	1.46459	0.582662	1.98601	1.06839	2.01	1.47225	1.41047	1.08765	2.12002
AT5G07070	12.0205	10.6666	10.9256	3.32583	4.61882	4.52968	3.60477	4.82978	6.42012	4.25093	5.68305	4.08252	3.74571	5.17525	4.90667	4.61286	4.40062	4.63418	7.43714	6.94523	4.97447	3.18163	2.27714	3.17344	3.76772	2.81419	4.02262	6.02109	3.75494	4.28978	5.34193	4.94124	5.07109	5.28927	4.54835	4.79309
AT5G07080	4.99728	6.87714	7.89801	6.76634	5.59857	3.86355	6.14931	6.19941	5.54465	2.96277	4.43745	2.4124	3.13594	3.99493	4.787	4.10032	4.61528	3.00815	0.646708	1.17149	0.678336	0.650789	0.433741	0.204738	0.470965	1.6497	0.383106	0.406831	0.323701	0	0.152627	1.59125	0	0.440773	0.0988772	0.0921748
AT5G07090	231.496	211.998	232.201	185.788	166.837	163.069	166.774	154.048	153.499	205.204	223.819	223.703	225.875	218.632	208.593	220.758	190.944	187.806	154.455	146.687	276.761	158.648	149.857	116.803	173.032	148.473	163.874	275.262	230.605	168.573	146.216	129.394	171.436	117.422	156.918	122.224
AT5G07100	2.16099	2.73682	0.526534	5.96355	7.13818	10.1252	5.19511	18.4541	4.37736	3.92889	2.41335	3.34024	5.575	4.17652	3.11155	3.44134	2.46864	4.95938	26.1917	39.4121	39.0043	120.251	121.556	140.143	71.0215	63.2708	65.7027	21.0738	25.6371	44.2483	89.5155	41.7912	60.4442	73.9617	48.4498	87.6582
AT5G07110	9.31926	11.4385	10.0041	7.68381	7.55807	4.26323	7.5276	6.84819	7.78197	3.2204	4.3596	4.82479	6.01055	8.26225	7.41985	5.27184	5.90327	4.95938	2.47905	3.01239	2.8264	3.54318	2.71088	2.66159	2.6374	2.42603	4.11839	1.70869	2.58961	2.78042	2.89991	1.92625	2.12659	3.17356	3.06519	3.77917
AT5G07120	24.041	24.3507	22.9042	29.7031	31.6319	29.4429	30.9586	33.3759	32.8788	28.726	23.1214	23.7528	19.6867	25.3315	19.2677	26.5056	23.8277	21.9514	22.8503	22.7603	24.307	25.3808	22.9882	26.1041	26.374	26.5893	26.2428	25.3862	22.6591	26.7714	22.5124	27.47	26.5823	26.1819	27.8834	23.0437
AT5G07130	4.18691	4.28067	3.5541	4.2433	6.01846	3.0642	4.77102	5.7669	4.57191	7.34252	7.86285	5.56707	2.35195	3.63176	3.8296	2.85558	2.46864	2.27644	2.8024	1.25516	1.58278	1.73544	1.73496	3.78765	1.97805	2.71715	1.91553	4.47514	1.55377	3.41594	2.67097	2.01	3.51705	2.29202	2.07642	2.02784
AT5G07140	1.08049	1.47367	1.5796	1.26152	1.81954	1.06581	3.71079	2.52302	3.69643	1.15935	1.32345	2.50518	1.8293	1.90667	1.79512	1.97694	2.14664	1.70733	0.431138	0.33471	0.226112	1.01234	0.759046	0.921321	1.03612	0.970412	0.383106	1.05776	1.16532	0.397202	0.534193	0.669999	0.408959	0.440773	0.494386	0.645223
AT5G07150	1.89086	2.2456	3.68574	4.2433	2.79929	3.73033	3.60477	3.82057	3.40461	3.60685	4.671	3.71138	3.04883	3.17779	3.8296	3.73422	5.36661	5.7724	2.47905	3.26342	3.27863	3.03701	3.68679	2.86633	1.22451	3.20236	2.8733	4.5565	3.36649	2.14489	4.0446	3.85249	3.92601	3.34987	2.57081	3.22612
AT5G07152	2.02593	1.26315	1.31634	1.49089	1.81954	1.46549	2.01443	1.00921	1.55639	1.6102	1.16775	1.29898	1.21953	1.08953	1.19675	1.61084	2.46864	2.52034	1.4012	1.00413	0.904448	0.867719	1.08435	1.12606	0.565158	0.970412	1.2451	1.13913	1.23007	1.50937	1.37364	1.34	1.14509	2.20386	1.38428	1.19827
AT5G07180	5.26741	9.12273	7.50311	9.8628	11.3371	9.45904	6.78545	5.04604	6.1283	2.83396	3.34755	3.43302	1.21953	2.36064	2.03447	3.36812	4.07862	3.82116	2.26348	5.02065	6.21808	12.1481	13.446	9.62269	5.55738	7.66625	8.23678	3.41738	3.23701	4.44866	2.67097	3.76874	3.18988	0.881546	1.87867	1.65915
AT5G07220	106.429	135.087	95.5659	98.3986	82.0191	98.0543	72.5195	81.8899	60.9912	64.0216	51.381	61.8872	98.1723	90.3399	96.5777	75.563	63.004	69.8379	132.359	200.993	196.944	122.565	126.002	98.1719	127.82	79.9619	108.323	84.5394	142.558	153.479	115.157	122.945	96.678	75.3722	97.5918	92.6356
AT5G07240	82.5227	116.56	94.9078	57.3419	62.2841	50.2262	47.7102	40.8008	48.3455	52.6214	59.0103	57.6191	40.5059	53.0236	48.1093	44.7374	52.4854	50.1629	41.9282	43.9307	47.2574	22.633	22.7714	21.907	19.8747	18.3408	29.8823	36.9402	28.6152	35.7482	28.6938	35.1749	23.965	20.0111	28.2789	19.0802
AT5G07250	17.1528	16.7718	14.6113	33.373	26.1733	30.642	26.2936	26.1673	30.5442	26.8582	23.1993	24.8662	22.1258	19.7023	20.1054	22.2589	22.1104	22.7644	23.7126	33.8894	27.2465	32.9733	29.0606	32.8604	35.4165	32.4118	38.0233	20.9111	41.369	27.7247	27.0912	26.6325	20.2026	18.7769	22.7418	23.5967
AT5G07270	26.7422	22.9472	22.2461	22.5927	25.7534	27.9774	22.3708	22.4188	19.7467	17.5834	15.2586	15.2167	19.1641	19.3391	19.2677	15.5958	19.8564	18.8619	22.8503	26.0237	19.3326	26.6823	22.6629	26.4112	23.5482	20.9609	21.6455	17.4123	23.8892	23.276	25.1834	25.8787	21.1023	30.4133	28.2789	27.0994
AT5G07280	0.945432	0.771923	0.394901	0.458735	0.699821	0	0.530113	1.00921	0.680922	0.515265	0.38925	1.39177	0.609766	0.726351	0.71805	0.732199	0.965989	0.813014	0.107785	0.418388	0.226112	0.21693	0.542176	1.22843	0.753544	0.679288	0.861989	0.244098	0.453182	0.317762	0.992073	0.502499	0.654335	0.352618	0.494386	0.460874
AT5G07290	44.4353	48.4206	37.1206	55.7363	56.6855	57.5536	57.6763	59.399	52.3337	41.8008	43.5181	40.6396	55.0532	42.6731	56.6062	44.2981	42.6109	35.61	32.4432	36.3997	29.1685	49.8938	58.0128	56.5077	48.6036	60.5537	42.3332	35.8011	36.7077	28.9163	37.7751	31.49	35.6612	37.642	38.2655	33.6438
AT5G07300	40.3835	39.6488	43.0442	43.3504	43.9488	53.1571	46.1198	47.3606	39.8826	43.8619	47.9556	42.2169	47.6489	39.0414	51.5799	48.3984	41.5375	42.358	56.048	44.1817	37.6477	56.6186	50.9645	54.665	45.7778	43.0863	50.4743	62.4892	43.117	54.4961	54.1061	51.2549	63.1433	61.9727	53.3937	58.8997
AT5G07320	24.4462	17.5437	24.2206	12.8446	18.6153	14.5216	19.1901	17.0123	15.5639	16.7461	20.1631	17.1651	14.1988	10.2597	11.9675	17.3531	18.7831	18.618	15.7366	16.6518	17.0715	12.0034	14.5303	12.2843	15.0709	14.7503	16.0905	17.9005	14.5018	13.1871	10.8365	14.1537	11.3691	7.58129	13.1507	8.48008
AT5G07322	0.675309	0.982448	0.526534	1.72026	2.09946	0.799356	1.48432	1.22547	0.389098	1.15935	1.01205	1.02063	0.783985	0.544763	0.598375	1.68406	0.858657	1.70733	5.92815	6.10846	8.14004	3.47087	3.25305	3.48055	3.29675	1.94082	4.5015	6.75339	4.92026	3.89258	3.81566	3.93624	4.33497	3.52618	2.86744	3.50264
AT5G07340	18.3684	19.649	14.2164	37.5016	39.05	36.3707	37.744	35.6827	40.0771	53.8452	44.8416	45.5572	28.1363	30.6883	32.5516	44.5909	27.477	33.2523	82.6708	41.5877	49.5185	56.5463	61.3743	60.7048	66.877	62.8827	61.4886	105.776	45.8361	95.0902	41.0566	76.2961	73.2037	68.1435	59.2275	50.6961
AT5G07350	107.644	97.7536	104.122	85.6687	82.7189	83.7991	97.6468	93.7842	97.8582	98.0935	101.828	100.671	129.009	105.503	124.342	96.9432	87.905	78.3745	112.312	95.5597	80.1567	69.2729	78.6155	91.006	85.1504	104.125	84.9538	97.3139	76.3288	74.1179	90.2786	94.1349	121.706	113.543	92.5491	85.9991
AT5G07360	16.6126	20.2104	18.0338	19.2669	20.7147	20.3836	19.4021	25.5906	23.3459	38.5804	32.6191	31.8251	26.3942	26.2394	27.6449	34.9259	23.9351	28.6181	33.1977	29.8729	29.9599	33.1902	35.892	33.9865	33.4385	31.2473	32.3725	44.67	34.5066	35.0332	37.7751	33.165	37.2971	39.7577	42.3195	35.1186
AT5G07370	68.2062	59.2978	67.1331	40.3687	37.0905	42.2326	51.633	51.1091	61.283	78.449	75.9037	84.1555	75.4368	79.8078	81.6183	71.6823	63.5406	65.2037	49.1498	59.5784	65.0072	54.2324	49.0127	40.1286	44.7416	47.2591	43.4826	74.9382	70.1784	51.6363	54.9456	49.5799	50.2202	42.4905	59.623	50.3274
AT5G07380	1.48568	0.631574	1.1847	0.229367	0.699821	1.46549	0.318068	0.216259	0.486373	0.450857	0.54495	0.185569	0.696875	0.544763	1.31642	0.21966	1.07332	0.731712	0.646708	0.836775	0.791392	0.650789	0.759046	0.614214	0.941929	1.55266	0.383106	0.488197	1.29481	0.635523	0.992073	0.418749	0.981502	1.32232	1.58204	1.56697
AT5G07400	2.16099	2.52629	2.23777	1.3762	1.9595	1.73194	2.3325	1.15338	1.26457	1.80343	2.4912	3.06189	1.56797	0.544763	1.9148	1.17152	1.39532	1.38212	2.58683	3.3471	1.8089	2.60316	1.30122	1.43317	2.07224	1.74674	2.39441	1.54596	1.87747	1.35049	1.1447	1.5075	1.47225	1.85125	2.96632	1.38262
AT5G07410	0	0	0	0	0	0	0	0.57669	0	0.0644081	0	0	0	0	0	0	0	0	0	0	0.113056	0	0	1.02369	0.470965	2.62011	2.01131	0	0.194221	0.158881	2.89991	0	0.163584	1.76309	0.296632	0
AT5G07430	0	0	0	0	0	0	0	1.00921	0	0.32204	0	0	0	0.0907939	0	0	0	0	0	0	0	0.0723099	0.108435	1.84264	0.753544	3.49348	6.99169	0	0.647403	0.158881	9.7681	0	1.14509	2.9091	0.988772	0
AT5G07440	9.1842	8.28063	8.29291	12.0418	11.897	10.3916	15.3733	17.3728	19.9413	14.685	17.4384	18.0002	31.5336	32.7766	33.15	24.8948	15.2412	16.2603	16.8144	12.8027	22.272	20.3191	21.1449	22.5212	34.0037	30.3739	34.7669	22.457	21.8175	32.2528	22.4361	44.3874	29.5269	26.9753	19.3799	29.7724
AT5G07460	66.1803	87.087	51.0738	64.911	80.4795	60.8842	60.6449	66.8239	58.9484	85.2763	90.3838	73.6709	28.5719	37.6795	30.5171	38.1476	27.6917	30.2441	45.8085	74.5567	68.3989	68.1159	63.0008	87.116	65.0873	79.0886	78.2495	48.9824	102.095	64.1084	44.8722	43.0474	38.8511	38.2591	30.4542	39.0821
AT5G07470	57.8064	65.1924	48.4411	67.6634	64.9434	63.682	59.0546	69.0586	71.3023	66.4691	59.3995	61.7944	70.036	64.7361	65.2228	66.7034	65.7946	64.7972	84.7187	103.927	99.8285	92.412	81.977	91.3131	96.7361	86.3666	108.323	83.8071	103.196	107.403	89.8207	107.451	76.3936	86.9204	88.4951	98.9957
AT5G07560	0.540247	0.842098	0.658168	1.3762	0.699821	0.799356	0.742158	0.720862	0.486373	1.28816	0.70065	0.556707	1.13242	0.635557	0.119675	0.732199	0.965989	0.569109	0	0.418388	0.226112	0.28924	0	0.204738	0.0941929	0.0970412	0.0957766	0.732295	0.194221	0.476643	0	0.0837499	0.408959	0.705237	0.296632	0.460874
AT5G07570	0.270123	0.421049	0	0.458735	0.699821	0.266452	0.106023	0.504604	0	0.128816	0.07785	0.185569	0.348438	0.181588	0.23935	0.21966	0.321996	0.0813014	0.323354	0.251033	0.56528	0.14462	0.21687	0.818952	0.0941929	0.485206	0.478883	0.162732	0.0647403	0.317762	0.45788	0.586249	0.245376	0.9697	0.197754	0.460874
AT5G07580	74.9593	87.5782	62.9208	72.1361	65.2234	70.0768	60.857	60.6245	67.4113	40.1262	37.6794	46.5778	170.647	136.463	119.914	57.9902	75.5618	75.0411	42.5749	47.4452	85.4704	124.156	120.038	106.259	100.786	75.9832	123.839	52.5625	73.6097	90.5621	243.897	88.5236	177.243	89.6532	75.3445	102.683
AT5G07590	5.80765	4.77189	4.87044	9.97748	13.4366	8.65969	13.995	10.2362	15.5639	7.53575	8.56349	8.44339	11.0629	8.9886	12.5659	8.12741	9.98189	7.15452	2.04791	2.51033	2.03501	4.26628	4.33741	4.19713	2.35482	5.33726	3.83106	5.85836	3.49597	4.28978	5.41824	3.76874	4.90751	3.61434	5.24049	2.76524
AT5G07610	3.24148	4.70172	2.89594	6.65165	4.75879	5.99517	9.75408	10.02	9.63018	5.21705	5.6052	5.10314	7.49141	11.2584	8.85594	3.661	4.29329	6.58541	1.61677	2.51033	2.60029	4.91707	5.31332	4.40187	6.02835	5.53135	6.80014	2.76645	2.13643	4.36922	5.11299	2.09375	3.27167	3.08541	2.57081	3.77917
AT5G07620	2.16099	1.82455	1.84287	3.21114	3.63907	2.66452	5.6192	5.40647	6.9065	3.2204	2.9583	2.9691	6.96875	5.08446	7.30017	3.2949	2.89797	2.76425	1.29342	1.42252	1.0175	2.02468	3.46992	4.70897	4.33288	3.97869	4.02262	2.76645	1.48903	1.90657	3.20516	2.09375	2.29017	1.32232	2.37305	1.93567
AT5G07630	10.5348	11.5087	10.399	14.1061	16.9357	12.7897	16.0094	13.5522	15.953	15.0715	16.582	13.7321	10.4531	14.0731	12.9249	9.00605	12.9872	11.87	10.7785	13.3884	7.4617	19.379	18.0002	18.4264	13.0928	15.5266	15.42	14.4018	17.9978	13.4254	14.4995	11.8925	11.4509	18.1598	13.0518	14.5636
AT5G07640	0.540247	0.210525	0.658168	0.688102	0.699821	0.266452	0.106023	0.360431	0.194549	0.257632	0.1557	0.185569	0	0.181588	0.23935	0.0732199	0.536661	0	0.215569	0.0836775	0.113056	0.21693	0.21687	0.204738	0.0941929	0.388165	0.0957766	0.162732	0.194221	0.397202	0.0763133	0.0837499	0.0817918	0.0881546	0	0
AT5G07650	0	0	0.131633	0	0	0.133226	0	0	0	0.0644081	0	0	0	0.0907939	0.23935	0.3661	0.214664	0.0813014	2.15569	0.0836775	0	0	0	0.102369	0	0	0	0.895027	0.0647403	0.714964	0	0.1675	0.89971	0.9697	0.494386	0.645223
AT5G07660	0.540247	0.631574	0.526534	0.573419	0.559857	0.399678	0.636136	0.432517	0.583648	1.22375	1.79055	2.04126	1.04531	1.72508	1.55577	0.58576	1.28799	0.731712	0.431138	0.0836775	0.226112	0.28924	0.433741	0.511845	0.0941929	0.679288	0.574659	1.05776	0.258961	0.714964	0.45788	0.25125	0.817918	0.264464	0.395509	0.368699
AT5G07670	22.8254	20.5612	23.9573	32.1114	32.0518	32.6404	26.9297	26.744	24.6105	32.0108	28.4931	35.722	30.227	22.0629	17.5922	31.7775	32.951	35.4474	27.8084	34.5588	41.0393	50.5446	45.7596	37.4671	38.9959	35.8082	48.846	59.6414	41.1101	52.5101	40.675	51.5899	40.8959	26.9753	45.2858	35.5795
AT5G07680	2.97136	3.08769	2.3694	1.26152	0.839786	0.66613	0.954203	1.15338	1.65367	2.06106	2.0241	1.2062	4.18125	3.54096	3.8296	3.2949	2.79064	3.41466	6.57486	7.53098	6.89642	5.27862	5.42176	5.11845	5.55738	3.88165	5.55504	2.84781	7.25091	8.18236	6.334	9.54749	5.15289	6.69975	5.93263	8.29573
AT5G07690	72.6632	69.4029	53.5748	52.1811	58.925	49.56	51.3149	45.5585	34.727	32.7837	38.8471	24.959	4.09414	3.17779	4.54765	27.7504	22.4324	25.7725	9.16169	10.376	13.9059	25.9592	25.0485	35.4197	18.4618	24.3573	15.3243	6.50929	19.94	7.0702	2.21309	2.59625	0.654335	2.64464	3.06519	2.58089
AT5G07700	6.48296	6.59644	3.29084	7.68381	9.65754	9.45904	8.37578	10.02	7.78197	6.50522	8.17425	6.40213	0.348438	0.45397	1.19675	1.97694	2.36131	2.60164	0.538923	2.84504	2.14806	7.08637	6.93985	7.88241	8.38317	8.92779	5.74659	3.90557	10.6821	1.58881	0.610506	0.921249	0.327167	0.617082	0.889895	0.829573
AT5G07710	11.6153	12.4209	9.34598	13.1886	13.9964	13.0561	10.9203	12.543	13.4239	15.4579	14.7915	12.1548	8.2754	8.62542	7.53952	12.3742	10.9479	10.7318	15.6288	16.3171	16.9584	15.6912	14.7472	12.3866	14.3173	15.0414	18.1975	16.3546	12.3007	16.9208	11.1417	14.74	14.15	13.9284	14.2383	13.3653
AT5G07720	1.48568	0.842098	1.05307	2.52304	1.81954	0.799356	0.848181	1.80216	1.55639	0.450857	1.01205	0.185569	1.04531	0.907939	0.837725	0.805419	2.03931	0.894315	1.18563	0.167355	0.678336	0.361549	0.433741	0.921321	0.565158	0.291124	1.05354	0.244098	0.582662	0.158881	0.381566	0.921249	0.408959	0.176309	0.791018	0.553049
AT5G07730	2.70123	2.73682	3.94901	2.63773	3.63907	2.53129	2.75659	4.181	5.05828	3.47804	2.41335	3.80416	2.7875	4.4489	3.11155	3.661	4.72261	2.92685	4.31138	4.51859	6.33114	4.77245	4.98802	5.01608	4.23868	2.91124	5.74659	3.33601	6.02084	4.92531	3.66304	5.44374	3.84422	5.55374	4.15284	4.60874
AT5G07740	59.157	59.5083	48.7044	44.1532	63.5438	65.2807	66.6882	66.1751	56.5165	50.5603	53.4829	53.1655	72.1266	38.4058	53.375	53.9631	55.7054	51.5451	80.7307	56.3986	35.4996	37.095	59.4225	103.905	67.7247	115.77	49.0376	44.8327	38.8442	30.2668	79.6711	59.1274	77.1297	88.0664	57.5466	60.8353
AT5G07760	0.270123	0.14035	0.658168	0.458735	0.419893	0.266452	0	0.288345	0.194549	0.32204	0.23355	0.371138	0.0871094	0.0907939	0.4787	0.51254	0.965989	0.731712	1.18563	0.167355	0.452224	0.28924	0.325305	0.409476	0.565158	0	0.0957766	0.650929	0.517922	0.953285	0.68682	0.25125	1.71763	2.29202	0.296632	1.19827
AT5G07770	12.9659	10.1754	11.4521	15.8264	11.897	17.719	14.207	16.8682	13.7157	23.4445	24.6784	16.3301	11.4113	13.5283	13.5233	14.5708	14.4898	13.0895	23.6048	10.376	7.57475	10.7742	10.5182	14.0246	8.57156	11.5479	7.3748	21.6434	7.25091	17.0003	13.5838	12.9812	20.9387	25.0359	14.1394	12.7201
AT5G07780	0.135062	0.912273	0.526534	0.344051	0.839786	0.399678	0.318068	0.432517	0.389098	1.73902	1.79055	1.02063	0.348438	0.635557	0.23935	0.43932	0.214664	0.243904	1.72455	0.66942	0.226112	0.723099	0.433741	1.12606	0.753544	0.388165	0.191553	1.95279	0.582662	2.70097	0.45788	1.1725	1.22688	2.29202	1.58204	2.12002
AT5G07790	6.21284	4.77189	5.00207	10.0922	17.9154	16.1203	8.9059	10.7408	9.53291	9.40358	10.1983	7.79389	6.4461	9.26098	8.25757	9.73825	7.19125	6.66671	9.37726	6.02478	6.33114	10.9911	13.0122	12.5914	9.60768	6.40472	9.003	14.8086	7.96305	9.61229	9.7681	11.6412	13.1685	9.60885	10.1844	9.58618
AT5G07800	1.89086	2.17542	2.23777	2.06431	2.37939	1.59871	2.12045	2.66719	1.55639	1.41698	1.47915	1.29898	1.04531	1.81588	2.03447	0.951859	1.82465	1.54473	0	0	0.113056	0	0.325305	0.204738	0.0941929	0.388165	0.383106	0.732295	0.323701	0.635523	0.68682	0.669999	0.572543	0.176309	0.791018	0.276524
AT5G07810	1.35062	1.4035	1.31634	2.63773	2.51936	2.39807	1.90841	2.01841	2.43186	0.837305	0.7785	0.927845	1.48086	0.817145	1.07707	1.02508	1.50265	0.975616	0.431138	1.25516	0.452224	1.95237	1.73496	1.6379	1.03612	0.679288	0.861989	0.650929	1.03584	0.714964	0.992073	0.502499	0.736127	0.440773	0.494386	0.737398
AT5G07820	5.94272	7.50871	6.71331	23.8542	20.4348	23.0481	14.5251	16.7961	14.9803	12.8172	10.1983	12.7115	10.5402	16.9785	11.7281	13.1064	11.5919	11.3822	12.503	7.19627	12.4362	16.4867	25.8076	21.3951	14.0347	14.5562	16.9525	15.2968	12.4301	12.7899	18.0099	22.5287	17.0127	16.3968	14.9305	17.5132
AT5G07830	15.262	15.2279	13.5583	41.8596	39.33	44.6307	25.2334	36.1873	29.766	27.9531	16.8934	19.392	21.8645	19.6115	17.7119	30.0934	25.867	25.1221	44.7306	42.5082	45.3355	91.7612	82.6276	81.7928	64.3338	61.1359	72.5986	49.2265	44.9945	85.4779	39.225	48.8262	44.6583	53.8624	44.0004	60.8353
AT5G07842	1.21556	1.6842	0.921435	1.72026	1.53961	2.39807	1.06023	1.15338	1.26457	0.772897	1.16775	1.2062	1.13242	0.544763	0.598375	0.951859	0.321996	1.05692	1.18563	0.66942	0.226112	2.45854	3.03618	1.74027	1.78967	1.55266	0.957766	0.813661	1.23007	1.19161	1.90783	0.502499	1.14509	1.49863	1.18653	1.1061
AT5G07860	26.337	28.7015	23.1675	21.4459	21.4145	23.8474	30.8526	31.0692	25.4859	39.6754	39.5478	40.9179	31.4465	27.9645	27.2859	35.7313	33.4876	28.9433	9.48505	8.53511	10.8534	10.1234	12.9038	9.72505	6.12254	6.50176	6.70436	23.0266	13.5307	15.1731	25.1071	19.765	24.4558	15.0744	15.5237	16.7758
AT5G07870	11.3452	13.7543	11.3205	18.8081	18.6153	15.9871	16.1154	14.4172	15.3694	9.21036	10.0426	12.062	11.934	11.7124	12.2068	10.1776	11.9139	10.5692	6.46708	2.42665	4.97447	6.5802	7.48202	6.75635	5.08642	3.10532	2.77752	9.27574	4.27286	8.02348	5.49456	3.93624	6.46156	5.55374	4.25172	6.26788
AT5G07880	0	0.210525	0.131633	0.344051	0.279929	0	0.106023	0.288345	0.389098	0.0644081	0.1557	0.0927845	0.174219	0	0.23935	0.14644	0	0.0813014	1.4012	1.17149	0.678336	0.940028	0.975916	1.84264	2.26063	0.679288	1.6282	0.325464	1.16532	1.82713	0.992073	1.675	1.30867	0.793391	1.18653	1.1061
AT5G07890	7.96864	9.68413	9.60925	11.8124	12.0369	11.8571	9.43601	9.73164	10.7975	10.3053	12.8452	10.2991	11.8469	15.2534	12.6855	11.4955	13.0945	14.9594	12.7186	13.8068	14.3581	15.6189	17.1328	22.8283	16.2012	17.5645	17.144	14.1577	15.214	13.1077	21.8256	17.085	17.0127	17.102	14.3372	20.2784
AT5G07900	14.9919	11.9297	14.0848	11.9271	12.8767	11.8571	20.4624	18.3099	11.8675	15.0715	15.025	14.196	7.75274	6.17399	7.30017	18.4514	13.6312	14.5529	7.006	11.6312	11.6448	10.1957	9.97603	10.3393	11.6799	13.5858	12.6425	11.6354	11.9122	7.38796	7.17345	9.29624	6.21618	7.49314	9.88772	8.66443
AT5G07910	17.423	16.2806	17.7705	16.0557	15.536	17.9855	16.8576	17.0844	18.0931	25.6344	24.2113	23.0105	22.6485	27.9645	24.0547	23.2107	20.2858	21.2197	28.1318	20.8357	19.3326	20.6083	20.2774	16.2767	20.6283	18.1467	16.1862	26.1999	23.5655	29.7107	21.5967	18.6762	26.9095	25.8293	22.2474	22.4906
AT5G07920	27.2825	32.491	24.8787	18.12	23.9339	20.2503	23.8551	25.6627	21.2059	33.3634	32.9305	22.4538	19.1641	14.1639	18.1906	24.8948	18.0318	18.1302	45.8085	51.4617	46.466	28.924	31.3378	32.8604	65.1815	61.7182	54.4011	34.8247	62.8628	42.1829	30.9069	56.6987	24.4558	28.5621	43.1105	29.3116
AT5G07940	59.5622	52.4908	45.9401	38.1897	42.1293	42.0994	48.1343	50.3162	44.649	46.6959	47.8777	47.8768	40.3317	30.6883	36.7402	57.5509	52.8074	44.1466	53.03	63.3439	40.5871	43.8198	51.832	60.2953	53.1248	57.2543	42.7163	38.6489	43.7644	31.5379	44.7959	47.1512	47.6846	50.6007	49.8341	49.037
AT5G07950	5.67259	6.03504	7.63474	5.04608	6.43836	7.59388	7.31556	7.64114	7.97652	11.0782	9.96479	10.2063	11.2371	11.3492	12.4462	12.2277	13.4165	12.5204	9.70061	12.3843	9.83588	11.5696	12.3616	12.0795	15.8244	11.742	17.3356	11.0658	20.7816	16.8414	20.3756	19.5137	16.113	20.54	22.4451	23.4124
AT5G07960	14.1815	13.4736	12.6368	13.3033	15.536	16.52	15.2673	18.0216	18.9685	18.6139	15.2586	17.2579	25.0875	22.6985	16.0364	17.7924	14.9192	21.5449	21.7725	21.4214	24.5332	27.0439	24.8316	18.7335	30.3301	17.6615	32.1809	27.6645	38.7147	36.7809	31.5174	26.9675	29.5269	25.1241	30.2564	33.0907
AT5G07970	37.8173	42.1751	30.2757	33.4876	36.2508	37.0368	36.5778	34.8897	32.4897	32.9125	34.3318	32.7529	37.2828	27.1474	37.5779	31.1917	31.341	26.7481	34.0599	39.8305	28.3771	32.0333	36.0005	40.231	34.8514	42.1159	34.6711	28.8036	30.3632	23.6732	36.8593	34.7562	40.4052	37.2012	33.2228	31.4316
AT5G07980	38.0874	39.7891	33.6982	28.4416	28.6927	35.3049	35.4115	33.0155	33.5597	29.9498	34.9546	36.0932	28.5719	21.155	31.3548	33.3151	36.3856	27.8051	36.539	38.0733	24.7593	26.827	32.5305	38.5931	34.5688	43.6685	27.4879	26.0372	24.8603	21.1312	30.8306	33.6675	31.0809	32.4409	27.389	28.7585
AT5G07990	1.89086	2.73682	2.10614	2.17899	2.93925	3.46387	1.80238	2.30676	2.04277	1.09494	1.0899	1.39177	3.04883	2.45144	3.3509	2.48948	1.82465	1.70733	2.37126	3.17975	5.31363	1.73544	1.19279	1.02369	1.50709	1.26154	41.4713	0.569563	0.841623	15.7292	3.28147	197.063	2.29017	4.76035	1.87867	1.38262
AT5G08000	1.48568	1.4035	2.23777	0.458735	1.25968	1.06581	5.51317	2.52302	3.40461	2.18987	2.9583	2.78353	0.958204	0.907939	1.19675	1.24474	0.643993	1.21952	0	0	0.113056	0	0	0.102369	0	0.0970412	0.0957766	0.0813661	0	0	0	0.0837499	0	0	0	0
AT5G08010	19.3138	15.9999	18.4287	19.8403	16.9357	21.0497	16.0094	16.3636	15.4667	20.0309	19.6182	14.8455	13.5891	11.9848	12.4462	20.7212	19.4271	20.5692	14.4431	22.6766	22.8373	14.7512	21.0364	18.7335	19.7805	19.8934	20.4004	16.1919	19.2926	12.631	18.0863	15.6612	15.7858	10.7549	18.6878	13.2732
AT5G08020	3.51161	3.29822	3.42247	1.94962	1.81954	0.932581	4.34693	4.03683	5.3501	7.08489	8.4078	11.2269	5.92344	6.62796	9.45432	4.0271	4.07862	2.60164	2.58683	0.920453	1.13056	0.578479	0.650611	0.511845	0.282579	1.26154	0.0957766	4.47514	0.0647403	1.42993	0.152627	0.502499	3.76242	1.41047	2.1753	0.553049
AT5G08030	0.135062	0.631574	0	3.66988	4.89875	3.86355	1.59034	0.216259	0.486373	0	0.07785	0	0	0.45397	0	0.21966	0.107332	0.487808	0	0	0	0.650789	0.325305	0.102369	0.188386	0.194082	0.191553	0	0	0	0	0	0	0	0	0.0921748
AT5G08040	28.6331	23.0174	32.9084	24.5423	21.1346	19.7174	19.8262	18.3099	19.844	22.4784	22.9657	23.66	25.436	25.9671	24.4137	19.6962	19.8564	22.1953	17.7845	14.8946	23.1765	15.7636	14.8556	15.8672	20.7224	18.4378	23.9441	29.78	24.0186	19.4629	17.2468	17.2525	17.0127	15.0744	15.5237	15.3932
AT5G08050	356.428	354.594	398.85	250.24	233.181	212.362	221.481	173.944	188.032	135.515	151.262	163.857	152.442	147.086	141.815	183.196	198.564	195.042	57.4492	83.9285	114.074	51.7739	47.1693	36.1363	26.845	31.2473	32.7556	77.0537	53.2165	39.9585	34.1884	28.9775	32.6349	20.7163	49.2409	29.3116
AT5G08060	68.6114	65.1924	66.6066	63.4201	63.4038	67.0126	58.7365	61.6337	64.2985	59.6419	59.0103	62.2584	63.9383	69.185	61.7523	73.7325	67.5119	75.3664	58.4193	70.1218	84.0006	63.9942	51.7236	53.2319	66.5944	57.7395	63.6914	69.568	67.4594	76.4217	56.9297	66.5812	54.1462	51.8349	60.8095	57.7014
AT5G08070	5.80765	9.47361	11.0572	5.16077	5.31864	5.99517	4.02886	3.53222	3.79371	5.15265	6.0723	5.47428	5.31368	3.26858	4.18862	4.10032	4.50795	5.36589	7.22157	9.87395	6.67031	4.70014	4.0121	4.6066	4.14449	3.88165	3.63951	4.06831	4.6613	3.7337	4.42617	3.51749	4.66214	4.31957	3.55958	4.24004
AT5G08080	42.1393	41.6137	46.9932	36.5841	36.2508	38.1026	32.0188	31.2133	32.0033	28.4684	28.9602	32.1962	36.4117	39.4954	38.655	30.0934	32.629	36.0165	36.3234	38.91	45.4485	33.9856	35.2414	30.7107	33.0617	23.3869	33.9049	31.8955	31.1401	32.2528	34.112	31.6575	36.9699	24.6833	26.7957	28.9429
AT5G08100	26.4721	29.6138	34.2247	21.5605	23.2341	22.9149	28.308	35.2502	37.9371	45.6653	44.6859	40.6396	33.0145	34.4109	34.227	39.8317	39.6056	40.0003	36.7546	56.4823	50.3099	35.5042	33.9402	32.6557	58.2112	58.4188	62.5421	46.3787	73.9981	52.7484	48.9168	47.7374	39.3419	44.3418	49.0431	51.8022
AT5G08110	2.56617	3.99997	4.47554	3.55519	5.73854	3.99678	5.19511	4.25309	5.44738	5.47469	5.83875	6.21656	5.66211	5.9016	7.77887	3.51456	7.72791	5.36589	5.6048	4.93697	4.40919	4.55552	5.74706	4.70897	3.9561	5.82247	4.98038	5.85836	3.94916	3.09818	5.1893	6.02999	4.9893	7.7576	5.73488	7.18963
AT5G08120	10.6699	10.1052	13.6899	23.0514	18.6153	17.1861	23.0069	25.4464	20.8168	20.4818	19.0732	21.4332	23.1711	25.9671	23.6956	15.0833	19.8564	17.805	15.7366	17.1539	17.8629	19.0175	24.7232	19.7572	18.7444	15.7207	24.6146	25.549	19.8753	19.3835	23.8097	25.3762	26.4188	18.7769	21.0609	17.7897
AT5G08130	75.3644	71.9292	68.3178	61.6998	67.0429	58.8859	67.3243	73.6721	64.2012	50.0451	48.0334	48.4335	21.1676	24.1512	25.3711	26.0663	27.3697	27.4799	50.0121	61.4193	44.6571	46.9291	51.1814	65.1067	46.6255	66.1821	55.9335	31.8141	43.3112	35.0332	24.9544	30.15	23.8014	24.2425	23.7305	24.4263
AT5G08139	11.0751	10.5262	10.9256	12.9593	11.617	14.3884	11.5565	10.3083	11.5757	12.3664	11.1325	9.18566	13.8504	13.5283	12.0872	11.0562	8.80124	9.02445	23.497	28.032	18.8804	25.3808	26.3497	31.2225	31.1779	28.0449	30.1696	23.0266	21.8822	22.005	28.6175	21.105	23.1471	23.1847	21.3575	24.1498
AT5G08150	1.35062	1.05262	0.263267	1.03215	0.559857	0.532904	0.636136	0.216259	0.194549	0	0	0.0927845	3.91992	7.35431	6.10342	0.0732199	0	0.0813014	0.107785	0	0.339168	0.433859	0.542176	0.204738	0.282579	0.388165	0.28733	0.0813661	0.129481	0.317762	1.98415	1.42375	0.572543	0.528927	0.296632	0.276524
AT5G08160	39.8432	31.7892	30.1441	42.0889	40.4497	38.6355	39.5464	42.1704	46.2054	58.2893	58.8546	48.3407	71.1684	60.7411	66.2999	42.4676	33.3803	33.2523	57.3414	42.7592	36.9693	44.6152	39.0366	35.9315	42.3868	36.7786	49.4207	62.896	46.8072	65.4589	48.1537	55.6099	55.782	50.2481	45.5824	44.4282
AT5G08170	43.76	48.9119	44.6238	49.0846	45.9083	42.7655	35.6236	33.5201	37.0616	30.9803	30.2836	28.6704	24.3035	22.7893	24.1743	29.288	32.951	33.5775	45.9162	52.9679	57.3194	40.7105	39.2535	30.6083	30.0475	23.1928	39.8431	32.7905	30.4927	45.0427	36.4014	40.6187	39.5873	37.9065	31.5418	38.0682
AT5G08180	24.041	30.9471	30.4073	12.1565	12.0369	13.0561	15.2673	14.7056	12.3539	25.5056	26.8582	22.9178	16.2024	19.7023	18.5496	20.4284	11.8065	16.179	27.0539	23.5134	36.0649	16.9928	15.3978	13.4103	28.5405	22.6106	26.7217	33.8483	32.4996	30.1079	16.331	21.1887	22.5745	24.1544	21.753	21.0158
AT5G08185	3.91679	5.89469	4.73881	10.6656	7.27814	8.12678	8.05772	7.71322	8.56016	8.69509	9.41984	9.92794	4.79102	6.80954	6.46245	4.53964	5.15194	6.50411	12.503	13.7231	12.097	17.4267	15.8315	15.6625	16.8605	16.594	23.8484	11.554	22.4001	18.2713	21.8256	15.9125	17.1763	15.3389	15.2271	14.8401
AT5G08190	12.1556	10.5964	10.9256	11.1243	11.617	10.9245	10.4962	10.8129	9.33836	10.6917	9.96479	10.6702	12.3695	14.981	12.5659	9.95791	11.1625	9.83746	14.3354	13.9741	15.2626	14.462	14.964	16.9933	17.0489	10.6745	16.0905	15.2155	16.9619	16.8414	15.7205	17.5037	16.1948	16.8375	12.5574	17.7897
AT5G08200	24.1761	24.7015	23.9573	16.2851	15.536	17.5858	17.5997	16.8682	16.1476	15.9732	16.2706	15.5878	23.2582	26.6026	25.1317	16.328	14.7045	15.6912	16.8144	20.752	12.8884	12.7265	15.8315	13.8198	15.3534	14.168	11.9721	12.6117	14.2429	13.5843	11.9812	16.2475	14.9679	13.9284	15.2271	14.1949
AT5G08230	7.56346	8.84203	10.2674	11.4684	11.4771	11.5907	16.3275	14.201	14.9803	16.8749	15.8814	17.8146	13.5891	10.5321	16.0364	12.7403	16.7438	15.2847	16.9222	20.3336	12.2101	14.0281	15.3978	28.0491	18.9328	30.9561	19.1553	16.5173	14.1781	9.45341	28.6175	27.0512	21.593	30.6778	25.7081	25.9011
AT5G08210	0.270123	0.280699	0.658168	0.802786	0.699821	0.66613	0.318068	0.57669	0.486373	0.386448	0.23355	0.278353	0.348438	0.45397	0	0.14644	0.107332	0.487808	0.107785	0.0836775	0.113056	0.506169	0.650611	0.511845	0.0941929	0.485206	0.0957766	0.325464	0.906364	0.397202	0.305253	0.418749	0.0817918	0.9697	0.296632	1.01392
AT5G08240	0.675309	0.350874	0.131633	1.49089	1.39964	1.73194	0.954203	2.88345	2.72369	6.18318	1.63485	1.39177	5.74922	3.45017	3.70992	4.31998	2.57597	3.25205	22.2036	4.51859	7.34864	25.67	24.9401	20.4738	36.1701	19.3112	16.0905	31.6514	8.28675	39.4025	19.0783	19.3462	44.413	26.0938	16.7103	28.2055
AT5G08260	44.9756	41.0523	36.0676	27.5241	34.1513	28.1107	47.7102	47.0723	47.2755	56.9367	58.7767	59.0109	53.6594	52.1157	57.5636	56.3794	62.038	52.8459	5.49701	6.35949	11.9839	12.7265	13.8797	16.6861	25.5263	27.8508	42.0459	21.3993	26.7377	15.4114	18.9257	15.9125	16.4402	9.87331	17.1058	10.6001
AT5G08270	5.26741	7.15784	4.21227	7.11039	4.75879	6.26162	6.25533	6.2715	6.32285	6.05436	5.99445	6.40213	3.74571	4.72128	5.2657	4.31998	3.97129	5.36589	5.82037	5.9411	5.6528	6.21865	5.8555	4.70897	6.12254	6.50176	6.22548	3.66147	5.69714	5.95803	3.4341	4.77374	3.18988	4.58404	4.3506	4.97744
AT5G08280	300.107	270.594	389.372	361.368	371.325	317.477	539.761	451.404	482.968	283.202	304.938	319.828	179.794	235.61	217.33	242.871	284.752	266.75	72.0001	57.0681	76.4259	148.452	136.737	132.67	114.915	149.929	123.552	158.583	87.6583	133.301	75.4738	88.3561	99.0499	80.397	79.4973	80.2842
AT5G08290	100.351	102.947	99.3833	112.161	101.754	114.308	105.811	97.1001	108.169	90.1713	89.3717	97.2381	116.03	116.67	97.0564	122.204	104.327	118.05	106.922	101.668	130.919	105.934	95.5314	95.4079	96.9245	83.7465	90.2215	106.915	95.1034	114.95	98.4441	104.352	94.9603	100.496	95.021	108.029
AT5G08300	85.6291	71.017	68.8443	68.5809	71.9416	67.5455	77.7146	78.8623	76.9442	111.233	106.732	102.62	114.113	117.85	101.604	111.734	93.379	95.2039	123.413	81.6693	90.4448	71.5145	66.037	63.264	83.4549	76.7596	80.5481	130.186	69.9842	113.918	78.0685	98.5736	125.469	114.16	90.0772	94.94
AT5G08305	0.945432	0.912273	0.921435	0.91747	0.839786	0.532904	1.06023	2.23467	1.36184	2.12547	1.2456	2.4124	1.30664	1.5435	2.63285	1.75728	0.858657	0.813014	1.18563	1.33884	1.35667	0.506169	0.759046	1.3308	2.07224	1.74674	2.01131	2.11552	3.04279	1.35049	1.98415	1.59125	1.30867	1.32232	0.889895	1.29045
AT5G08310	1.62074	2.38595	0.921435	2.75241	2.51936	2.13161	2.22647	2.0905	2.23732	2.51192	3.114	3.34024	2.43906	2.9962	2.27382	2.70914	2.57597	1.46342	3.77246	2.92871	1.69584	1.88006	3.36149	2.9687	3.10837	4.75502	3.16063	3.33601	1.87747	1.90657	5.11299	3.09875	3.43526	3.08541	2.07642	2.67307
AT5G08320	4.05185	3.36839	3.1592	8.83065	9.7975	8.12678	6.99749	8.362	9.33836	5.5391	4.90455	3.89695	6.79454	10.9861	8.25757	6.29692	5.6886	8.29274	2.37126	3.59813	3.50474	8.96643	8.67481	7.06346	7.81801	8.05442	10.3439	6.26519	8.09253	6.03747	7.24976	5.77874	5.80722	7.22868	4.94386	7.09746
AT5G08330	21.3398	38.0348	21.193	98.8574	95.4556	83.6659	94.6782	86.4314	109.239	37.872	39.3921	34.0519	36.7602	72.7259	57.803	33.7544	46.1528	50.1629	4.95809	6.52685	6.33114	35.7211	28.41	28.561	25.0553	28.0449	25.3808	14.0763	21.0406	13.5049	14.0416	4.27124	7.36127	5.20112	5.93263	4.14786
AT5G08335	5.26741	5.40346	4.34391	9.06001	6.29839	9.19259	6.25533	8.21783	6.32285	7.40693	6.15015	4.45365	6.79454	6.80954	8.49692	8.93283	6.97659	7.56103	11.2096	9.37188	6.44419	13.3773	10.0845	10.0322	9.98445	9.8982	13.0256	10.1708	11.718	12.9488	8.6234	9.96624	14.8043	9.25623	11.0743	10.047
AT5G08340	5.53753	3.64909	6.31841	9.28938	7.69804	8.26001	7.63363	6.99236	8.07379	7.08489	7.55145	8.62895	9.93048	9.17019	8.73627	9.95791	11.5919	10.7318	5.28145	5.60639	7.80087	8.7495	7.37359	7.78004	8.66575	8.63666	10.1523	6.18382	11.0706	7.4674	7.78396	7.20249	6.70693	5.37743	7.8113	8.11138
AT5G08350	1.62074	3.01752	1.84287	1.3762	1.25968	1.19903	0.742158	1.44172	1.1673	0.966121	0.7785	1.2062	1.91641	1.5435	2.8722	1.24474	2.6833	2.03253	3.88025	5.77375	8.81837	4.33859	4.0121	2.66159	2.26063	2.13491	1.53243	2.11552	3.75494	1.82713	6.94451	4.27124	3.18988	3.61434	2.66969	5.99136
AT5G08360	2.29605	1.33332	0.526534	0.573419	0.559857	0.932581	0.42409	0.360431	0.389098	0.644081	0.7785	0.556707	0.958204	0.544763	0.598375	1.53762	0.965989	1.54473	0.431138	0.585743	0.904448	0.578479	0.433741	0.307107	0.470965	0.388165	0.28733	0.406831	0.258961	0.476643	0.45788	0	0.572543	0.528927	1.08765	0.553049
AT5G08370	40.2484	38.947	40.5431	38.9925	41.0095	36.9036	43.8934	39.7195	44.4545	50.1739	52.7044	49.3613	42.945	43.1271	50.7422	42.0283	44.2208	41.7076	19.8324	29.5382	28.6032	36.1549	33.9402	33.0652	43.8939	54.3431	54.018	32.3837	70.6964	27.6453	38.004	31.6575	28.3818	19.5703	29.5643	20.0941
AT5G08380	21.6099	17.6841	20.6665	16.7438	14.4163	14.3884	36.0477	40.945	39.8826	84.761	84.4672	69.2172	40.0703	47.3036	50.0241	51.8397	33.595	38.3742	49.2576	36.4834	39.5696	25.3085	25.4823	21.7022	76.6731	67.6377	79.2072	103.009	84.1623	88.6555	48.5353	63.3987	58.8901	48.3087	52.1083	49.037
AT5G08391	0.135062	0.350874	1.05307	0.458735	0.559857	0.532904	0.106023	0.216259	0.583648	0.0644081	0.23355	0.463922	0.0871094	0.0907939	0	0.0732199	0.107332	0.162603	0	0	0	0	0	0	0.0941929	0	0	0.0813661	0	0	0	0	0	0.0881546	0	0
AT5G08390	23.2306	26.7366	23.9573	24.1983	23.654	22.2487	21.9467	23.0676	27.7233	20.5462	21.1752	23.3817	22.9969	20.9734	25.6104	20.8677	23.6131	23.1709	16.1677	18.9948	17.1845	20.8976	20.8195	26.6159	21.947	22.7076	22.9864	17.5751	24.2129	11.36	24.8781	18.6762	21.0205	16.0441	17.9957	18.988
AT5G08400	13.2361	14.3858	15.0062	6.19292	7.55807	7.32743	12.1926	10.4525	12.2566	19.5801	19.0732	23.1033	14.9828	12.0756	14.361	14.2047	13.8458	12.1952	11.9641	21.5888	21.4806	25.0915	23.8557	16.5838	38.3365	34.4496	38.5022	31.8955	43.117	25.7387	21.3677	25.2087	22.5745	17.8954	20.2698	20.3706
AT5G08410	89.0057	76.4906	82.1393	117.436	107.353	99.3865	179.496	184.973	233.459	156.64	164.108	163.95	112.807	106.501	109.862	91.3053	95.6329	98.3746	36.7546	48.6166	64.7811	71.8037	58.9887	58.8622	97.2071	93.9359	102.864	95.6865	80.3427	86.4312	44.7959	48.0724	40.078	25.1241	41.3307	36.7777
AT5G08415	21.0696	22.1051	23.0359	34.4051	32.4717	30.5087	42.091	35.3943	38.4235	28.0819	29.038	26.258	22.9969	22.6985	25.1317	17.2067	18.8905	20.8131	14.8743	18.7438	20.4631	19.0898	22.7714	20.1667	23.5482	23.2899	26.147	22.7011	23.7597	19.3835	16.4074	19.765	16.0312	12.6943	13.2496	13.2732
AT5G08420	58.8869	63.5082	66.6066	50.1168	51.3669	44.231	50.9969	50.8208	43.4817	50.818	47.3328	46.0211	39.8961	51.0262	45.2371	44.4445	46.1528	50.0816	54.9701	58.7416	72.695	38.6135	47.603	41.8689	47.379	51.1407	49.9954	54.1085	45.9008	44.8044	42.2776	52.5949	39.4237	40.9037	42.0228	44.6126
AT5G08430	51.5936	55.1574	51.732	24.8864	29.3925	30.1091	22.6888	19.0308	20.8168	18.2275	20.241	25.0518	19.1641	18.6128	21.7808	24.968	26.2964	27.3986	23.8204	28.7851	33.3515	19.596	21.0364	18.4264	14.6941	14.5562	16.1862	18.7956	22.0764	19.6218	20.9098	14.8237	21.1023	17.7191	22.8406	20.4628
AT5G08440	29.4435	30.3857	28.9594	17.2026	23.374	18.7849	20.3563	15.7148	17.6067	22.3496	20.9416	19.1136	12.6309	12.0756	14.2413	15.4494	22.2178	19.3497	28.3474	29.1198	25.2115	23.79	23.2051	22.1117	23.6424	19.7964	22.7948	24.8167	30.9458	22.4816	21.3677	23.5337	22.0838	23.361	27.5868	23.228
AT5G08450	59.2921	61.6135	52.2585	56.5391	71.5218	62.2165	67.8545	65.3101	56.9056	57.9029	64.1484	57.9903	51.9172	52.0249	56.4866	54.6221	56.3494	49.4312	67.7965	70.4565	54.0408	59.2218	58.1212	83.226	58.3054	80.4471	64.745	61.9196	52.5044	48.7764	61.8901	70.5174	60.117	79.6036	62.1938	63.6928
AT5G08470	26.6072	28.7015	26.8532	28.6709	33.0316	29.8426	32.655	31.2854	26.556	29.8209	27.0139	29.8766	27.9621	23.2432	26.6875	28.9219	35.3123	28.1303	32.2276	35.6466	27.2465	31.1656	38.2776	41.6642	26.845	35.9052	28.4456	28.9663	24.2776	23.8321	32.891	29.6475	28.3818	33.8514	30.2564	33.5516
AT5G08480	1.08049	0.982448	0.526534	1.14684	1.11971	1.19903	1.06023	0.865035	1.1673	0.32204	0.4671	0.649491	0.435547	0.181588	0.4787	0.21966	0.536661	0.813014	0.323354	0.167355	0.339168	0.21693	0.325305	0.102369	0.565158	0.776329	0.861989	1.05776	0.712143	0.556083	0.305253	0.25125	0.572543	0.176309	0.197754	0.553049
AT5G08490	0.81037	0.982448	0.131633	0.344051	0.279929	0.799356	0.530113	0.504604	0.680922	0.901713	1.4013	1.7629	1.39375	0.998733	1.4361	1.24474	0.536661	0.406507	0.646708	0.66942	0.339168	0.723099	0.650611	0.511845	0.847736	0.970412	1.43665	1.22049	1.16532	0.556083	0.534193	0.669999	0.736127	0.705237	0.988772	0.829573
AT5G08500	21.2047	20.2104	19.2185	20.4137	21.6945	22.2487	32.3369	29.1228	25.5832	28.9836	27.7924	26.6291	21.3418	22.2445	21.7808	28.4093	27.2624	26.0164	33.0899	33.5547	24.6462	34.058	33.8318	36.1363	41.6333	46.3857	40.2262	32.9533	39.1031	37.5753	31.1358	38.1899	30.7537	47.6035	38.7599	51.4335
AT5G08510	5.94272	5.82451	6.05514	7.56912	6.99821	6.52807	7.20954	6.84819	7.49014	7.85779	6.92865	6.03099	5.40079	5.72002	5.98375	6.00404	4.93728	7.31712	10.4551	13.7231	10.175	9.18335	6.93985	6.03977	9.23091	8.63666	10.9185	9.19437	10.9411	9.93005	7.09714	7.78874	6.13439	7.7576	8.30569	9.30965
AT5G08520	6.75309	14.2455	9.08271	58.1446	51.5069	51.1588	83.5458	78.5019	74.7069	34.2007	35.1882	31.6395	81.8829	91.5203	85.3282	48.1055	65.3653	66.5858	11.4252	12.3843	12.8884	69.0559	61.808	58.4527	67.1596	57.1572	47.6967	38.2421	48.6847	36.5426	75.1686	52.5949	57.0907	53.0691	51.6139	58.8075
AT5G08530	237.979	226.875	228.252	196.109	189.092	199.572	215.332	206.383	232.584	210.55	200.541	208.487	230.492	236.246	238.991	260.443	238.277	228.213	192.934	197.479	212.432	181.136	155.279	167.476	157.773	188.26	167.705	179.087	158.031	178.82	169.263	195.137	168.246	170.491	187.867	185.179
AT5G08535	5.13235	4.70172	3.42247	5.84887	5.8785	7.7271	4.2409	5.47855	6.03102	5.34587	5.52735	5.10314	8.44962	8.8978	5.86407	5.4915	8.04991	6.91061	10.024	7.69833	8.93143	12.2204	10.5182	11.6701	10.738	8.05442	11.3016	8.86891	11.459	11.7572	12.8969	10.1337	8.58814	10.0496	7.51467	10.047
AT5G08540	67.3958	69.4731	77.2689	64.3376	64.3836	62.0833	68.1725	65.4543	68.6759	46.5026	51.381	49.4541	54.095	57.3818	50.3831	70.8037	67.4046	68.4557	29.7486	36.7344	41.1524	56.1125	53.3501	48.2158	41.3507	40.2721	43.4826	32.5464	43.4407	41.309	36.2488	31.825	33.1257	26.8871	41.0341	34.7499
AT5G08550	18.9086	22.2454	16.8491	20.7578	18.3353	18.252	19.9322	20.1121	19.1631	19.8377	20.241	19.8559	24.1293	15.7981	19.6267	17.2067	17.3878	16.7481	19.7246	19.7479	17.2976	17.4267	20.7111	22.3164	19.4979	24.7455	19.5384	18.3074	18.8394	15.0142	23.8861	22.2775	19.7118	20.2756	21.2586	20.9237
AT5G08560	46.7314	46.8066	44.0972	50.5755	56.5456	56.3546	41.9849	51.5416	42.0226	46.8891	45.9315	46.1139	48.8684	43.2179	46.4339	41.1496	40.6789	39.2686	72.2157	79.41	62.4069	62.6204	64.0852	72.7844	64.1454	70.1608	65.0323	59.4786	55.4824	59.8186	60.2112	69.1774	57.9086	60.5622	56.6567	61.8493
AT5G08565	1.7558	2.2456	2.10614	4.70203	4.33889	3.5971	4.45295	3.38805	2.91824	3.2204	3.7368	3.24746	4.44258	4.4489	3.3509	3.73422	3.54196	3.33336	4.09582	4.35123	4.6353	6.29096	6.07237	5.52793	7.44124	4.85206	4.69305	4.14967	5.3087	6.03747	5.49456	4.68999	3.76242	3.61434	3.06519	4.24004
AT5G08570	123.176	125.402	125.052	130.625	131.007	136.557	144.721	145.614	146.787	131.006	145.502	131.383	80.0536	85.891	93.4661	141.681	123.432	128.212	70.4911	91.3758	107.064	93.9305	81.3264	77.0839	100.315	128.58	114.453	94.466	99.8942	89.0527	60.2875	78.7249	65.1881	54.9203	79.9917	55.9501
AT5G08580	6.07778	8.84203	7.76638	18.5788	17.3556	14.5216	18.2359	18.0216	18.6767	14.4274	13.1566	13.2682	11.7598	10.5321	12.6855	11.3491	12.4505	9.26835	8.29941	10.627	10.5142	14.1004	12.7953	14.3317	14.9767	13.9739	15.8031	14.8086	12.3007	12.9488	14.118	13.065	12.9231	10.1378	12.2608	9.30965
AT5G08590	91.5719	89.4028	88.9842	133.377	127.368	136.024	127.333	136.459	134.628	109.751	101.906	113.847	85.193	79.7171	80.5412	84.6423	80.2844	91.0575	112.85	161.581	141.546	163.42	165.472	153.042	152.687	139.448	148.262	108.705	165.347	148.554	108.06	123.28	94.306	93.0031	101.646	103.881
AT5G08600	2.8363	4.56137	3.5541	5.50482	5.17868	4.66291	3.81681	3.09971	3.79371	5.73232	5.99445	6.49491	5.66211	6.26478	6.10342	5.71116	4.40062	5.28459	5.49701	5.18801	6.10503	5.06169	6.72298	5.73266	7.25286	9.31595	7.7579	4.96333	6.40929	4.84587	8.0129	5.94624	6.0526	6.52344	5.43825	7.65051
AT5G08610	32.82	27.7191	33.9614	25.3451	28.2728	21.4494	27.3538	21.9863	18.3849	83.5373	90.6173	112.826	78.6598	57.291	62.231	64.3603	65.4726	61.9516	42.4671	36.316	36.6302	24.2961	25.916	28.1515	35.5107	54.6342	42.429	80.6338	61.568	41.309	46.7037	39.3624	47.1121	57.7412	58.6342	62.5867
AT5G08620	9.45432	12.5613	11.1888	8.37191	7.55807	7.06097	9.32999	10.02	8.65744	16.102	14.9472	16.1445	17.3348	18.7943	17.4725	20.0623	19.5345	19.3497	16.2755	14.5599	17.5237	15.402	16.3737	13.0009	20.4399	19.9905	20.2089	22.6198	28.8094	19.0657	19.3073	18.8437	23.965	28.2095	26.4002	25.8089
AT5G08630	9.99457	12.1402	12.1103	9.8628	10.4973	10.3916	13.889	14.201	10.6029	14.4274	14.8693	14.4744	17.9445	19.5207	20.9431	11.7152	13.2019	10.5692	17.7845	12.2169	9.60976	8.60488	15.5062	12.3866	13.187	15.9148	15.0369	18.3074	10.8764	12.3133	21.1388	20.5187	24.1286	23.6254	16.3147	19.3567
AT5G08640	67.1257	77.6836	90.4322	2.06431	3.07921	1.86516	2.22647	1.94633	2.04277	1.22375	2.10195	4.26808	1.91641	6.17399	5.62472	2.1966	6.22526	4.79678	0.431138	0.251033	1.0175	0.433859	0.21687	0.102369	0.188386	0.291124	0.574659	0	0	0.476643	0.152627	1.08875	0.408959	0	0.0988772	0.0921748
AT5G08650	328.74	348.278	348.171	305.632	317.299	323.206	278.309	228.946	247.953	192.645	208.871	202.734	234.586	221.719	274.774	208.457	296.988	250.896	141.198	196.642	183.264	200.009	188.027	168.397	106.25	130.326	124.988	130.755	127.409	120.193	139.653	143.547	143.463	99.6147	151.282	119.919
AT5G08660	19.584	16.7016	17.3756	27.4094	21.8344	24.3803	25.0213	30.06	28.696	31.3023	26.7025	24.8662	57.9278	55.4751	53.8537	23.3572	29.087	25.2847	41.2815	29.2035	26.3421	28.5624	29.7112	32.6557	32.4966	29.9857	33.6176	36.0452	28.2915	36.2248	58.9902	45.9787	59.3809	40.9037	36.1891	35.9482
AT5G08670	346.163	327.366	333.164	266.754	259.354	256.327	292.198	284.164	287.738	270.063	275.122	272.601	297.566	290.087	278.005	348.381	326.826	303.01	201.773	190.701	186.882	190.392	153.327	185.083	163.896	197.867	153.434	195.36	155.377	208.928	169.187	201.67	177.652	203.99	188.46	191.908
AT5G08680	256.482	223.086	232.728	165.947	154.241	156.141	180.026	179.783	196.3	205.011	214.01	187.517	169.776	179.772	172.571	235.475	191.695	181.546	254.911	226.013	194.004	137.172	121.014	147.923	169.076	214.752	172.398	174.693	158.678	189.148	138.738	201.335	145.917	196.056	167.992	173.012
AT5G08690	358.994	313.822	345.67	213.541	227.442	216.759	277.779	255.618	299.508	330.349	357.876	321.405	331.19	367.171	352.682	383.965	364.929	327.888	209.102	172.878	178.742	158.214	131.64	159.286	180.945	245.999	175.846	235.555	170.137	210.438	157.816	187.013	190.984	202.227	185.593	172.828
AT5G08710	20.5294	18.9472	19.8767	11.8124	10.7773	14.5216	14.6311	11.1013	11.1866	12.1087	13.8573	12.6187	5.83633	6.53716	8.6166	9.95791	11.3772	12.0326	15.7366	21.5888	19.3326	16.4867	14.3134	12.8985	12.6219	13.9739	14.7496	17.0055	16.3793	15.1731	10.6839	11.5575	8.83352	13.7521	12.5574	12.8123
AT5G08720	100.891	116.35	111.625	64.3376	61.8642	63.1491	39.6524	31.7179	38.1316	30.7871	34.7989	33.124	38.1539	42.6731	46.9126	43.7855	50.9828	49.3499	39.7725	52.3821	53.7016	22.0545	24.7232	24.4662	10.267	16.497	14.2707	16.436	15.8614	13.1871	20.6809	18.425	18.3214	12.6061	20.0721	15.301
AT5G08740	80.4968	77.8941	88.1944	72.7095	76.1406	77.5375	58.3124	61.9221	62.353	42.9602	48.0334	47.5056	45.2098	47.3036	49.7848	56.0133	55.2761	55.9353	31.4731	40.0815	43.0744	46.2783	45.6512	40.3334	32.4966	29.7916	35.15	30.1868	31.2048	30.8229	30.2964	29.6475	30.1812	23.361	28.3778	24.242
AT5G08750	24.1761	20.4911	20.5348	25.5745	25.4735	24.3803	21.4166	18.382	17.6067	13.3969	11.2104	13.0826	10.4531	10.3505	9.33464	16.6209	16.0998	15.4473	18.539	27.3625	27.4726	27.8393	24.8316	18.7335	20.6283	14.4591	17.2398	13.9136	23.5655	23.991	14.9574	14.6562	12.8413	13.7521	16.7103	15.0245
AT5G08760	30.3889	39.0172	29.6175	35.4373	28.5527	31.3081	14.313	19.1749	14.1048	48.0484	51.9259	33.0313	47.9102	76.9932	65.1032	47.6662	23.5057	33.984	137.21	46.8594	52.458	29.6471	27.7594	27.6396	17.4257	21.155	19.6342	107.403	17.2209	101.684	84.7841	75.7099	103.63	93.3557	65.3579	59.8214
AT5G08770	3.10642	4.35084	3.5541	3.89925	5.73854	6.79452	6.46738	4.6856	4.66918	4.37975	2.8026	3.24746	7.14297	6.62796	5.62472	6.37014	5.25928	6.74801	6.25151	6.44317	3.84391	4.70014	5.63863	6.55162	5.93416	6.30768	4.8846	6.34656	5.3087	5.71971	10.3786	5.61124	10.0604	9.25623	7.8113	7.55833
AT5G08780	2.43111	2.87717	3.02757	2.98178	2.51936	3.46387	3.71079	3.6764	4.57191	3.47804	3.81465	3.98973	2.70039	3.17779	3.23122	2.26982	2.79064	3.49596	5.82037	4.60226	5.08752	4.33859	5.31332	4.19713	6.12254	7.08401	5.93815	3.82421	6.27981	4.36922	4.88405	5.02499	4.9893	4.31957	4.25172	4.24004
AT5G08790	24.7163	17.7542	15.5328	18.9228	14.8362	15.5874	21.8407	28.9066	26.9451	41.0279	41.2605	32.3818	27.6137	34.1385	32.6713	34.7795	22.6471	31.9514	138.18	48.4493	55.6236	59.3664	58.6634	62.9569	81.8537	58.6129	68.8634	99.6735	42.3401	99.1417	88.9813	86.5974	140.846	110.281	75.3445	76.2285
AT5G09220	376.417	594.732	280.906	427.541	390.08	543.162	280.006	484.203	307.68	604.341	516.846	572.851	464.38	349.193	301.102	507.268	400.564	443.743	514.456	806.4	394.339	471.316	419.644	495.568	358.122	429.504	403.507	250.933	795.852	299.49	673.77	360.459	440.776	617.523	800.312	567.336
AT5G09225	18.6385	17.1928	16.7175	10.3215	10.4973	12.1236	9.8601	10.1642	10.992	11.2714	9.41984	11.3197	11.6727	12.6204	11.6085	13.9118	14.4898	17.5611	19.4012	22.5929	27.3596	21.2591	21.3617	17.198	24.0192	14.7503	18.7722	15.2968	25.8961	21.3695	20.5283	16.75	13.4139	18.6888	24.2249	25.8089
AT5G09230	27.1474	26.2454	27.643	16.2851	18.7552	16.6532	15.4793	13.8406	16.8285	15.3291	13.6237	15.0311	13.9375	13.6191	14.9594	12.301	12.0212	13.4147	20.5869	32.2995	29.5076	11.7142	10.6266	10.7487	9.13672	11.2568	11.6847	10.7403	10.8764	11.2805	8.31815	9.96624	8.58814	7.49314	9.39334	9.40183
AT5G09240	5.26741	5.96486	9.21435	6.07824	3.21918	3.33065	6.04329	4.181	5.25283	5.02383	4.3596	5.84542	5.31368	5.81081	4.787	4.0271	5.15194	8.13014	2.69462	3.68181	3.27863	4.26628	3.68679	3.58291	3.67352	2.71715	3.16063	2.27825	3.62545	2.30377	4.27354	2.68	2.86271	3.17356	2.86744	2.76524
AT5G09250	7.56346	8.14028	7.76638	11.5831	8.11793	8.52646	7.63363	6.2715	7.49014	6.69844	7.6293	8.90731	9.84337	11.0769	10.8904	6.2237	7.72791	8.29274	8.4072	8.2004	10.175	9.5449	7.59046	9.52032	9.79607	8.53962	8.71567	8.70617	8.15727	9.37397	6.48663	7.20249	8.42456	5.55374	6.5259	5.62266
AT5G09260	9.99457	10.1754	8.81944	15.941	11.0572	13.7223	11.5565	13.9847	12.3539	11.4002	11.7553	8.81452	16.1152	16.8877	12.5659	11.7884	12.0212	10.9757	12.2874	10.8781	14.8103	12.4373	12.9038	9.92979	13.9406	9.99524	16.1862	15.2968	15.0845	15.0142	16.7889	14.07	16.9309	11.6364	11.0743	12.9966
AT5G09270	3.24148	1.82455	1.84287	1.94962	3.919	2.13161	2.96863	4.54143	4.66918	5.15265	5.83875	5.19593	7.49141	7.98986	4.787	6.51658	5.04461	4.63418	4.09582	3.3471	5.76586	5.134	5.63863	3.78765	7.72382	6.40472	7.08747	6.99748	8.86942	7.38796	8.0129	5.19249	7.44306	4.31957	6.32814	6.45223
AT5G09290	0.540247	0.350874	0.131633	0.688102	1.11971	0.799356	0	0.937121	0.778197	4.18653	2.6469	2.04126	1.48086	1.72508	1.19675	4.0271	1.28799	1.95123	10.4551	3.26342	3.05251	4.04935	2.92775	2.35449	3.86191	2.71715	3.35218	13.5068	2.58961	14.4582	5.03668	5.69499	8.75173	15.1626	4.54835	11.1531
AT5G09300	0.675309	1.6842	0.263267	2.40836	1.81954	1.99839	2.75659	2.01841	2.82096	1.93224	3.2697	3.52581	1.65508	1.63429	1.55577	1.17152	2.03931	1.38212	2.15569	3.3471	3.27863	4.91707	5.63863	5.73266	5.55738	3.78461	3.73529	2.84781	5.11448	5.48139	5.03668	5.19249	4.41676	4.05511	3.36183	5.43831
AT5G09310	11.7504	11.2982	10.1358	11.0096	12.3169	11.8571	9.8601	10.5246	13.813	11.7867	12.2224	9.83515	13.6762	15.3442	14.6003	14.1314	10.6259	13.496	12.1797	11.7149	13.4537	11.9311	8.24107	11.0559	10.0786	9.99524	8.04523	11.4726	12.4301	13.6638	11.9812	11.1387	12.3506	10.9312	10.7776	11.1531
AT5G09320	7.4284	11.0876	7.63474	7.79849	6.57832	9.05936	6.99749	7.78531	8.17107	8.88832	8.48565	7.70111	9.2336	8.26225	6.2231	17.0602	14.7045	18.4554	8.62277	11.9659	10.7403	10.1234	9.97603	7.2682	10.1728	10.5775	7.18324	7.32295	10.5527	5.32251	10.6075	7.70499	8.75173	9.07992	13.5462	11.2453
AT5G09330	54.7	58.9469	44.7554	46.791	50.5271	48.361	56.7221	55.0018	45.33	60.0927	58.9324	58.2686	52.9625	45.4878	57.6833	61.5048	56.886	55.3662	95.2816	74.724	61.7286	57.4864	56.9284	66.6422	70.3621	77.1477	66.5647	82.3425	53.4755	69.4309	66.011	71.7736	80.7286	102.788	85.7266	92.82
AT5G09350	6.48296	6.73679	8.16128	6.65165	8.25789	8.12678	9.11794	7.49697	10.7975	5.15265	6.15015	6.12377	5.40079	6.08319	5.38537	4.3932	8.80124	6.34151	4.95809	5.60639	3.61779	5.134	4.12054	5.83503	2.54321	4.9491	3.54373	2.76645	3.6902	2.70097	4.88405	2.8475	4.0078	2.99726	3.26295	3.59482
AT5G09380	6.21284	7.01749	6.71331	2.98178	4.19893	2.26484	4.13488	5.33438	4.28008	3.73567	4.3596	4.36087	4.6168	3.90414	4.54765	3.36812	6.22526	5.36589	5.38923	5.9411	7.80087	5.71248	5.53019	3.99239	6.59351	6.01655	7.08747	5.53289	7.50987	5.95803	5.49456	6.19749	5.15289	6.17082	6.03151	6.72876
AT5G09390	18.7736	17.1227	19.4818	18.9228	20.1549	19.0513	18.766	18.8145	18.5794	16.4885	17.127	16.8868	26.4813	22.0629	25.0121	14.4975	16.6365	16.6668	20.2635	18.0743	22.159	19.8852	19.4099	20.8833	23.925	23.581	20.2089	19.772	19.681	16.6825	19.5362	21.1887	20.448	20.0111	16.8091	21.2002
AT5G09400	31.8746	32.7717	27.9063	33.1436	34.8511	35.971	40.2886	39.7195	39.2017	40.4483	38.7693	38.0416	32.4047	26.6934	32.6713	40.8567	36.6003	35.1222	43.2216	37.5712	27.5857	36.3719	36.5426	40.8452	41.6333	46.9679	37.6402	34.4992	34.3123	32.5706	35.562	39.7812	38.1968	39.7577	37.4745	37.2386
AT5G09410	36.3316	34.7366	34.7512	62.8467	62.1441	66.0801	52.6932	48.2257	54.571	34.5871	36.9787	35.0725	31.7078	25.3315	32.9106	28.7022	35.7416	31.9514	39.9881	44.9348	33.6907	61.8249	67.0129	74.7294	49.1687	57.0602	48.2714	37.2657	50.109	35.4304	47.2379	41.2049	41.632	43.3721	39.1554	44.2439
AT5G09420	5.13235	3.01752	2.3694	1.60557	3.77904	3.73033	5.19511	5.91107	3.50189	9.5324	8.95274	7.97946	12.9793	10.8045	11.3691	15.303	7.08392	6.58541	14.6587	4.68594	5.31363	5.64017	4.98802	5.63029	8.94833	12.5183	12.1636	12.7745	10.4879	11.6777	6.41032	7.70499	15.8676	16.6612	11.5686	13.0888
AT5G09440	6.21284	6.80696	3.1592	5.96355	4.05896	3.99678	4.2409	10.0921	5.25283	3.9933	5.06025	4.54644	22.6485	12.2572	14.72	11.0562	6.43993	9.43096	69.1977	135.307	86.9401	72.816	57.5791	70.6346	44.2707	40.2721	44.6319	16.3546	34.895	75.6273	139.653	104.352	64.1248	80.5733	46.1757	103.144
AT5G09443	0.540247	0.561399	0.263267	1.14684	0.279929	0.799356	0.42409	0.648776	0.875471	0.515265	0.7785	0.927845	1.21953	0.907939	0.598375	0.951859	1.71731	1.21952	0.323354	1.08781	1.92195	1.59082	2.38557	0.818952	1.22451	1.26154	1.2451	1.38322	1.94221	0.476643	1.22101	0.669999	0.817918	0.705237	1.68091	0.553049
AT5G09450	13.5062	10.1052	12.7684	17.0879	16.5158	15.321	17.4937	16.0031	14.6885	15.3935	15.4143	15.495	12.6309	11.2584	11.4888	15.9619	10.4112	11.7074	15.4132	14.3925	16.3931	17.2821	17.7834	15.1506	22.4179	18.923	18.1975	17.8192	16.9619	17.8741	13.5075	14.07	13.9046	14.1929	14.4361	11.5218
AT5G09470	1.21556	2.2456	2.10614	0.344051	0.699821	1.06581	0.212045	0.360431	0.486373	0.579673	0.4671	1.67012	2.00352	1.08953	1.07707	0.51254	0.107332	0.325205	4.41917	3.26342	2.48723	0.578479	1.08435	0.614214	1.22451	1.26154	1.6282	3.09191	1.23007	2.30377	1.1447	1.675	1.71763	2.02756	2.07642	0.829573
AT5G09510	72.9333	66.5959	72.5301	53.4426	51.7868	42.8987	61.7051	60.6245	64.9794	88.3035	94.1206	95.8463	75.6981	98.693	80.6609	87.2782	71.3759	71.9517	54.1079	50.3739	85.5834	53.7986	49.2296	41.05	74.0357	67.4436	72.5029	101.87	82.2201	81.0292	53.4193	61.0537	76.8843	50.3363	61.3039	57.5171
AT5G09520	0	0	0	0	0	0	0	0	0	0	0	0	0	0	0	0	0	0	0	0.418388	0	2.38623	2.1687	3.99239	0.659351	0.194082	0	0	0.323701	0	0	0	0	0	0.197754	0.0921748
AT5G09530	0.270123	1.54385	0.789801	0.344051	0.559857	0.399678	0.742158	0.432517	0.875471	0.579673	0.54495	0.742276	0.522657	0.544763	0.598375	0.732199	0.751325	1.38212	1.83234	8.61878	3.39168	30.2978	35.7836	35.2149	17.5199	5.82247	1.14932	0.488197	3.23701	0.953285	1.83152	1.25625	1.22688	1.23416	2.27418	1.56697
AT5G09540	0.945432	1.26315	0.921435	2.06431	4.47886	2.13161	2.3325	2.30676	1.55639	1.80343	1.7127	2.04126	1.56797	1.63429	1.19675	1.24474	2.36131	2.60164	1.50898	2.00826	1.58278	1.73544	1.62653	1.6379	1.78967	1.6497	2.20286	1.62732	2.46013	2.30377	2.44203	2.26125	2.37196	2.38017	2.07642	2.12002
AT5G09570	0.135062	0.14035	0.658168	0	0	0.532904	0	0.216259	0.389098	0.386448	0.23355	0.463922	0.609766	0.272382	0.23935	0.951859	0.214664	0.487808	2.15569	1.67355	1.24362	1.51851	0.867481	0.614214	2.6374	1.16449	1.05354	0.732295	0.971104	1.50937	1.52627	1.005	1.47225	0.9697	1.77979	0.737398
AT5G09580	1.21556	1.6842	2.10614	1.72026	0.699821	2.39807	1.37829	2.01841	2.14004	3.02718	2.88045	2.50518	1.8293	1.27111	1.55577	2.63592	1.39532	2.19514	3.01797	2.17562	2.60029	2.1693	3.25305	2.14975	4.42707	4.46389	4.40572	3.25464	4.46708	4.21034	2.89991	2.01	3.27167	1.49863	2.07642	2.67307
AT5G09585	0.135062	0.280699	0.394901	0.344051	0	0.266452	0	0.144172	0.0972746	0.32204	0.07785	0.278353	0.261328	0.0907939	0.4787	0.51254	0.107332	0.162603	0.107785	0.167355	0.56528	0.21693	0	0.102369	0.188386	0.194082	0.0957766	0.488197	0.517922	0.873845	0.22894	0.1675	0.245376	0.0881546	0.197754	0.0921748
AT5G09590	98.7301	95.508	83.7189	45.8735	43.5289	42.4991	52.4812	56.4435	46.1082	118.511	132.734	107.723	47.5618	50.9354	61.6326	94.0144	56.0274	53.4963	212.875	173.798	137.137	42.0844	50.8561	57.6337	108.981	130.617	110.909	114.482	104.944	85.9545	53.7246	93.2974	75.9028	88.8598	78.2119	69.4076
AT5G09600	8.1037	6.17539	4.21227	6.99571	6.71829	5.59549	7.20954	8.21783	11.0893	11.7867	12.1446	13.361	11.5856	12.1664	12.0872	12.5206	11.3772	10.4066	14.1198	13.8068	14.4712	11.7142	10.7351	11.0559	12.9986	13.4887	14.1749	14.89	11.5885	14.1404	13.2022	13.6512	14.3954	9.25623	9.9866	12.3514
AT5G09620	89.2758	71.438	75.0311	66.5165	73.9011	74.7397	79.1989	81.8179	71.7886	102.538	106.032	97.2381	67.7711	62.2846	74.6772	92.55	61.072	61.2199	116.515	122.085	97.0021	82.5779	90.7602	93.8724	110.488	112.18	104.205	111.553	114.979	98.9033	88.5234	134.502	84.0002	91.9452	93.3401	73.6476
AT5G09630	1.62074	1.26315	1.71124	4.01393	4.33889	3.5971	4.66499	3.82057	5.05828	3.28481	3.2697	4.54644	2.61328	2.72382	2.15415	4.24676	3.97129	2.19514	4.41917	3.76549	5.08752	7.23099	8.56638	5.32319	8.57156	5.91951	6.99169	6.34656	6.34455	8.65901	5.1893	7.20249	5.23468	4.93666	4.94386	6.17571
AT5G09650	351.025	318.383	374.497	267.786	264.812	221.288	239.717	201.481	234.334	186.268	214.554	228.621	201.571	246.869	237.555	217.17	250.191	241.302	61.545	78.0711	117.126	92.0505	109.519	94.7937	64.428	73.3631	77.7706	106.264	82.4791	70.3048	69.5977	51.8412	70.1774	47.9561	58.4365	54.5675
AT5G09660	2181.52	2315.07	2134.83	1860.51	1754.31	2017.57	1221.27	1173.56	1340.93	1598.8	1747.34	1852.26	2524.43	1888.51	1860.59	1931.32	1996.49	2095.95	1280.48	1820.15	2507.47	1344.53	1191.16	1049.69	548.015	724.606	746.77	1439.12	846.349	1122.89	1458.88	1176.77	1346.78	712.906	1547.03	974.195
AT5G09670	0.81037	1.1228	0.921435	1.26152	1.39964	1.33226	1.80238	1.08129	1.07002	0.708489	0.856349	0.371138	3.22305	2.08826	2.63285	0.805419	0.965989	0.975616	0.538923	0.167355	0.113056	1.01234	0.650611	0.511845	0.565158	0.291124	0.0957766	0.325464	0.647403	0.317762	0.68682	0.335	0.327167	0.705237	0.296632	0.645223
AT5G09680	23.7709	22.2454	19.3501	29.1297	26.4533	29.1765	20.6744	19.1749	18.0931	16.3597	17.5162	15.6806	39.4606	31.9595	32.3122	24.6751	22.0031	24.553	32.1198	29.0361	29.9599	38.3242	41.9644	37.5694	30.4243	23.2899	31.7978	25.9558	24.925	34.3977	31.899	31.5737	46.5396	31.912	32.8272	33.5516
AT5G09690	3.51161	2.45612	1.44797	3.55519	3.63907	3.5971	3.92284	4.03683	4.08553	4.31534	3.114	2.9691	3.74571	5.26605	3.3509	3.58778	5.6886	4.14637	3.01797	4.8533	3.84391	4.77245	4.77115	5.52793	4.42707	3.59052	5.45926	5.12606	5.17922	6.27579	8.31815	5.27624	7.0341	7.14052	7.8113	6.26788
AT5G09700	0.135062	0.771923	0.394901	0.458735	0.279929	0.133226	0.318068	0.216259	0.194549	0.386448	0.3114	0.185569	0.609766	0	0.4787	0.14644	0.429329	0.0813014	1.29342	1.5062	1.24362	0.578479	0.433741	0.511845	0.282579	0.873371	0.861989	0.162732	0.453182	1.42993	0.305253	0.669999	0.408959	0.264464	1.08765	0.460874
AT5G09710	1.35062	0.701749	1.44797	1.26152	0.97975	1.86516	1.27227	1.00921	1.36184	1.03053	1.0899	0.649491	1.48086	1.4527	1.07707	1.02508	0.965989	1.30082	0.323354	0.0836775	0.113056	0.723099	0.542176	0.204738	0.282579	0.194082	0.574659	0.732295	0.323701	0.556083	0.763133	0.502499	0.817918	0.617082	0.593263	0.645223
AT5G09730	16.0723	11.5087	13.1634	8.71596	11.897	9.32581	10.0721	11.0292	8.65744	8.43746	9.80909	7.97946	11.7598	9.80574	10.6511	13.2528	11.9139	13.9838	0.862277	1.25516	0.791392	1.08465	0.433741	0.818952	0.847736	2.03786	2.10708	1.87142	0.388442	0.714964	0.763133	1.34	1.06329	0.881546	1.58204	0.737398
AT5G09740	12.6958	11.3683	14.8746	18.8081	18.0554	18.7849	19.2961	14.1289	13.0348	11.3358	11.4439	12.7115	14.1988	13.8007	13.0446	12.0081	12.0212	11.057	12.3952	16.7355	13.9059	14.8235	16.2653	15.253	11.8683	14.2651	11.4932	12.1235	12.4301	15.4114	14.118	13.5675	13.4957	12.4298	11.5686	13.6419
AT5G09760	68.6114	55.6487	57.5238	33.0289	27.9929	26.6452	20.3563	9.9479	14.2021	18.3563	22.8879	21.0621	25.1746	20.6102	19.866	25.4073	20.5004	20.4066	5.6048	7.36362	6.10503	4.48321	3.90366	5.32319	1.3187	3.88165	3.44796	2.92918	2.00695	3.7337	2.74728	3.26625	3.43526	2.38017	6.03151	2.76524
AT5G09770	11.7504	10.3157	11.9786	12.3858	12.4568	11.3242	10.8143	9.9479	12.743	13.8477	13.6237	13.6393	13.502	12.8927	10.4117	15.3762	15.9925	15.6099	13.4731	15.564	25.8898	25.5254	18.2171	13.2056	21.947	11.3538	17.2398	18.5515	35.4129	25.4209	17.0179	18.0062	14.3136	12.1653	15.7215	19.0802
AT5G09790	3.91679	2.73682	3.5541	2.86709	3.919	4.79613	3.07466	2.52302	2.72369	2.51192	3.2697	2.04126	6.62032	7.17272	7.89855	5.63794	5.15194	4.95938	3.88025	2.42665	2.48723	3.18163	4.0121	2.35449	2.7316	2.71715	1.72398	3.90557	2.00695	4.36922	4.42617	5.02499	5.48005	4.49588	5.33937	4.97744
AT5G09800	2.43111	1.6842	1.84287	0.573419	0.559857	0.399678	1.06023	1.08129	0.972746	3.2204	3.4254	1.7629	4.09414	3.54096	2.51317	5.4915	2.25398	3.82116	3.44911	1.08781	1.58278	0.578479	0.650611	0.716583	0.659351	0.582247	1.2451	7.97388	1.55377	3.97202	2.67097	3.35	11.778	3.26172	3.85621	1.65915
AT5G09805	0.135062	0.912273	1.05307	0.458735	0.839786	0.266452	0.530113	0.57669	0.194549	0.450857	0.3114	0.371138	0.696875	0.726351	0.71805	0.58576	0.321996	0.406507	0.431138	0.0836775	0.339168	0.361549	0	0.102369	0.282579	0	0.0957766	0.162732	0.323701	0.158881	0.45788	0.335	0	0	0.395509	0
AT5G09810	277.417	258.454	226.41	368.479	389.801	403.008	404.582	414.424	489.778	451.694	448.416	463.366	419.955	408.028	428.556	341.278	277.776	270.246	481.474	475.288	418.986	505.591	447.729	470.897	526.35	541.296	578.682	514.234	488.789	557.751	384.008	510.707	405.688	436.63	368.219	414.233
AT5G09820	41.599	43.3681	42.1227	15.941	13.9964	15.8539	23.0069	18.6703	21.8868	28.9192	31.6071	33.8663	30.5754	22.1537	25.3711	25.7002	27.799	33.171	14.2276	17.4049	31.9949	9.18335	10.5182	7.88241	5.93416	6.40472	8.33256	27.4204	14.955	10.9628	18.0099	11.1387	17.3399	5.90636	17.699	12.4436
AT5G09830	12.1556	13.9648	16.4542	14.4501	11.3371	14.2552	14.4191	11.7501	13.9103	13.9121	13.3902	12.8043	12.8051	16.6153	14.72	14.4243	13.5239	19.1058	21.5569	23.7644	32.1079	22.4161	23.0967	15.4577	24.4902	19.0201	24.423	25.2235	30.169	31.379	22.9703	22.6125	20.8569	16.1323	17.9957	20.4628
AT5G09840	1.35062	1.9649	1.31634	1.49089	2.23943	0.66613	1.37829	2.5951	1.55639	5.92554	5.37165	4.91758	2.7875	1.90667	1.67545	3.14846	1.93198	2.84555	3.23354	2.34297	2.37418	0.795409	2.06027	1.84264	5.74577	6.11359	4.69305	4.14967	4.46708	3.17762	1.83152	2.42875	3.92601	3.70249	1.97754	4.42439
AT5G09850	63.7491	74.8766	83.1924	63.1907	69.4223	76.072	63.8256	63.7963	50.0964	60.8012	57.3754	51.8665	50.8719	49.8459	51.4602	47.593	52.4854	53.8215	87.3055	113.969	97.6804	79.3962	84.7963	84.2497	72.9995	78.8945	87.0609	81.4475	88.5647	69.5104	77.8396	74.4536	70.2592	66.9975	73.5647	61.3884
AT5G09860	30.1188	35.5787	34.7512	36.9282	36.1108	37.4365	37.1079	35.106	28.4042	26.987	26.5468	25.0518	21.9516	24.242	30.7565	22.9178	25.0084	25.9351	21.6647	28.1993	28.0379	28.4178	31.1209	27.2302	25.7147	31.6354	31.5105	25.3049	26.0256	25.1826	23.7334	26.0462	21.4295	20.7163	21.9507	24.1498
AT5G09870	386.682	399.014	375.287	136.588	152.561	134.558	111.96	110.508	128.402	161.085	199.452	223.518	338.943	317.688	390.739	230.57	242.678	203.416	141.845	150.787	136.911	41.7951	55.7357	70.5322	40.8797	76.0803	79.6861	82.1798	71.279	50.7624	104.473	140.784	91.8522	63.1187	83.6501	55.397
AT5G09876	0.135062	0.0701749	0.131633	0.458735	0.419893	0.133226	0.530113	0.144172	0.291824	0.257632	0.23355	0.278353	0.958204	0.726351	0.71805	0.29288	0.107332	0.0813014	0.646708	0	0	0	0.21687	0	0.470965	0.194082	0	1.13913	0	1.35049	0.22894	0.25125	0.981502	1.14601	0.296632	0.18435
AT5G09880	35.2511	37.1225	37.3839	30.3912	36.9506	31.1749	35.4115	34.8176	31.8088	35.1024	33.0084	30.1549	25.2617	29.6896	29.081	23.4304	29.409	24.9595	40.6348	38.2406	33.2385	33.9856	36.1089	43.5068	37.3946	48.8117	40.4177	38.3234	34.2476	31.379	40.3697	36.8499	31.817	51.1297	28.8722	41.1099
AT5G09890	37.4121	32.2804	33.04	35.5519	32.7516	38.5023	35.4115	35.0339	30.3497	27.6311	27.0918	25.3302	50.6106	47.576	53.734	33.8276	29.731	31.2197	45.8085	37.5712	32.5601	31.3102	32.9643	35.1126	35.7933	33.4792	31.7978	38.5675	28.6152	38.608	42.4302	35.2587	50.1384	33.7632	32.8272	29.7724
AT5G09900	59.5622	60.2802	61.4728	92.8938	89.2972	88.462	90.1192	87.8731	87.5471	78.449	74.8138	81.8359	105.751	94.9704	89.8759	77.6864	70.4099	73.8216	95.9283	84.3469	78.2348	95.3767	96.2904	94.3842	101.352	89.472	107.366	103.579	91.6722	107.245	91.1944	99.3274	98.641	86.3033	82.0681	95.4931
AT5G09920	23.5007	23.2981	20.2716	29.1297	26.1733	24.6468	21.6286	22.6351	31.4197	29.1125	29.583	26.0724	30.227	30.1436	26.6875	27.8236	31.341	33.2523	51.3055	48.1982	51.8927	54.0878	59.5309	46.7826	55.7622	36.9727	45.9728	41.0899	57.6188	57.5149	46.2459	41.9587	41.3049	43.9891	42.3195	45.8109
AT5G09930	1.62074	3.22804	1.84287	0.802786	0.97975	1.33226	0.106023	0	0.0972746	0	0	0	0	0	0	0	0.107332	0.162603	12.0719	17.9907	5.20058	0.650789	0.759046	0.716583	0.282579	0.194082	0.0957766	0	0	0.317762	0	0.0837499	0	0.176309	0	0.276524
AT5G09950	0.675309	0.771923	0.394901	0.688102	0.97975	0.399678	1.48432	0.57669	1.07002	1.22375	1.4013	1.57734	0.958204	1.4527	1.07707	1.31796	1.60998	1.78863	0.970061	1.17149	0.452224	1.4462	0.433741	0.716583	1.03612	2.62011	1.6282	2.11552	1.94221	0.873845	2.06046	1.59125	1.55405	1.32232	1.68091	1.56697
AT5G09960	17.9632	20.6314	23.8257	23.2808	21.6945	25.1797	22.3708	19.1749	17.8985	19.1292	17.5162	22.5466	29.8785	36.2268	26.5678	18.0853	19.3198	22.5205	15.9521	23.7644	27.2465	23.9346	22.3376	18.3241	15.2593	12.5183	17.2398	17.0055	24.0834	20.5751	22.7414	21.6075	17.5035	17.8954	25.0159	20.9237
AT5G09980	0.270123	0.14035	0.658168	0.229367	0.139964	0.532904	0.106023	0.0720862	0.0972746	0.193224	0.1557	0.0927845	0	0.363176	0	0.21966	0	0.325205	0.538923	0.0836775	0.452224	0.506169	1.08435	0.511845	0.565158	0.388165	0.478883	0.325464	0.582662	0.0794404	0.305253	0.25125	0.408959	0.176309	0	0.276524
AT5G09990	6.48296	7.29818	8.68781	6.19292	3.919	5.59549	2.01443	2.01841	1.84822	1.86783	2.41335	1.39177	1.13242	2.08826	0.837725	1.4644	2.14664	1.70733	8.29941	14.0578	14.2451	7.95409	9.21699	8.70136	6.02835	5.33726	6.99169	3.49874	5.43818	7.54684	3.81566	6.36499	3.43526	6.17082	3.55958	5.62266
AT5G09995	19.0437	20.9823	21.3246	16.7438	19.8749	13.7223	16.5395	15.7869	18.5794	11.207	12.8452	13.8249	10.2789	11.5308	13.5233	14.3511	15.5632	16.8294	4.85031	6.27581	7.12253	8.17102	6.28924	8.49663	3.01417	5.14318	5.84237	6.26519	5.24396	4.92531	4.34986	4.94124	5.56185	3.17356	6.42702	4.60874
AT5G10010	53.2143	50.0347	55.5493	25.5745	30.9321	27.0449	39.0163	32.2946	28.0151	35.2956	44.2966	38.7839	49.3039	47.3944	49.3061	37.4886	38.5322	41.3011	27.0539	27.6973	29.9599	18.6559	21.7955	22.4188	23.7366	31.0532	28.4456	31.6514	21.9469	19.6218	28.6938	28.2237	35.8248	26.7108	30.7508	30.8785
AT5G10020	23.7709	22.456	19.6134	22.9367	24.0739	26.1123	30.1104	26.3836	25.875	23.1869	23.5107	25.3302	36.1504	22.0629	24.0547	29.288	30.2677	24.1465	13.2575	13.4721	8.59226	11.4973	15.94	19.5525	10.4554	15.0414	12.3552	13.344	10.8764	10.2478	14.2706	12.2275	12.7595	11.3719	12.063	9.95487
AT5G10030	17.0178	15.7192	18.5603	23.3955	25.6135	27.8442	15.0552	17.3728	17.6067	18.8716	18.9954	15.495	26.0457	24.7867	26.6875	31.5578	38.3176	34.5531	25.1138	29.6218	23.8548	29.4301	34.3739	35.6244	30.8953	28.1419	29.1161	19.9347	29.91	24.9443	28.6938	25.6275	29.4451	29.0029	31.7396	28.8507
AT5G10050	20.7995	17.5437	21.193	19.8403	16.7957	17.4526	18.872	18.0216	20.3304	20.9326	19.3068	18.5569	19.3383	20.8826	18.3103	19.8426	23.9351	19.1871	14.012	18.7438	16.2801	18.9452	17.4581	19.2454	22.5121	16.497	16.8567	15.7037	18.192	16.5236	18.6204	19.5975	15.5405	13.7521	18.0945	15.8541
AT5G10060	12.0205	15.4385	14.743	19.0375	20.5748	23.581	29.2622	27.4648	23.8323	22.1564	20.7859	19.392	20.1223	19.3391	21.5415	15.8155	21.7884	19.5936	14.7665	16.5681	12.4362	19.596	22.5545	28.7657	25.0553	33.2851	26.0512	19.0397	19.5516	16.7619	24.8018	25.2087	23.2289	23.7136	22.7418	24.8872
AT5G10070	15.5321	15.2981	14.4797	14.2208	13.0167	13.8555	17.5997	15.2823	12.3539	21.4479	19.5403	21.8971	16.1152	17.614	17.7119	11.3491	13.7385	11.4635	18.9701	19.0785	21.0284	14.0281	15.0725	15.6625	19.5921	20.6698	21.454	24.3285	23.436	21.7667	17.0179	20.5187	19.7936	16.4849	15.7215	14.3793
AT5G10080	1.08049	1.61402	1.5796	0.802786	1.25968	0.799356	1.59034	1.22547	0.875471	1.35257	1.94625	2.78353	0.522657	1.27111	1.67545	1.4644	1.28799	1.70733	0.323354	1.00413	0.56528	0.506169	0.867481	0.614214	0.659351	0.970412	0.861989	1.13913	1.03584	0.317762	0.610506	1.005	0.408959	0.528927	1.38428	0.368699
AT5G10110	4.18691	3.29822	5.13371	3.78456	4.33889	4.26323	7.73965	9.9479	9.04654	7.02048	9.18629	9.46401	7.83985	8.8978	6.82147	4.68608	5.6886	6.1789	3.66468	3.51446	4.18307	5.35093	4.87958	4.81134	7.25286	7.18105	8.23678	5.53289	8.48097	6.75244	6.25769	4.85749	6.62514	5.20112	5.14162	3.68699
AT5G10140	5.40247	6.94731	6.05514	6.19292	8.11793	2.53129	5.30113	4.10891	7.19832	5.79673	4.12605	3.43302	4.44258	6.99113	8.85594	2.78236	9.3379	8.69924	3.98803	1.84091	4.6353	0.28924	0.650611	1.22843	2.6374	3.10532	2.77752	3.33601	2.71909	3.7337	1.60258	1.92625	4.0078	1.67494	2.96632	3.68699
AT5G10150	86.8447	90.315	96.7506	48.5112	49.8273	52.2246	30.4285	23.7885	21.6922	18.7428	18.2947	19.6703	43.816	50.5722	48.4683	35.7313	45.4015	47.8052	18.2156	20.9194	29.7337	19.6683	21.2533	20.8833	6.31093	7.95738	6.1297	13.995	11.6532	5.87859	22.7414	12.5625	15.0497	8.11022	14.4361	10.2314
AT5G10160	15.262	13.1227	18.1654	13.5327	17.3556	12.9229	18.766	14.2731	21.7895	10.6273	13.9351	11.6908	9.58204	13.4375	12.8052	10.3972	13.5239	10.1627	3.88025	5.27168	7.23559	11.8588	8.13264	8.80373	5.369	6.30768	6.1297	4.63787	6.34455	8.02348	5.79981	6.44874	3.51705	4.49588	5.04274	5.16179
AT5G10170	68.6114	75.9994	58.9718	77.6409	72.6415	95.523	94.8902	92.9191	79.9597	87.6594	94.7434	76.7327	96.6915	85.5279	90.7136	93.7215	104.542	85.1225	28.8863	29.7892	24.4201	21.9822	22.9882	26.2065	17.8025	40.078	30.7443	38.0793	15.9261	17.7152	28.6175	23.2825	32.1442	25.1241	33.4205	23.3202
AT5G10180	394.245	406.593	295.254	351.047	369.646	357.045	317.538	309.971	309.528	191.099	198.284	182.136	195.648	164.519	191.241	237.452	238.599	217.969	103.15	134.553	80.2698	164.216	164.605	199.21	126.878	181.661	132.938	55.7358	106.045	56.3233	102.26	86.3461	80.8921	96.0003	108.369	87.7504
AT5G10190	17.558	20.1402	14.4797	24.5423	24.9136	26.7784	22.2647	27.1044	23.735	30.3362	23.355	25.3302	30.0528	25.4223	26.8072	27.3843	23.5057	24.4717	43.0061	39.1611	32.1079	47.7968	40.88	47.3968	45.0242	42.504	45.3023	37.0216	40.9158	41.9445	51.2062	41.6237	53.1647	57.5649	50.0319	54.1988
AT5G10200	7.02321	7.08766	7.10821	7.56912	6.71829	8.39323	5.83124	5.91107	8.85199	5.15265	5.7609	6.12377	5.74922	5.9016	7.30017	6.29692	8.26458	8.13014	4.2036	6.19214	5.42669	5.78479	5.20489	7.2682	4.0503	5.82247	4.21417	3.90557	5.6324	4.21034	7.02082	5.02499	4.41676	3.34987	5.24049	4.60874
AT5G10230	0.405185	0.350874	0.526534	0.114684	0	0	0.212045	0.216259	0.0972746	0.579673	0.54495	0.278353	0.522657	0.272382	0.119675	0.43932	0.214664	0.325205	0.754492	1.00413	0.56528	0.361549	0.650611	0.409476	0	0.291124	0.766213	0.406831	0.323701	0.397202	1.37364	1.675	0.654335	0.705237	0.791018	1.01392
AT5G10240	10.8049	11.2982	9.74088	9.51875	11.4771	9.19259	9.8601	8.28991	10.7975	13.5901	14.7915	17.4435	10.4531	12.5296	11.3691	8.93283	11.4845	10.4066	8.08385	10.125	10.8534	7.08637	10.4098	10.1345	6.59351	8.34554	11.3974	9.8453	10.6821	10.0889	10.9128	12.9812	8.91531	9.34438	8.40457	11.3375
AT5G10250	9.31926	11.9999	9.47761	9.97748	12.0369	9.05936	11.0263	7.8574	8.85199	3.02718	1.8684	3.71138	3.91992	5.62922	4.787	3.58778	5.58127	5.12199	0.323354	0.0836775	0.226112	0.506169	0.759046	1.02369	0.376772	0.194082	0.28733	0.325464	0.129481	0.0794404	0.22894	0.0837499	0.654335	0.0881546	0.593263	0
AT5G10260	2.8363	3.22804	2.7643	0.573419	0.97975	1.73194	0.848181	0.57669	0.778197	0.901713	0.6228	1.02063	2.17774	3.45017	3.94927	0.951859	1.82465	0.975616	0.323354	0.33471	0.226112	0.14462	0	0.511845	0.0941929	0.291124	0	0.488197	0	0.238321	0.152627	0.1675	0.490751	0.0881546	0.0988772	0.0921748
AT5G10270	17.558	16.07	16.3226	13.6474	15.536	17.5858	15.7974	17.7332	15.6612	14.9427	16.4263	13.4537	15.0699	12.4388	15.5577	13.5457	13.9532	14.2277	15.521	17.4049	15.8278	14.9681	15.6147	13.9222	13.7522	13.3917	15.3243	13.0999	15.5377	13.9815	12.8206	14.5725	11.2055	12.7824	12.9529	10.6001
AT5G10290	21.3398	18.3156	21.9828	18.3494	16.9357	19.1845	19.7202	20.4004	21.4977	31.882	36.0445	29.1343	38.3282	38.2242	42.8436	21.8928	24.5791	21.5449	37.6168	37.7386	31.4296	28.0562	32.9643	32.3486	35.8875	34.8378	37.5444	55.4917	44.1529	45.0427	54.3351	44.3037	61.9982	46.2812	34.8048	35.4873
AT5G10300	1.89086	2.52629	1.71124	1.94962	2.37939	1.06581	1.69636	2.81136	1.45912	5.98995	3.81465	2.31961	2.61328	3.90414	1.55577	2.05016	1.93198	2.52034	9.26948	11.7149	9.83588	15.3297	11.3857	17.4027	27.7869	19.3112	15.8031	13.4254	25.3134	22.9583	19.3836	30.0662	20.2844	18.4243	11.9641	15.8541
AT5G10310	1.62074	1.82455	1.05307	2.29367	2.65932	3.99678	4.55897	4.54143	3.21006	4.18653	2.25765	2.50518	1.65508	2.81461	1.79512	2.12338	1.50265	1.70733	2.04791	0.66942	1.24362	2.96471	2.71088	2.9687	1.22451	0.970412	1.53243	1.38322	1.94221	2.70097	2.06046	2.01	2.37196	3.26172	3.26295	2.48872
AT5G10320	2.97136	4.21049	5.66024	5.39013	7.41811	7.7271	6.14931	6.48776	4.28008	4.83061	5.2938	3.24746	4.35547	4.08573	3.11155	2.5627	3.54196	4.95938	4.74252	5.60639	6.21808	7.80947	9.97603	7.98478	5.83996	5.24022	7.27902	4.88197	8.48097	5.48139	6.71557	6.36499	5.15289	4.76035	4.64723	6.17571
AT5G10330	15.8022	20.9823	21.9828	15.597	17.2156	17.719	17.7058	15.4985	15.1748	18.4207	14.0908	16.8868	14.9828	17.16	19.6267	11.7152	17.7098	13.1708	9.26948	14.3925	17.0715	11.7142	10.0845	9.21321	8.28898	9.70412	10.6312	11.7981	11.0706	11.5983	9.53916	10.8875	11.4509	8.63915	11.7664	9.8627
AT5G10340	1.48568	2.87717	1.31634	1.26152	0.97975	1.06581	0.106023	0.144172	0.0972746	0.193224	0.7785	0.83506	0.348438	0.0907939	0	0.21966	0.429329	0.325205	1.4012	2.67768	4.97447	0.723099	0.433741	1.02369	0.188386	0.291124	0.191553	0.488197	0.323701	0.317762	0.0763133	0.0837499	0.654335	0.0881546	0.395509	0.368699
AT5G10350	34.0356	31.1576	30.6706	26.7213	25.3335	24.6468	26.7177	21.8421	24.6105	17.7766	20.7859	21.6188	19.3383	22.5169	25.1317	21.307	24.1497	23.5774	22.4192	19.4132	25.7768	23.5007	21.5786	23.1354	15.9186	19.0201	21.6455	22.7825	18.9042	22.005	19.1546	20.8537	20.1208	21.5979	22.1485	19.0802
AT5G10360	230.55	229.331	232.728	151.268	153.541	158.139	166.774	167.456	162.838	220.791	218.136	211.456	230.666	224.533	219.723	247.996	196.74	206.018	236.479	235.887	360.875	226.619	206.352	163.074	256.393	212.811	235.802	340.924	305.833	260.167	220.316	222.691	271.058	212.893	236.613	230.621
AT5G10370	19.3138	19.5086	17.3756	19.7256	29.3925	24.5136	20.4624	27.609	22.8595	25.57	22.7322	24.0312	19.1641	12.5296	12.9249	20.8677	18.1391	13.1708	41.0659	45.5206	21.4806	29.3578	37.3017	50.2632	47.85	55.4105	32.8514	23.5962	30.1042	21.6078	31.0595	37.8549	26.4188	29.7081	25.807	29.3116
AT5G10380	61.4531	57.5434	43.0442	61.2411	60.8845	81.9339	36.4718	63.7963	34.8243	101.7	53.6386	45.5572	68.8165	58.1989	54.4521	195.937	72.4492	117.155	204.899	88.3635	174.445	182.582	176.316	135.434	190.741	137.216	63.4999	236.206	55.6119	255.878	87.5313	150.08	171.272	147.042	173.628	241.221
AT5G10390	8.37383	6.17539	6.05514	3.66988	3.63907	3.5971	7.20954	5.26229	8.07379	15.78	16.5042	21.2476	24.4778	26.875	25.0121	12.8135	7.72791	9.02445	14.5509	3.01239	7.12253	3.54318	3.25305	3.27581	1.41289	2.91124	2.01131	17.5751	1.35955	11.7572	1.52627	3.35	12.0234	7.7576	8.00906	2.67307
AT5G10400	7.56346	4.07014	7.50311	6.42229	6.01846	5.72871	6.67942	6.12733	9.14381	13.5257	17.8276	23.0105	31.7078	46.8497	43.083	15.0833	12.8799	14.1464	13.9042	2.09194	8.70532	2.1693	1.73496	2.55922	2.26063	2.23195	2.20286	16.8428	1.81273	8.65901	1.90783	7.20249	17.5035	8.46284	8.10793	1.93567
AT5G10410	4.72716	4.84206	5.52861	2.75241	3.21918	2.53129	11.0263	13.1918	11.1866	10.885	10.354	7.23719	1.74219	2.45144	2.3935	4.10032	4.61528	2.92685	15.0898	12.8863	11.9839	5.35093	4.22897	3.07107	28.6347	26.9774	31.5105	12.2049	18.451	12.1544	6.25769	6.78374	8.83352	7.84576	5.83376	6.26788
AT5G10430	9.31926	16.2806	13.0317	8.48659	12.7368	5.86194	7.31556	3.82057	5.15555	1.28816	3.03615	2.50518	3.31016	4.35811	2.3935	2.9288	4.82995	5.36589	0	0.0836775	0	0.361549	0.108435	0.307107	0.0941929	0.194082	0.0957766	0	0.194221	0.0794404	0	0.25125	0	0.0881546	0.494386	0.368699
AT5G10440	0.405185	0.771923	0.526534	1.26152	1.67957	1.19903	1.69636	1.36964	1.26457	1.99665	1.557	1.94847	0.522657	0.907939	0.598375	0.21966	0.429329	0.406507	0.862277	0.33471	0.339168	0.433859	0.867481	0.307107	1.41289	0.291124	0.478883	1.46459	0.582662	1.03273	0.381566	0.418749	1.30867	0.528927	0.296632	0.18435
AT5G10450	424.904	439.505	407.537	407.242	373.145	401.676	351.889	389.986	419.156	359.59	335.845	340.89	448.178	442.984	396.124	502.509	523.137	572.687	351.486	472.778	566.524	544.927	437.753	371.19	324.589	220.089	309.837	333.194	423.66	470.764	459.024	366.154	355.549	346.712	427.644	454.514
AT5G10460	36.3316	38.526	45.5452	24.657	25.4735	25.7126	24.8093	24.9418	20.914	29.5633	31.7628	30.2477	31.011	34.5017	34.1074	35.0724	34.7756	38.4555	24.2515	27.1952	26.5682	19.7406	18.1087	15.5601	16.6722	16.9822	17.5271	22.3757	23.7597	21.8461	21.673	24.79	22.6563	21.686	25.807	21.5689
AT5G10470	292.949	324.769	278.8	152.415	160.119	189.048	158.292	149.218	149.025	204.431	213.387	224.724	166.727	154.804	187.531	173.092	199.852	168.456	181.94	216.808	208.249	88.7965	102.905	107.18	77.7092	119.07	87.9229	144.506	94.1971	83.8891	118.286	104.604	115.081	72.5512	124.19	80.2842
AT5G10480	45.5158	55.2276	53.9697	42.6623	38.6301	35.4381	39.9705	35.2502	44.3572	34.2007	34.9546	37.3921	24.9133	29.8712	27.1662	26.6521	33.0583	30.1628	17.7845	20.1663	19.5587	18.2944	17.7834	17.198	16.3896	21.252	18.006	17.5751	20.2637	15.0142	14.1943	15.2425	14.9679	14.8981	16.5125	18.435
AT5G10490	61.4531	74.5959	63.0524	45.8735	48.4276	42.3658	41.2428	43.8284	39.0071	47.5332	50.6025	54.4645	38.241	44.3982	44.7584	51.4004	52.5928	47.8865	53.7845	59.9131	49.4055	33.841	40.2294	41.9713	35.6049	32.6058	32.564	41.0899	34.4418	34.2388	33.5015	42.7124	34.9251	39.4932	36.5846	37.5151
AT5G10510	1.21556	1.75437	1.84287	1.49089	1.25968	0.932581	1.27227	0.792948	0.583648	1.15935	1.4013	1.67012	1.91641	1.81588	2.15415	0.805419	1.60998	1.78863	0.107785	0.167355	0.226112	0.28924	0.325305	0.307107	0.0941929	0.194082	0.478883	0.650929	0.453182	0.238321	0.91576	1.08875	1.06329	0.793391	1.08765	0.553049
AT5G10520	0.405185	0.491224	0.526534	1.94962	1.39964	1.06581	1.06023	0.720862	0.680922	0.579673	0.856349	0.371138	0.871094	0.998733	1.19675	1.8305	1.60998	1.30082	3.34132	5.18801	6.21808	8.7495	9.75916	15.1506	9.70187	11.2568	5.17193	3.33601	1.68325	5.71971	6.41032	3.015	12.6777	12.1653	6.03151	13.2732
AT5G10530	0.270123	0.280699	0	0.688102	1.53961	1.33226	1.90841	1.94633	2.52914	1.15935	1.4013	0.927845	0.348438	0.272382	1.4361	0.29288	1.07332	0.975616	0.107785	0.33471	0.226112	0.28924	0.867481	0.818952	0.0941929	0.485206	0.383106	0.732295	0.453182	0.476643	1.1447	0.669999	0.408959	0.440773	0.494386	0.645223
AT5G10540	57.8064	51.2978	58.5769	81.1961	79.9196	75.9388	87.8927	86.2872	97.1773	66.6624	79.407	71.0729	55.0532	67.0967	60.4358	53.7434	58.9254	56.667	25.7605	28.7851	28.8293	54.3047	56.4947	58.0432	42.3868	54.6342	42.0459	43.6122	48.1668	30.5846	32.9673	21.44	26.5006	21.5979	27.9823	23.228
AT5G10550	39.9783	62.0346	36.7257	38.6484	35.8309	38.6355	56.51	53.7042	51.5555	71.9438	77.2272	70.3306	54.6176	77.538	91.4316	46.4947	44.4355	41.6263	51.3055	47.9472	43.6396	32.5394	36.2173	33.4747	38.9017	39.2046	45.877	70.7071	57.6188	42.8978	44.6433	55.1074	48.339	41.4326	45.2858	38.9899
AT5G10560	37.9523	33.3331	33.8298	85.4394	81.1793	80.3352	95.3143	87.7289	101.555	75.4219	68.508	70.2378	66.1161	57.8357	63.9064	55.3543	57.1007	56.1792	35.5689	37.5712	37.6477	78.6731	75.254	73.2962	52.5597	60.1655	68.1929	67.5339	58.9784	62.1224	62.348	43.8849	58.8901	43.3721	52.8993	38.3447
AT5G10570	0.270123	0.631574	0.658168	6.99571	9.65754	7.06097	5.40715	6.70402	6.1283	3.28481	1.4013	1.94847	1.30664	1.90667	1.07707	1.90372	2.79064	4.06507	1.72455	3.17975	3.27863	10.1234	10.6266	6.85872	4.42707	4.56094	5.07616	5.37016	3.62545	5.24307	3.28147	3.60124	3.0263	4.40773	4.05397	5.16179
AT5G10572	1.21556	0.491224	0.658168	0.91747	0.419893	0.799356	0.636136	0.144172	0.778197	0.966121	0.38925	0.649491	0.696875	0.544763	0.4787	0.14644	0.214664	0.731712	0.323354	0.418388	0.339168	0.506169	0.325305	0.204738	0.470965	0.0970412	0.383106	1.13913	0.971104	0.794404	0.381566	0.418749	0.327167	0.264464	0.692141	0.276524
AT5G10600	19.8541	21.9647	23.5624	12.2712	13.8565	14.1219	21.2045	16.3636	16.5367	17.4546	22.0315	17.7218	11.0629	12.5296	11.3691	19.4033	21.0371	21.5449	11.2096	7.53098	9.60976	10.4849	9.00012	10.7487	11.1148	13.7798	13.3129	15.785	6.73299	14.4582	12.3628	8.54249	13.3321	9.87331	10.0855	6.26788
AT5G10605	1.48568	0.982448	1.05307	1.03215	0.419893	0.399678	0.954203	0.648776	0.875471	0.515265	0.7785	0.649491	0.174219	0.363176	0.4787	0.878639	1.18065	0.569109	0.107785	0.0836775	0.339168	0.0723099	0.108435	0.409476	0.0941929	0.0970412	0	0.244098	0.129481	0.238321	0	0.0837499	0.0817918	0.0881546	0.395509	0.0921748
AT5G10610	19.719	22.3156	16.0593	17.2026	13.7165	15.7207	16.6455	23.8605	20.3304	27.5667	27.3253	22.6394	12.8051	16.2521	15.5577	22.4785	14.7045	15.6099	34.0599	25.7727	21.1415	24.8023	20.0605	28.9704	23.8308	26.3952	26.3386	27.1763	20.9758	25.7387	23.7334	24.79	24.9465	21.9505	20.3687	18.0663
AT5G10620	3.51161	3.85962	5.26534	5.6195	4.89875	6.39484	5.83124	4.75769	6.71195	1.35257	3.5811	3.61859	2.87461	2.72382	2.8722	2.78236	3.86396	3.82116	0.862277	0.920453	2.93946	2.02468	1.30122	1.74027	1.78967	1.06745	1.72398	1.70869	1.29481	0.953285	1.06839	1.34	1.39046	1.05785	1.38428	0.737398
AT5G10625	0	0	0	0	0	0	0	0	0	0	0	0.0927845	0	0	0	0	0.107332	0	2.15569	0.251033	2.14806	2.24161	2.38557	1.6379	6.21673	1.84378	2.58597	0.488197	1.68325	9.05621	0.68682	6.11374	1.39046	6.34713	0.593263	4.97744
AT5G10630	19.3138	24.9121	23.1675	19.0375	21.4145	23.581	25.4454	22.1305	24.5132	20.5462	22.8879	23.5673	20.0352	18.1588	18.4299	20.2087	19.2125	19.1871	18.6467	19.9989	20.9154	23.1392	22.1208	24.1591	23.0773	26.8804	21.3582	19.3651	22.0117	18.9068	20.223	20.6862	20.9387	20.54	19.2811	21.108
AT5G10650	19.584	18.3156	17.5073	23.5102	23.0941	23.4478	15.9034	19.8958	12.062	25.248	20.241	22.1755	20.1223	21.155	17.8316	22.2589	16.9585	18.7806	34.5989	42.8429	38.5521	45.5552	43.1572	42.8926	44.6475	33.9644	35.2458	35.1502	51.1448	54.2578	38.3093	51.7574	34.6797	63.7358	45.9779	61.204
AT5G10680	0.675309	0.771923	0.394901	0.229367	0.559857	0.799356	1.06023	0.937121	0.972746	0.772897	0.856349	0.556707	0.609766	0.726351	0.837725	0.58576	0.429329	0.650411	0.107785	0.33471	0.904448	0.650789	0.867481	1.02369	0.0941929	0.679288	0.0957766	0.325464	0.258961	0.635523	0.45788	0.502499	0.572543	0.440773	0.395509	0.460874
AT5G10690	41.599	41.9646	48.0462	45.6441	48.0078	40.3675	52.7992	42.3867	44.0654	39.3533	43.2067	50.8459	28.9203	30.3252	34.4664	28.9951	43.2549	40.8133	14.7665	23.0113	26.4551	28.2009	18.6508	19.3477	12.0567	19.9905	18.7722	23.9216	18.192	17.6358	15.11	13.4	16.6037	14.1047	22.6429	13.6419
AT5G10695	2.70123	0.771923	1.84287	4.35798	3.21918	3.33065	5.93726	6.99236	5.3501	6.3764	4.43745	5.3815	25.0004	29.962	21.9005	11.3491	6.97659	10.244	9.16169	2.67768	4.18307	7.73716	9.00012	7.57531	15.1651	7.86033	7.3748	20.5043	6.02084	20.1779	16.0258	19.765	19.2211	25.2122	12.5574	25.0715
AT5G10700	5.94272	5.05259	5.66024	9.8628	6.71829	9.85872	7.95169	8.57826	10.7975	6.3764	5.4495	6.12377	6.53321	7.4451	5.86407	8.49351	6.43993	5.8537	3.77246	6.10846	5.53975	8.0264	5.63863	8.80373	6.12254	7.27809	6.99169	6.59065	7.63935	6.83188	6.10506	5.27624	4.49855	5.28927	6.5259	5.99136
AT5G10710	6.48296	6.45609	6.58168	8.94533	10.9172	10.5248	10.4962	10.885	10.7975	12.3664	10.354	10.763	9.84337	9.44257	11.0101	6.73624	8.58657	9.10575	10.1318	12.8863	13.5667	16.1974	12.5785	11.9772	17.8967	12.7124	15.6116	14.9714	14.696	17.1591	14.118	14.405	10.4694	13.4876	16.2159	16.4993
AT5G10730	27.2825	27.0173	24.0889	15.941	18.3353	17.0529	21.4166	20.7608	22.0813	26.6005	26.0797	23.5673	14.8957	19.3391	17.9512	15.8155	16.7438	18.2115	31.6887	43.7633	39.1174	21.9822	17.8918	18.4264	26.9392	29.5005	33.3302	25.3862	37.6788	29.6313	19.7651	28.475	20.5298	25.1241	25.9058	26.2698
AT5G10740	12.6958	11.3683	10.6623	9.1747	7.838	8.52646	4.77102	8.93869	6.9065	23.3801	24.2113	17.2579	11.4113	11.0769	10.5314	14.7172	7.08392	12.683	45.5929	38.408	25.0984	21.9822	21.4702	18.7335	21.476	20.4757	23.0822	32.7905	29.7158	36.9398	27.6254	37.0174	32.1442	32.9698	36.2879	29.8646
AT5G10745	5.94272	6.59644	6.18677	10.2068	11.617	9.85872	10.9203	13.8406	12.9375	16.8105	13.0009	15.5878	15.2442	15.7073	13.1642	12.5938	11.1625	12.1952	21.018	20.1663	17.8629	25.5977	23.9642	20.6785	24.2076	23.581	26.0512	22.6198	36.5782	28.5986	31.2884	22.78	22.002	32.7053	31.1463	33.736
AT5G10750	29.0383	29.4734	29.2226	17.6613	17.2156	16.9197	18.66	20.04	15.8558	18.2275	18.139	17.629	16.8992	18.9759	18.4299	20.1355	21.7884	19.5936	27.2695	27.4462	31.3165	18.6559	13.8797	16.379	19.027	19.5053	24.2315	20.8297	18.9689	24.3882	17.2468	23.9525	18.076	19.6585	15.5237	17.7897
AT5G10760	61.9933	52.561	30.539	55.5069	67.8827	68.6114	93.1939	171.133	80.4461	471.532	281.272	198.28	75.5239	73.1799	70.4885	223.614	63.5406	99.9194	470.911	86.0205	236.965	141.944	129.58	126.938	233.128	158.662	130.639	1283.22	72.3149	982.519	67.8425	283.661	307.374	335.516	252.137	331.829
AT5G10770	39.5731	52.4908	35.4094	36.4694	39.4699	43.4317	21.0985	31.0692	21.2059	20.6106	18.684	19.2064	27.0039	24.1512	19.6267	25.1144	21.8958	20.7318	65.8564	111.709	93.0451	82.7948	75.254	98.479	51.5235	42.0188	52.5813	26.3626	39.4268	80.2348	50.8247	97.2336	39.4237	74.138	40.9352	61.6649
AT5G10780	28.498	24.2103	27.3798	61.3558	57.8053	60.2181	79.4109	87.1522	82.197	61.1877	52.0038	54.5573	58.3633	54.1132	51.4602	52.8648	49.6948	53.8215	43.2216	51.629	47.1444	105.717	95.7482	77.6981	102.67	94.324	98.2668	74.0432	75.4871	102.399	63.7216	71.2711	64.6156	66.0278	67.5332	75.8598
AT5G10790	8.37383	8.07011	6.71331	15.4823	15.1161	13.0561	27.8839	28.6182	23.3459	22.9937	19.4625	20.3198	21.2547	17.4324	22.2595	19.8426	14.2752	15.1221	16.491	14.8946	14.132	22.1268	21.0364	16.379	32.1198	23.581	29.1161	28.0713	23.5007	31.4584	17.2468	18.2575	23.4743	20.0111	23.4339	18.435
AT5G10800	4.5921	4.49119	5.13371	5.39013	5.73854	5.46226	6.5734	5.04604	6.1283	5.02383	5.06025	5.01036	2.43906	2.54223	2.51317	2.48948	4.50795	5.44719	3.23354	2.09194	3.50474	2.53085	3.36149	3.99239	2.82579	3.78461	3.83106	3.66147	2.07169	2.46265	2.97622	1.8425	2.20838	2.82095	2.07642	2.94959
AT5G10810	16.8827	19.9297	19.6134	20.8724	20.2948	22.9149	19.8262	19.9679	19.3576	27.309	27.481	21.0621	24.1293	22.8801	21.5415	23.8697	21.7884	27.9677	26.515	24.5175	21.5937	32.1779	26.4582	22.5212	27.5985	22.9017	27.6794	34.0924	27.1262	37.4164	28.1596	29.8987	28.3	30.237	28.6744	29.8646
AT5G10820	1.48568	2.38595	1.44797	3.44051	2.93925	1.99839	4.45295	3.24388	3.98826	3.80008	5.1381	3.89695	2.87461	3.54096	4.66732	3.22168	3.3273	4.39027	3.44911	5.52272	2.60029	3.97704	4.0121	4.50424	5.369	5.43431	7.27902	4.5565	7.05669	3.97202	5.11299	5.44374	5.31647	4.76035	5.33937	4.14786
AT5G10830	2.16099	2.45612	1.31634	1.60557	2.79929	3.33065	2.54454	3.46014	2.91824	2.25428	1.7127	1.57734	2.17774	1.81588	1.9148	2.05016	2.36131	1.95123	2.37126	3.51446	3.61779	2.38623	2.49401	2.55922	3.9561	2.62011	4.02262	1.70869	2.58961	2.9393	3.58672	4.10374	2.53555	3.34987	2.76856	2.94959
AT5G10840	74.1489	73.3327	62.5259	66.2872	71.2418	66.2133	84.712	86.5755	93.9673	107.368	108.99	105.125	148.696	121.664	130.206	101.629	80.6064	76.2607	107.03	62.0887	49.9708	59.6557	54.8682	60.193	65.7467	76.5655	64.3619	110.902	59.2373	83.5713	87.7603	81.9911	113.445	110.37	83.5513	83.4182
AT5G10860	53.4844	52.4908	55.5493	119.5	97.975	115.64	255.62	326.911	318.477	243.849	200.697	220.734	225.178	197.023	178.555	168.918	175.166	181.627	114.575	159.071	146.521	367.19	309.691	307.107	529.553	428.049	407.912	254.595	498.565	318.238	325.4	262.305	218.957	247.45	267.463	292.563
AT5G10870	5.80765	5.61399	5.39697	10.895	11.1971	10.9245	12.2986	12.0384	12.3539	9.79003	9.26414	10.0207	5.575	6.62796	7.53952	7.32199	7.40592	6.74801	6.25151	5.43904	6.89642	10.4126	11.9279	10.2369	9.41929	9.99524	10.5354	9.68257	10.1642	7.22908	6.94451	6.86749	6.21618	7.66945	6.5259	9.8627
AT5G10900	4.32198	5.19294	5.52861	7.91318	4.47886	5.32904	6.04329	6.19941	6.1283	3.60685	3.19185	4.54644	7.05586	4.4489	6.82147	4.17354	6.0106	6.2602	5.06588	4.1002	4.74835	6.36327	5.8555	5.22082	4.33288	4.36685	3.73529	4.3124	3.23701	4.60755	3.4341	3.015	4.25318	3.61434	4.25172	3.59482
AT5G10910	19.4489	19.0174	21.9828	20.6431	24.9136	21.9823	22.6888	17.3007	19.5522	21.3191	19.3846	19.2992	12.0211	16.1613	12.2068	17.7924	18.9978	16.992	15.1976	15.7314	15.2626	15.6189	16.1568	17.0956	21.8528	16.497	17.2398	18.1446	14.7608	14.1404	11.2944	11.6412	10.5511	10.4904	9.78885	9.21748
AT5G10920	47.9469	46.0347	51.4687	32.5702	32.1918	32.2407	37.8501	28.6903	32.587	34.4583	38.6136	39.9901	35.4535	32.7766	36.5009	44.8106	49.3728	36.6669	18.7545	20.501	24.7593	19.1621	19.0846	14.0246	21.7586	23.581	23.9441	31.0005	25.3782	20.4956	15.7205	20.435	19.8754	16.9257	21.9507	18.3428
AT5G10930	114.127	153.964	106.886	59.8649	60.0447	75.5391	30.2164	35.5385	29.9606	31.9464	23.5885	32.289	10.9758	4.08573	7.6592	27.2378	23.5057	28.3742	148.204	247.016	228.825	66.5251	74.9287	60.8072	63.2977	50.5585	43.3868	34.8247	58.331	54.9728	20.1467	50.5012	16.0312	34.6447	43.8026	49.8665
AT5G10940	28.498	28.2805	30.2757	27.7535	27.9929	31.1749	29.1562	27.3928	29.8633	28.0819	35.8888	32.4746	25.6973	26.421	26.3285	24.3822	28.9797	26.5042	37.509	39.2448	36.1779	35.1426	39.2535	40.4358	31.8372	41.3395	34.0007	35.2315	38.1968	34.8743	42.1249	37.2687	33.8618	42.1379	39.8475	35.9482
AT5G10946	10.5348	13.1227	13.9532	7.56912	9.23764	7.46065	4.45295	5.40647	3.59916	5.73232	7.9407	5.56707	3.74571	3.99493	3.59025	8.63995	7.19125	8.29274	25.006	31.2954	18.8804	28.6347	25.0485	22.8283	16.0128	10.5775	12.7383	10.0894	28.162	23.4349	17.9336	17.5037	14.8861	32.0001	31.0475	36.5934
AT5G10945	0.81037	0.631574	0.526534	0.229367	0	0.133226	0.318068	0.144172	0.291824	0.257632	0.23355	0.0927845	0	0.0907939	0	0.3661	0.107332	0.243904	1.50898	2.34297	1.46973	1.59082	1.30122	0.818952	0.376772	0.776329	0.28733	0.406831	1.61851	0.953285	1.06839	0.837499	0.572543	1.49863	0.988772	1.93567
AT5G10950	23.6358	25.3331	26.59	20.299	20.5748	22.1155	15.3733	17.8053	14.2994	15.3935	14.2465	16.794	13.9375	16.4337	14.1216	13.6921	15.0265	20.3253	24.2515	30.2076	29.3946	20.6083	23.5304	23.5449	18.4618	18.7289	20.7835	14.89	13.9192	16.7619	20.1467	16.6662	20.039	16.4849	13.2496	17.9741
AT5G10960	117.504	134.806	127.29	124.547	129.887	135.224	114.186	126.223	127.722	142.793	128.219	138.249	194.428	169.058	170.297	122.717	116.67	130.651	216.216	237.142	205.649	213.603	195.292	193.682	176.706	141.486	163.012	166.801	206.651	201.858	301.285	227.8	232.043	208.221	225.143	228.962
AT5G10970	5.80765	8.42098	5.26534	2.86709	0.97975	1.99839	2.22647	2.16259	2.04277	3.09159	2.8026	2.87632	0.783985	1.27111	2.15415	1.90372	1.50265	1.86993	3.01797	3.51446	2.48723	1.22927	1.30122	0.818952	1.03612	0.970412	0.383106	1.05776	1.48903	1.27105	1.37364	0.921249	0.572543	1.49863	1.08765	1.4748
AT5G10980	109.535	96.2799	105.702	97.1371	89.8571	99.2533	74.4279	76.916	84.3371	99.3817	99.8815	98.3515	121.866	153.986	114.05	107.999	101.536	105.936	85.0421	91.6269	102.994	128.567	106.592	101.857	99.091	95.4885	117.805	114.482	135.825	136.479	110.578	129.142	118.598	122.27	133.781	144.069
AT5G10990	3.91679	2.66664	4.08064	0.229367	0	0.399678	0	0.144172	0.194549	0.193224	0	0.0927845	0.0871094	0.0907939	0	0.0732199	0.107332	0	0.107785	0	0	0	0	0	0	0	0	0	0	0.158881	0	0	0.163584	0	0	0
AT5G11000	29.5785	30.0348	27.7747	31.0793	26.1733	27.0449	33.8212	40.3683	35.9916	41.2212	37.7572	37.7633	102.876	87.9793	80.4216	37.7083	33.4876	36.9921	41.8204	20.752	28.4901	26.827	22.9882	24.1591	27.7869	24.7455	25.8597	66.8829	22.6591	46.0755	54.4114	48.7424	100.195	50.6889	48.8454	35.9482
AT5G11010	7.4284	10.9473	12.7684	5.6195	8.25789	8.92614	8.37578	8.8666	7.87924	10.3053	9.73124	9.09288	8.2754	11.1677	10.5314	10.3972	8.04991	9.91877	9.48505	7.02891	7.4617	10.268	9.97603	9.31558	9.04252	10.8686	8.81144	9.27574	11.718	10.1684	8.08921	8.29124	10.3058	10.2259	10.5799	9.494
AT5G11020	4.32198	3.36839	3.42247	4.58735	4.47886	4.13	3.81681	2.66719	2.82096	3.09159	3.03615	2.59796	2.70039	2.72382	2.99187	2.48948	3.3273	3.65856	2.58683	2.09194	2.26112	4.48321	4.66271	2.25212	3.01417	1.55266	2.8733	2.35962	1.87747	2.70097	2.2894	3.76874	3.84422	2.99726	2.66969	3.31829
AT5G11030	10.2647	13.4034	11.4521	14.7942	10.9172	11.4574	11.0263	11.9663	15.5639	17.5834	18.4504	17.3507	12.718	11.8032	18.3103	19.9158	15.6705	14.1464	30.1797	18.9111	14.4712	17.8605	18.9761	18.1193	15.1651	19.8934	16.8567	21.8875	20.199	22.5611	23.8861	25.2925	28.8725	27.2398	22.4451	20.4628
AT5G11040	34.5758	30.1752	32.7767	40.3687	43.3889	37.8362	41.7729	42.1704	51.2637	43.0246	43.5181	40.8252	56.4469	43.7627	47.87	43.4194	40.8935	37.5612	42.6827	42.2571	30.0729	35.2872	38.6029	47.1921	43.0462	54.246	41.8544	37.5098	35.2834	34.1594	39.8355	38.6924	41.632	46.6338	38.661	40.7412
AT5G11060	50.243	75.2976	51.9952	141.749	139.264	137.356	158.716	180.72	132.002	159.088	140.753	141.775	114.026	129.835	125.06	111.368	103.146	112.684	123.413	124.177	109.89	168.554	154.845	183.036	160.882	135.761	157.169	133.278	160.88	154.194	111.265	166.997	94.0606	149.51	131.507	139.46
AT5G11070	13.101	28.9822	21.193	34.1757	28.6927	30.3755	54.4956	51.2533	64.4931	49.2078	48.1891	50.7531	113.852	122.39	104.596	87.205	103.468	108.619	4.95809	3.01239	8.4792	26.3208	21.4702	18.7335	19.027	14.8473	13.7918	20.2602	21.3643	19.7012	33.7305	20.3512	23.3925	11.6364	14.0406	11.7984
AT5G11090	58.2116	47.8593	58.9718	27.0654	22.9541	29.8426	19.0841	23.7885	18.3849	31.3667	30.7507	31.9179	51.3075	55.1119	43.2027	52.938	50.8754	51.5451	68.9821	69.0339	52.458	43.3136	41.856	44.8376	54.3493	51.2377	49.8038	54.5153	51.4038	84.9218	64.1795	73.5324	53.0011	99.7028	72.6748	91.9904
AT5G11100	0.945432	1.33332	2.63267	0.688102	2.09946	1.59871	0.954203	0.720862	0.972746	0.772897	1.01205	1.11341	1.04531	1.27111	2.63285	0.951859	0.751325	1.21952	1.61677	1.75723	1.46973	0.940028	0.650611	0.818952	0.376772	1.16449	0.478883	0.569563	0.712143	0.953285	0.839446	1.92625	0.736127	1.23416	0.494386	1.19827
AT5G11110	24.4462	29.4033	26.1951	8.83065	8.81775	10.5248	14.6311	15.859	14.1048	21.1259	18.5283	20.6909	18.0317	15.3442	16.0364	21.0873	16.3145	17.3172	56.5869	54.7251	30.8643	11.1357	11.8194	15.0482	19.7805	28.8212	23.6568	20.5856	23.8244	15.5703	34.1884	38.1062	24.8647	40.5511	33.9149	33.4594
AT5G11140	0	0	0	0.344051	0.139964	0.133226	0	0.216259	0.486373	0.128816	0.07785	0.185569	0.522657	0.544763	0.598375	1.02508	1.28799	0.813014	0.646708	0.167355	0.113056	0	0	0.102369	0	0.0970412	0.0957766	0.162732	0	0.158881	0.45788	0.0837499	0.245376	0.352618	0.296632	0.276524
AT5G11150	10.94	9.40343	13.5583	7.79849	6.29839	5.99517	61.2811	70.7887	72.275	63.0555	61.9686	59.846	36.4117	38.315	37.0992	25.2609	24.6864	25.1221	14.2276	18.6601	13.3406	20.3191	19.9521	17.0956	87.5994	76.2744	85.6243	40.5203	80.4721	30.7434	31.2884	30.15	22.411	17.7191	29.2677	21.0158
AT5G11160	8.91407	10.5262	10.0041	2.52304	1.81954	1.33226	2.12045	1.5859	1.84822	0.515265	0.54495	1.11341	6.96875	7.26351	7.53952	0.878639	1.82465	1.38212	0.754492	0.66942	1.24362	0.578479	0	0.307107	0.0941929	0.388165	0.383106	0	0.194221	0	0.610506	0.0837499	0.736127	0	0.296632	0.276524
AT5G11170	115.073	117.824	110.309	122.023	118.55	112.309	103.478	91.982	104.376	115.419	123.47	110.692	132.319	130.652	130.326	109.903	109.693	110.895	126.862	130.537	153.304	142.74	138.689	112.708	129.139	120.816	139.93	154.026	191.696	153.241	157.205	150.666	174.053	164.144	155.633	150.706
AT5G11200	53.4844	66.5258	61.0779	74.7738	74.1811	74.0736	80.0471	70.3561	68.1895	79.2864	80.1076	73.9492	67.8583	71.0916	70.0098	66.7766	68.3706	68.6996	75.1259	77.2343	83.4354	87.4226	79.9167	72.0678	103.047	98.3027	99.7034	101.626	108.181	97.4734	79.9	92.5436	96.1054	98.645	93.0435	93.8339
AT5G11210	0.405185	0.0701749	0	0	0	0	0	0	0	0.0644081	0.07785	0	0	0.0907939	0	1.53762	0.536661	0.406507	10.8862	1.00413	1.24362	3.25394	1.8434	0.511845	3.39095	0.0970412	2.01131	14.7273	0.258961	11.36	0.839446	7.78874	14.8861	12.0772	7.21804	10.1392
AT5G11230	6.07778	7.36836	7.76638	4.12861	4.89875	4.13	4.13488	4.39726	3.40461	3.92889	4.90455	4.91758	3.39727	2.54223	4.90667	3.73422	4.29329	3.49596	3.01797	3.01239	2.03501	4.26628	3.36149	3.37818	2.54321	4.36685	3.06485	2.92918	2.46013	2.22433	2.67097	2.59625	2.53555	2.20386	3.4607	2.12002
AT5G11240	9.72445	10.7368	9.08271	6.99571	7.97796	8.26001	10.9203	9.44329	8.17107	21.4479	21.4087	20.6909	12.9793	13.9823	12.3265	15.9619	9.87456	9.91877	20.3713	16.5681	12.4362	11.7142	9.97603	12.489	19.8747	25.4248	21.454	22.457	23.2418	18.3507	13.7364	18.6762	18.3214	23.1847	14.1394	19.1724
AT5G11242	0.945432	0.421049	0.658168	0.573419	0.699821	0.399678	0.636136	1.00921	1.36184	1.73902	1.79055	1.11341	1.13242	2.17905	1.07707	1.02508	0.858657	0.975616	0.970061	0.585743	1.46973	1.08465	0.975916	1.3308	0.470965	0.776329	0.861989	1.13913	1.10058	0.953285	2.59465	1.08875	1.47225	0.705237	1.58204	0.645223
AT5G11250	23.7709	27.8594	18.2971	25.5745	24.9136	25.8458	36.8959	42.8192	37.2562	38.8381	43.1289	40.1757	29.5301	26.2394	27.5252	27.3843	22.5398	21.301	27.1617	26.5258	22.159	31.0932	36.9764	34.8055	22.8889	31.7325	30.2654	34.0924	19.5516	24.4677	53.0377	31.2387	44.4948	24.1544	28.6744	22.2141
AT5G11260	72.258	47.5786	86.3516	3.55519	3.49911	5.72871	1.48432	1.15338	1.36184	4.31534	3.81465	3.98973	4.96524	6.80954	3.8296	9.59181	11.3772	14.4716	55.2935	90.4554	65.0072	4.04935	4.22897	4.40187	2.6374	1.94082	4.69305	6.50929	5.04974	4.92531	4.65511	5.77874	4.90751	8.90361	8.50344	9.40183
AT5G11270	54.1598	48.2803	60.9463	26.6066	30.7921	28.7768	34.0333	27.2486	25.0968	29.4989	34.6432	31.3611	28.1363	30.3252	31.4745	37.6351	39.3909	40.4881	28.024	33.3873	36.7432	29.5024	27.4341	24.7733	31.2721	29.2094	31.1274	29.5359	26.9319	24.9443	26.7097	21.6075	24.1286	22.7439	28.2789	25.4402
AT5G11280	20.5294	16.07	22.1144	27.0654	22.6742	23.7142	23.1129	21.5538	24.0268	18.6783	18.2169	16.7012	25.8715	23.0617	19.2677	18.8175	19.8564	21.4636	20.6946	29.4545	28.7162	30.2978	28.7353	29.3799	26.7508	22.5136	28.3499	21.3179	25.5724	27.4069	25.9465	26.2137	18.8939	21.1571	26.4002	25.8089
AT5G11300	1.48568	1.1228	0.921435	1.03215	1.39964	1.33226	2.01443	1.87424	1.36184	1.28816	1.557	1.48455	0.783985	0.817145	1.31642	2.12338	0.965989	1.78863	0.862277	0.33471	0.113056	0.650789	0.542176	0.511845	1.13032	1.35858	1.14932	0.488197	0.776883	1.11217	0.610506	0.669999	0.736127	1.32232	0.593263	0.18435
AT5G11310	3.10642	3.15787	3.1592	3.78456	3.919	2.66452	4.87704	4.46935	3.89098	4.63738	6.15015	3.98973	6.09766	5.17525	4.18862	5.34506	4.72261	4.39027	7.54492	7.61465	5.87891	5.8571	7.69889	6.55162	10.9264	9.31595	11.3016	7.24158	9.38734	8.10292	6.56294	6.11374	6.95231	7.22868	7.02028	8.0192
AT5G11330	86.1694	82.5958	88.5893	79.3611	76.5605	80.202	85.8783	82.1783	90.5626	126.755	124.56	118.022	81.6215	87.1622	84.4905	91.6714	99.3896	96.8299	72.2157	89.786	96.889	78.3116	82.6276	76.1625	76.2963	80.156	83.4214	98.0462	100.671	77.6927	84.7841	79.1436	78.602	62.0608	81.7715	80.0999
AT5G11340	15.5321	14.5262	16.5858	12.3858	11.4771	11.9903	14.5251	13.5522	12.5484	12.624	13.8573	14.1032	22.5613	22.6077	17.7119	21.307	19.5345	20.244	13.6886	13.1374	14.4712	13.7389	11.3857	12.0795	15.8244	13.7798	13.0256	16.7614	15.5377	17.8741	14.4995	15.075	14.9679	16.5731	18.0945	18.8037
AT5G11350	16.2074	16.2806	16.8491	22.478	20.7147	19.0513	18.3419	20.905	21.0113	21.1903	16.1928	21.2476	14.4602	12.2572	14.2413	15.5958	16.6365	17.3172	18.6467	21.5051	17.0715	22.4161	22.8798	25.1828	26.2798	28.239	27.5837	20.2602	23.2418	18.5891	24.4966	25.46	23.2289	24.4188	20.7642	20.555
AT5G11380	30.3889	33.6839	31.0655	25.2304	28.2728	20.5168	27.7779	22.7072	21.2059	19.0004	20.7081	21.526	20.2094	20.8826	20.4644	23.0643	25.867	26.0977	20.9102	25.0196	21.2545	23.5007	21.7955	20.6785	19.7805	18.1467	18.1975	15.785	18.451	18.033	15.11	17.755	16.3584	17.7191	18.0945	20.555
AT5G11390	6.88815	8.98238	6.84494	16.1704	10.7773	14.5216	11.3444	12.8313	11.3811	11.7223	10.1983	10.2991	14.1988	9.44257	13.0446	12.7403	11.4845	11.7887	13.3653	13.6394	13.1145	15.6189	22.2292	16.1743	17.8025	16.3029	14.6538	11.0658	15.214	10.1684	22.9703	15.9962	19.9572	16.3086	14.7327	16.3149
AT5G11410	0.81037	0.701749	0.526534	1.03215	0.559857	0.799356	0.318068	0.720862	0.291824	0.772897	1.4013	0.278353	0.435547	0.363176	0	0.3661	0.321996	0.0813014	0.431138	0.251033	0.678336	0.578479	0.325305	0.716583	0	0.194082	0.383106	0.244098	0.129481	0.635523	0.305253	0.1675	0.327167	0.352618	0.593263	0.0921748
AT5G11420	214.073	226.454	246.55	247.831	258.934	207.033	254.666	207.176	271.785	117.029	131.8	141.589	134.41	148.902	138.225	128.355	171.946	163.904	38.048	27.5299	40.361	39.2643	33.9402	31.5297	20.6283	26.8804	28.0625	47.3551	19.5516	33.6033	26.9386	18.5087	22.8199	16.7494	22.2474	8.29573
AT5G11425	0.405185	0.561399	0.263267	0.573419	0.839786	0.66613	0.212045	0.288345	0.291824	0.450857	0.934199	0.463922	0.696875	0.363176	0.359025	0.51254	0.214664	0.325205	0.215569	0.418388	0.339168	0.506169	0.21687	0.409476	0.565158	0.291124	0.574659	0.569563	0.841623	0.238321	0.305253	0.0837499	0.163584	0.617082	0.791018	0.18435
AT5G11430	28.0928	28.8419	23.9573	19.2669	18.8952	20.9165	15.1612	17.517	15.8558	18.2919	18.0612	19.2992	20.1223	15.435	17.5922	21.4534	17.9245	16.5855	20.1557	22.1745	25.7768	16.4867	15.94	13.6151	15.2593	12.3242	14.6538	20.0161	13.9839	14.8554	13.6601	17.0012	16.522	14.281	16.8091	19.8176
AT5G11450	144.381	134.174	157.434	124.317	113.511	107.913	131.256	109.139	131.71	108.528	118.488	119.599	126.831	115.49	126.257	121.179	128.047	127.643	45.1618	61.8377	74.73	83.0841	69.8322	50.6727	59.8125	67.6377	68.0971	77.5419	78.7889	62.4402	62.1953	48.3237	59.8716	47.339	69.3129	54.7518
AT5G11460	14.9919	9.12273	11.9786	6.65165	6.57832	9.05936	8.26976	8.21783	6.71195	8.7595	9.10844	8.72174	2.35195	1.99747	2.51317	9.59181	10.3039	9.34966	6.89821	12.1332	13.9059	5.8571	5.63863	5.11845	5.65158	6.11359	9.09877	5.85836	8.48097	6.75244	4.12092	6.53249	4.41676	4.67219	6.32814	7.55833
AT5G11470	3.51161	3.99997	3.81737	5.16077	4.47886	3.5971	4.45295	3.02762	3.89098	3.73567	3.2697	2.22683	2.09063	2.17905	2.63285	2.63592	2.79064	3.41466	4.31138	6.10846	3.39168	3.6878	4.98802	4.50424	5.08642	4.56094	4.98038	3.66147	4.07864	4.05146	3.28147	4.01999	2.78092	3.70249	3.4607	3.96351
AT5G11480	119.124	114.104	110.046	109.064	111.552	110.711	110.688	98.3977	111.866	89.7205	83.1438	91.5783	80.4891	73.1799	80.9003	95.2592	97.1356	92.5209	40.8504	49.9555	73.2603	80.4809	75.3624	58.6574	68.3841	62.4945	61.5843	74.6941	69.4016	57.2766	42.5828	39.4462	45.8852	29.5318	54.9757	44.6126
AT5G11490	76.1748	77.6836	68.1862	65.5991	65.6433	71.4091	70.0809	77.3485	67.1195	70.4624	68.6637	66.3409	73.8688	66.7335	75.2755	70.2179	65.4726	58.4557	64.0241	59.9131	45.9008	51.4123	55.8441	57.6337	50.4874	60.0685	50.57	58.665	49.5263	55.37	61.2796	59.5462	62.489	63.9121	66.2478	63.2319
AT5G11500	142.895	161.823	150.852	132.345	131.147	133.492	107.083	106.399	92.7027	109.365	103.774	98.2587	88.8516	112.13	93.4661	134.651	129.335	153.416	165.234	158.402	159.409	126.398	131.64	116.189	117.647	101.408	103.918	134.742	101.383	142.754	115.386	130.315	119.498	131.703	118.85	124.067
AT5G11510	3.51161	4.21049	6.05514	2.40836	2.93925	1.86516	4.77102	3.17179	4.18281	2.96277	3.34755	3.24746	2.43906	3.99493	2.63285	2.78236	1.93198	2.76425	0.323354	0.167355	0.904448	0.14462	0.21687	0.204738	0.282579	0.582247	0.670436	0.895027	0	0.317762	0.305253	0.25125	0.408959	0.0881546	0.692141	0.0921748
AT5G11520	73.8788	64.9819	66.2117	72.1361	67.8827	62.0833	91.3915	91.0449	96.5937	100.026	98.558	98.9082	75.9594	74.5418	79.1051	87.4978	74.5958	64.3094	62.2995	55.9803	55.5105	68.1882	71.3503	61.319	73.2821	66.5702	65.0323	73.3109	73.286	78.2488	59.7533	73.2811	63.0615	68.4079	56.1623	67.6563
AT5G11530	26.8773	25.7542	24.2206	18.9228	20.1549	20.1171	16.8576	18.8145	16.1476	17.5834	16.5042	16.9796	16.1152	15.6166	18.5496	17.646	17.1731	13.7399	28.6707	24.9359	19.3326	20.3191	26.0244	31.632	24.5844	31.5384	21.454	22.0502	17.1562	13.7432	26.0228	25.8787	26.0916	30.1489	25.3126	25.2559
AT5G11540	1.35062	0.701749	1.44797	0.573419	0.419893	0.266452	1.27227	0.648776	1.07002	0.708489	0.38925	0.556707	0.696875	0.363176	0.359025	0.0732199	0.429329	0.325205	0	0.0836775	0.113056	0.0723099	0.108435	0	0	0.0970412	0	0.0813661	0.0647403	0	0	0	0	0	0	0
AT5G11550	9.72445	10.1052	15.6644	15.1382	17.3556	17.5858	13.4649	11.7501	13.0348	19.5156	17.2827	23.0105	2.70039	2.72382	2.99187	8.12741	6.0106	9.51226	4.31138	5.52272	6.55725	5.134	2.60244	5.42556	1.60128	2.52307	1.72398	4.5565	6.60351	6.03747	1.06839	1.5075	0.654335	1.85125	3.4607	1.19827
AT5G11560	155.051	162.104	143.744	132.001	137.865	145.616	162.533	166.735	162.838	163.017	182.169	155.136	158.017	122.39	133.079	181.805	147.904	128.456	164.372	115.14	99.1501	97.0399	112.23	131.135	114.539	122.175	93.1906	149.632	87.5288	105.576	117.522	112.225	144.444	127.736	106.787	104.25
AT5G11580	16.7477	17.6139	19.0869	56.7684	55.7058	52.2246	97.2227	88.7381	90.2708	54.7469	55.0399	53.3511	43.0321	42.0376	42.9633	36.7564	44.0062	46.1792	17.8922	31.128	32.8993	72.1653	67.5551	71.6583	74.3182	87.0459	86.582	43.775	50.3032	49.5708	41.4381	44.4712	39.1783	33.4987	37.6722	39.6351
AT5G11590	8.91407	5.05259	9.34598	2.52304	3.21918	3.0642	4.55897	4.6856	4.57191	8.43746	10.2762	10.6702	2.7875	2.54223	4.42797	3.73422	2.89797	2.84555	6.25151	8.45143	6.78336	0.433859	0.650611	1.43317	1.41289	3.10532	3.63951	2.92918	1.81273	2.62153	0	0.586249	0.163584	0	0.889895	0.553049
AT5G11600	9.31926	10.3157	9.60925	20.6431	16.6558	17.3194	16.5395	19.3912	17.5094	16.2308	14.5579	12.9898	16.6379	15.7981	16.9938	12.4474	14.9192	15.366	27.7006	35.8977	33.6907	30.0086	30.145	34.2936	36.9236	29.9857	39.3642	23.3521	30.8811	33.1267	28.3122	26.465	26.4188	28.6502	25.9058	26.362
AT5G11610	3.37654	6.03504	3.81737	48.6259	40.8696	52.491	45.5897	49.6674	47.2755	23.8954	21.798	28.4848	7.83985	11.44	9.21497	14.9369	12.9872	14.3903	27.9162	45.6042	40.0218	79.6132	81.977	82.407	59.6241	59.9714	62.3505	23.7589	31.7875	50.2858	18.1626	16.9175	15.2133	25.0359	24.0272	28.5742
AT5G11620	0.540247	1.26315	1.1847	0.573419	0.97975	1.33226	1.69636	0.865035	1.07002	0.257632	0.38925	0.371138	0.261328	0.544763	0.598375	0.732199	0.429329	0.650411	0	0	0	0.0723099	0.108435	0.102369	0	0.0970412	0.0957766	0.244098	0	0.158881	0.152627	0.1675	0	0	0	0.0921748
AT5G11630	4.99728	4.77189	4.87044	4.01393	3.63907	3.73033	4.66499	3.74848	3.30734	7.34252	7.785	6.95883	8.2754	9.71495	7.89855	7.83453	5.58127	5.69109	10.1318	6.6942	7.34864	6.5802	5.20489	5.42556	7.62963	8.05442	7.94946	8.86891	10.9411	9.05621	5.34193	4.18749	8.26098	8.37468	8.60232	7.18963
AT5G11640	17.8281	18.877	18.2971	11.8124	15.536	15.8539	12.5107	14.0568	11.1866	11.8511	9.96479	10.9486	18.3801	18.7035	17.9512	9.73825	11.4845	12.683	13.4731	14.3089	14.6973	15.6912	12.3616	11.0559	12.9986	11.1597	11.7805	14.0763	13.466	15.8881	13.889	11.055	12.6777	9.96147	11.8653	14.748
AT5G11650	249.459	204.911	243.39	26.9507	26.8731	28.5103	9.64806	10.4525	7.78197	11.5935	9.03059	9.27845	34.234	31.0515	30.6368	27.3843	19.9638	22.8457	169.222	205.512	165.853	39.4089	32.2052	35.4197	22.7947	16.497	19.5384	24.898	17.9331	36.622	32.8147	32.9975	43.3497	47.4272	32.8272	47.8387
AT5G11670	92.7874	74.1748	67.7913	334.303	312.54	353.981	576.021	703.85	648.822	553.587	505.246	456.871	297.74	261.94	264.96	204.943	240.424	208.375	300.719	370.859	371.841	797.072	744.624	1053.07	1292.23	1421.56	1322.87	427.009	579.037	610.341	449.714	245.638	608.45	474.801	365.351	490.646
AT5G11680	36.8719	41.333	34.6196	45.4147	40.7296	46.3626	45.6957	48.2257	39.7853	41.8008	38.4579	35.6292	66.2903	63.5557	57.444	37.7083	34.239	35.8539	52.2755	50.7086	50.423	47.9415	39.1451	43.5068	49.2629	41.0484	38.598	51.7488	47.3899	50.4447	51.1299	47.9887	50.4656	45.1351	46.2745	50.9726
AT5G11690	12.5607	10.5262	11.0572	7.22507	7.838	5.59549	7.63363	4.75769	6.61467	5.92554	6.228	8.53617	6.53321	7.4451	7.6592	10.324	13.5239	12.0326	6.46708	6.61052	7.68781	6.86944	5.74706	4.81134	4.0503	5.82247	5.17193	7.16022	8.80468	5.87859	5.79981	7.36999	4.90751	6.25897	7.61355	5.71484
AT5G11700	105.348	100.701	102.279	117.895	139.544	134.159	115.353	104.669	114.298	93.3273	90.6952	84.0627	156.884	132.559	160.963	107.999	114.416	94.3096	156.611	150.201	78.9131	146.283	153.436	196.856	125.748	171.763	108.994	107.241	107.857	79.9965	172.239	145.139	133.075	150.039	117.664	129.966
AT5G11710	75.4995	83.0169	89.2475	111.473	114.491	119.77	99.4492	96.2351	90.2708	67.242	61.9686	59.6604	86.3255	83.8936	86.4053	61.5048	62.5746	61.3012	64.0241	69.9544	59.6936	85.2533	89.6759	89.88	63.6744	73.3631	70.2042	57.2004	68.8189	63.8701	69.5214	69.0099	70.0138	66.2041	61.1061	66.2737
AT5G11720	69.4217	64.9819	55.681	66.7459	66.763	73.6739	88.5289	83.9804	85.5044	76.388	78.4728	74.1348	69.7747	70.0021	70.4885	79.7365	79.8551	72.6021	42.2516	45.939	61.9547	63.6327	62.1333	74.0128	50.9584	59.2922	45.2065	58.014	43.1818	42.1829	53.4193	50.1662	49.1569	42.8431	49.7353	47.6544
AT5G11730	15.6672	13.5437	11.3205	14.7942	15.676	15.1878	16.7516	16.7961	14.2994	21.3835	22.4986	23.7528	15.0699	18.522	15.4381	21.4534	14.2752	16.0164	34.2755	28.7014	23.7418	25.3808	23.2051	22.3164	29.1998	30.7621	27.6794	29.8614	30.4279	35.7482	23.5045	24.0362	25.1919	27.945	31.6407	27.7446
AT5G11740	200.026	240.489	190.079	246.111	199.729	195.709	292.94	259.943	288.516	206.363	213.62	244.58	514.555	721.812	710.151	149.954	135.239	124.31	185.174	65.6032	80.8351	100.945	75.5793	70.3275	107.945	84.911	89.9342	243.691	71.4733	259.929	88.905	141.37	153.523	156.21	170.86	150.706
AT5G11750	8.23877	6.52626	6.84494	7.45444	8.67779	9.99194	8.69385	9.22704	6.9065	10.7561	11.7553	10.2991	7.83985	8.17145	8.49692	9.22571	8.37191	8.37404	8.83834	9.45556	11.0795	9.18335	9.10855	6.96109	12.0567	10.4804	10.1523	12.5304	12.7538	11.2805	6.71557	10.3012	9.16069	9.43254	7.8113	9.77053
AT5G11760	16.6126	16.3507	16.4542	21.3312	16.9357	20.5168	23.643	22.1305	22.7623	19.7089	18.9954	17.2579	22.8227	20.6102	16.6348	18.8175	20.6078	21.5449	19.1857	18.6601	25.4376	27.4054	21.5786	20.6785	30.4243	21.5431	28.9245	22.7825	27.9678	24.7854	23.5808	22.9475	21.593	19.6585	21.753	24.7028
AT5G11770	156.131	152.35	142.559	147.942	146.263	135.224	136.981	136.82	148.538	143.694	140.363	126.929	172.39	177.865	149.594	190.225	140.498	157.237	138.072	150.703	159.183	144.62	101.17	125.914	133.189	137.313	133.129	130.104	145.795	171.432	127.52	144.636	115.327	149.334	153.161	151.812
AT5G11780	1.7558	1.89472	1.44797	1.14684	0.97975	1.19903	1.27227	1.80216	2.33459	1.03053	1.7127	1.67012	1.39375	1.18032	1.9148	1.24474	1.39532	1.13822	1.4012	0.836775	0.904448	1.08465	1.08435	0.921321	0.659351	1.16449	1.14932	0.732295	1.23007	0.317762	1.1447	1.1725	0.654335	1.14601	1.18653	0.737398
AT5G11790	94.6783	103.789	117.285	72.7095	80.4795	63.5488	78.0326	69.7074	73.7341	70.9133	88.9825	92.6917	74.4786	80.3526	98.1334	49.5699	57.9594	54.228	41.0659	48.1982	55.7366	27.8393	29.6028	33.577	41.7275	50.4614	74.7057	39.0557	56.0651	42.1829	35.3331	51.5062	34.9251	19.0414	25.3126	16.1306
AT5G11800	7.29333	8.49116	6.97658	12.8446	15.2561	12.9229	16.8576	17.3007	14.7857	13.7833	14.0908	11.8764	23.868	26.421	27.2859	13.6189	14.8118	13.1708	8.94612	8.03304	7.34864	18.439	18.8677	19.0406	10.5496	16.7881	14.1749	9.51983	13.6602	12.3133	18.3152	13.9025	15.9494	16.1323	13.0518	16.7758
AT5G11810	20.1242	20.3507	19.4818	29.5884	35.271	28.91	34.9875	32.8713	35.2134	29.5633	25.6905	28.9487	32.0563	33.3214	30.6368	28.1897	24.2571	27.1547	17.5689	18.9948	18.8804	37.095	36.5426	32.1439	28.823	21.6402	23.9441	21.8061	27.3851	28.5986	22.7414	21.44	21.6748	20.3637	23.0384	24.6107
AT5G11840	72.5282	74.1748	69.3709	85.4394	88.1775	92.3256	79.3049	84.485	78.1115	68.0149	61.6572	58.547	63.1543	69.4573	53.734	73.586	72.0199	66.6671	51.9522	59.4947	64.6681	89.0858	63.6514	79.7454	63.957	66.8614	68.6718	43.0427	83.5797	75.5478	50.9773	55.1912	52.1832	58.4465	56.9533	67.1032
AT5G11850	27.2825	29.1927	25.9318	29.7031	32.7516	28.3771	25.2334	29.1949	29.9606	27.4378	25.2234	24.959	33.8856	31.3239	31.2352	23.7233	25.5451	24.7156	35.03	36.7344	29.0554	31.961	34.5908	35.522	24.5844	29.5976	29.3076	32.4651	23.0475	24.7854	34.1884	34.5887	37.6242	33.4987	25.807	33.6438
AT5G11860	26.8773	26.4559	22.5093	25.3451	19.735	21.7158	17.8118	21.0492	21.4004	22.3496	20.8638	20.5054	27.0039	23.2432	27.6449	27.3843	22.6471	26.9107	33.1977	42.5082	30.186	37.6734	37.3017	35.7268	40.7855	31.6354	38.5022	23.5962	37.2257	38.9258	36.4778	36.0962	39.9144	37.2012	28.971	37.423
AT5G11880	61.5882	57.9644	68.1862	78.329	84.1185	76.7381	85.3482	74.1046	69.4541	79.866	80.8861	79.7018	72.1266	77.9012	78.6264	72.6342	73.9519	63.2525	38.4791	36.065	39.1174	53.7986	48.3621	52.0035	45.1184	63.4649	59.0941	56.3867	47.3899	50.1269	35.562	43.5499	44.7401	33.5869	35.6947	32.5377
AT5G11890	15.6672	14.5964	14.3481	18.3494	20.8547	17.9855	19.8262	21.4096	18.4822	19.3224	18.0612	19.2064	40.4188	33.503	27.8843	21.8195	16.4218	17.9676	19.509	14.9783	15.8278	15.402	13.2291	13.4103	18.7444	17.5645	16.4736	21.0738	16.3793	20.4956	20.0704	15.6612	17.4217	14.3692	19.1822	15.1167
AT5G11900	35.1161	36.2102	35.541	27.9828	29.2525	31.841	30.2164	34.3851	24.805	31.6244	29.038	29.8766	32.0563	31.0515	30.9958	33.8276	26.189	30.8132	41.1737	38.5753	44.9963	33.4795	32.3137	29.0728	46.0603	34.7407	40.8008	43.6122	33.9886	44.8838	33.0437	43.3824	34.4344	29.7081	32.3329	30.1411
AT5G11910	25.5267	29.5436	20.6665	22.2486	22.1144	26.512	19.1901	19.3912	23.735	33.4922	28.7266	26.0724	31.2723	34.8649	31.1155	25.8466	25.2231	27.5612	37.2935	38.1569	38.5521	30.1532	31.0124	24.7733	26.0914	24.1633	27.4879	41.2526	30.6869	31.4584	38.1566	37.1012	40.5688	29.7081	37.7711	33.736
AT5G11920	2.02593	2.59647	0.658168	1.60557	0.699821	1.99839	0.848181	1.15338	0.389098	12.8172	9.96479	7.88668	18.1188	11.5308	11.3691	8.56673	3.0053	4.63418	72.7546	35.6466	31.7687	19.3067	19.6268	19.8596	11.6799	13.3917	13.8876	95.5238	10.2937	89.8471	57.3113	77.8036	96.3508	60.1214	38.5621	58.9919
AT5G11930	3.51161	7.15784	3.1592	1.26152	1.11971	1.33226	0.212045	0.57669	0.486373	2.12547	2.25765	2.31961	0.435547	0.907939	0.359025	1.39118	0.751325	1.30082	20.9102	27.1952	23.6287	6.86944	5.20489	6.34688	4.52126	5.43431	11.0143	9.3571	6.34455	15.9675	3.66304	10.1337	4.58034	8.37468	5.83376	8.84878
AT5G11950	26.0669	27.6489	23.1675	26.9507	28.1328	27.5778	17.9178	18.8866	19.0658	22.7361	18.4504	23.66	34.6696	31.6871	28.0039	30.7524	32.0923	30.0815	46.6707	46.8594	55.7366	40.9274	37.7354	42.176	30.7069	24.5514	40.3219	32.3023	35.8014	51.954	49.2221	49.4962	50.9563	55.0966	46.7689	53.7379
AT5G11960	29.4435	33.3331	33.4349	31.538	29.2525	31.841	25.0213	32.0784	25.3887	23.3157	25.8462	24.8662	36.1504	33.4122	30.7565	37.5618	33.3803	35.1222	33.6288	32.2995	32.334	32.5394	27.2172	36.341	28.9172	25.813	29.1161	30.3496	30.4279	34.0005	41.2855	31.3225	33.1257	38.2591	36.7823	36.1325
AT5G11970	19.719	26.105	25.8002	22.3633	21.4145	22.7816	21.0985	23.5722	19.6495	30.143	29.9722	25.4229	51.0461	46.3957	45.9552	24.6019	22.8617	27.9677	57.4492	44.4328	45.7877	30.7317	30.6871	29.3799	34.8514	27.3656	38.0233	49.9588	44.8003	57.5943	55.6324	52.4274	66.3332	52.9809	47.6588	40.5569
AT5G11980	20.7995	17.6841	18.0338	21.1018	23.0941	25.8458	20.6744	23.6443	22.9568	18.0343	18.2947	15.8661	24.0422	22.8801	19.0283	17.4263	19.3198	18.618	18.2156	16.8192	13.3406	20.7529	17.4581	16.4814	17.4257	16.594	17.5271	14.8086	19.5516	19.0657	19.6888	17.9225	19.5483	17.7191	15.326	17.421
AT5G11990	1.08049	1.6842	1.05307	1.94962	0.97975	1.86516	1.16625	1.15338	0.680922	0.772897	0.7785	0.649491	0.609766	0.726351	1.4361	0.3661	1.71731	0.650411	0	0	0	0.14462	0	0.204738	0	0	0	0	0	0	0	0	0.163584	0.264464	0	0.18435
AT5G12000	0	0	0	0	0	0	0	0.216259	0	0.193224	0	0	0	0	0	0.0732199	0	0	0	0	0	0.0723099	0.108435	0.511845	0.0941929	1.45562	2.39441	0	0.194221	0	3.81566	0	0.245376	0.705237	0.296632	0
AT5G12010	77.6605	72.631	80.5597	26.2626	27.433	28.5103	17.2817	17.0844	17.8013	19.0004	19.9296	19.1136	23.1711	18.3404	21.7808	25.2609	20.7151	17.3985	55.6169	72.7994	67.0422	29.7917	25.2654	23.6472	29.8592	20.4757	23.3695	27.339	21.1701	27.7247	20.452	20.1	22.5745	23.5373	20.0721	22.9515
AT5G12030	0	0.14035	0	0	0	0	0	0.144172	0	0	0	0.0927845	0	0.0907939	0	0.58576	0.321996	0.243904	1.72455	0.0836775	0.339168	0.0723099	0.108435	0.102369	0	0.0970412	0.0957766	0.162732	0.0647403	0.397202	0.0763133	0.0837499	0.327167	0.440773	0.0988772	0.276524
AT5G12040	70.3672	74.0345	78.1903	76.3793	77.4003	70.2101	78.8808	80.7366	78.5006	83.9881	79.4848	77.2894	59.5829	75.3589	73.1214	74.4647	71.5905	69.4314	61.545	54.8924	49.2924	55.9678	47.1693	51.3892	52.5597	64.7265	57.6575	71.1953	60.2732	60.5336	40.5224	53.8512	48.6661	51.6586	56.7555	56.5031
AT5G12050	8.23877	9.7543	10.2674	105.05	101.894	116.306	62.9774	64.1567	62.1585	14.685	12.8452	16.4228	8.18829	8.71622	7.06082	6.66302	6.43993	6.99192	2.91018	2.25929	2.93946	27.6224	33.0727	33.1676	4.52126	7.37513	9.29033	5.53289	9.97	7.38796	4.50248	2.01	5.23468	4.58404	5.24049	2.67307
AT5G12080	24.3111	21.1226	25.142	18.4641	19.735	21.0497	16.0094	12.0384	11.7702	17.4546	17.6719	17.5363	10.2789	12.1664	11.2494	12.6671	11.5919	11.2196	17.03	19.9989	23.1765	14.5343	12.2532	12.6938	15.2593	19.6994	16.0905	14.6459	20.3284	11.5983	8.39446	9.46374	8.66994	7.84576	8.80007	9.30965
AT5G12100	6.75309	7.15784	8.02964	7.11039	8.39786	5.72871	5.83124	5.47855	5.93375	4.70179	6.30585	6.5877	5.74922	3.72255	5.50505	4.53964	4.93728	5.04068	8.29941	7.61465	5.6528	6.07403	6.07237	7.06346	7.53544	6.69584	4.98038	5.85836	5.3087	4.1309	5.79981	5.19249	6.0526	5.90636	6.42702	5.34614
AT5G12110	10.1296	9.89465	10.0041	11.4684	10.6373	12.2568	7.20954	5.26229	7.78197	4.63738	7.1622	6.77326	5.48789	8.62542	8.73627	2.78236	3.86396	4.55288	6.35929	5.10433	4.97447	3.25394	4.22897	2.86633	2.07224	4.46389	3.73529	2.84781	3.23701	2.62153	2.44203	4.01999	2.94451	1.67494	1.48316	1.01392
AT5G12120	88.4654	94.6659	88.8526	74.6591	68.7225	74.6065	73.0496	78.7902	69.5513	76.6456	70.4542	71.444	99.3048	77.538	81.6183	92.4768	79.3185	78.6184	66.8265	72.7158	75.7475	71.4422	62.5671	65.5162	49.8281	59.3892	54.3053	66.9643	62.0212	62.4402	71.8871	65.4087	71.3225	62.3253	79.3984	69.5919
AT5G12130	51.1884	60.7012	72.1352	75.0031	70.682	65.0143	65.0979	58.8224	68.7731	50.818	53.0158	52.6088	37.1957	40.7665	44.5191	42.4676	47.8701	46.8296	23.9282	26.1911	26.0029	36.5165	34.5908	32.1439	25.8089	23.8721	22.9864	33.1974	22.7238	26.9303	18.0863	16.75	20.448	17.5428	17.699	18.435
AT5G12140	185.305	180.63	181.654	180.856	176.915	181.454	177.058	194.777	213.518	217.635	228.567	200.136	202.094	223.989	186.813	198.572	191.695	207.806	135.485	170.451	188.464	130.085	118.086	117.11	196.016	206.989	220.573	174.937	213.772	168.652	140.645	169.426	138.555	123.769	163.543	125.726
AT5G12150	292.274	330.524	310.129	263.314	287.767	260.057	228.267	217.484	222.953	233.093	257.372	269.26	200.177	189.305	223.672	235.256	271.443	234.31	155.425	209.696	213.224	167.18	171.761	166.964	110.3	156.139	143.378	157.281	171.044	117.095	144.69	154.184	135.366	100.584	152.073	108.49
AT5G12170	44.0301	46.0347	42.6493	24.1983	22.8142	31.0416	23.0069	26.2394	23.8323	42.1873	43.6738	43.7015	28.9203	15.435	21.5415	36.4635	37.9956	42.6832	44.7306	53.3863	42.1699	35.0703	30.145	38.286	30.3301	35.8082	45.1108	37.9166	49.9147	38.4492	57.9981	39.0274	51.6924	59.6806	50.9218	55.8579
AT5G12180	0	0.210525	0.131633	0	0	0	0	0.216259	0.0972746	0.128816	0.1557	0	0	0	0.119675	0	0	0.0813014	0	0	0	0.0723099	0	0.204738	0.0941929	0.582247	1.34087	0.0813661	0.0647403	0	1.44995	0.0837499	0.245376	0.264464	0.197754	0.0921748
AT5G12190	11.8854	13.8244	14.743	9.8628	12.0369	10.2584	9.64806	11.4617	11.0893	18.0343	15.4143	16.6084	17.5961	14.2546	11.3691	15.2297	10.5186	14.7968	19.8324	24.6849	28.0379	20.1021	18.3255	19.7572	23.2657	16.2059	23.3695	28.885	24.2776	27.3275	20.6809	24.3712	22.3292	18.8651	19.9732	21.8454
AT5G12200	43.3548	49.8241	45.2819	54.2454	51.7868	56.8875	59.6907	70.4282	66.8276	73.2964	63.3699	67.5471	52.2657	50.8446	54.2127	75.2701	76.5278	76.0168	94.4193	128.027	113.395	117.214	118.086	106.873	116.799	97.1382	113.399	87.9568	126.308	100.254	95.1627	97.7361	84.7364	88.5072	92.648	98.9035
AT5G12210	43.3548	44.7716	46.2034	39.9099	38.0703	41.1668	50.5728	52.0462	50.7773	48.6281	42.8175	41.3819	43.9903	46.8497	42.8436	60.3332	55.3834	59.2687	55.1857	59.7457	59.6936	60.8126	61.1574	51.7987	63.2977	44.9301	62.6379	61.7569	60.5321	77.0572	56.7008	59.8812	62.3254	55.0966	59.2275	64.0615
AT5G12220	7.29333	6.73679	7.23984	5.04608	5.8785	5.19581	6.5734	5.26229	5.44738	8.88832	8.71919	9.00009	8.10118	9.26098	9.93302	6.9559	6.11793	6.66671	6.89821	5.9411	7.34864	6.50789	6.28924	5.73266	11.3973	8.53962	10.4396	9.19437	12.0417	8.10292	8.92866	7.78874	9.65144	8.28653	8.99783	7.55833
AT5G12230	15.9373	16.3507	16.4542	15.597	21.2746	16.7865	18.3419	19.0308	15.0776	16.1664	14.4801	15.2167	24.4778	24.3328	26.2088	20.7945	27.5844	29.3498	18.2156	16.5681	19.4456	23.2115	23.422	21.3951	18.3676	17.3704	17.3356	21.7247	26.8025	22.005	33.5778	23.45	26.6641	28.2976	26.8946	30.049
AT5G12240	10.8049	10.9473	14.6113	12.1565	12.8767	12.7897	13.1468	12.6872	11.9648	11.7223	13.3902	12.5259	14.3731	16.2521	13.2839	16.0352	12.2359	12.6017	13.3653	13.0537	17.8629	16.2697	14.8556	12.2843	13.4696	13.0035	13.1214	15.785	15.7319	17.318	15.4153	15.1587	15.2951	12.7824	16.117	14.6558
AT5G12250	132.901	125.192	130.844	200.467	202.668	180.121	225.192	208.69	274.023	166.173	176.564	187.517	170.473	186.854	174.486	136.336	152.841	139.269	54.9701	70.2054	78.3478	114.611	93.0373	100.015	71.8692	98.5938	117.901	79.9015	115.497	78.4077	83.6394	93.2136	69.7684	61.0911	82.958	68.578
AT5G12260	11.7504	14.035	10.6623	15.1382	14.9762	14.9213	17.2817	16.5798	15.5639	11.6579	12.8452	13.361	14.5473	12.7111	13.8823	14.2047	12.8799	13.7399	12.2874	15.564	13.1145	13.0158	11.8194	15.0482	13.9406	14.6532	10.8228	11.7981	13.7897	11.7572	13.1259	15.9962	12.8413	12.4298	14.2383	15.5775
AT5G12290	21.88	17.3332	17.1124	18.12	18.8952	16.9197	19.0841	18.4541	18.3849	19.4512	19.6182	16.794	16.0281	18.2496	15.9168	19.6962	18.2465	18.9432	21.2336	21.1704	17.5237	23.6453	21.5786	18.7335	18.085	20.5727	19.1553	21.3993	18.7099	24.2293	19.8415	23.3662	23.7196	26.7108	20.7642	26.5463
AT5G12300	6.21284	5.68416	6.18677	6.07824	4.47886	4.39646	4.13488	3.6764	4.86373	3.156	2.4912	3.71138	2.52617	2.26985	2.51317	2.78236	2.46864	3.25205	1.18563	1.17149	1.69584	1.73544	1.8434	1.3308	1.41289	0.776329	1.14932	2.68508	0.906364	2.30377	1.37364	1.5075	1.06329	1.41047	0.791018	0.368699
AT5G12310	41.599	48.4206	48.3095	37.3869	38.7701	42.6323	25.6575	24.9418	27.626	23.509	23.2771	25.5157	34.8438	33.049	26.9269	34.4134	36.6003	37.6425	41.3893	52.4658	53.3625	46.7845	32.3137	29.4823	27.8811	23.3869	33.6176	33.0346	39.88	38.3697	35.7909	35.4262	31.3263	38.8762	46.6701	41.663
AT5G12320	19.719	21.1928	22.7726	11.8124	12.3169	10.5248	8.9059	8.00157	7.58742	7.53575	9.41984	10.5774	12.3695	14.1639	9.93302	13.8386	12.8799	15.366	9.59283	15.564	18.7673	13.0881	11.4941	7.37057	11.8683	7.86033	10.727	11.7167	12.1064	12.0749	12.0575	10.3012	10.0604	8.81546	12.5574	11.3375
AT5G12340	0	0	0	0.114684	0.279929	0	0	0	0.0972746	0	0	0	0	0.0907939	0	0.0732199	0.107332	0	0.538923	0	0	0.28924	0.108435	0.614214	0	0.388165	0	0.0813661	0	0.317762	0.22894	0.669999	1.30867	0.352618	0.395509	0.645223
AT5G12350	39.438	41.9646	37.3839	38.8778	34.9911	40.7671	54.2836	47.4327	47.0809	41.6076	45.5422	38.9695	40.1574	35.3188	42.6043	40.8567	44.5428	37.0734	42.7905	48.8677	32.5601	38.4689	41.856	50.8774	43.8939	48.4235	41.6628	43.0427	39.621	29.4724	48.9168	45.8112	41.3049	41.08	43.7037	42.6769
AT5G12360	0.81037	1.26315	2.50104	0.458735	0.97975	1.06581	0.742158	0.57669	1.07002	0.837305	0.70065	0.556707	0.696875	0.907939	0.837725	0.878639	1.18065	1.05692	0.323354	1.17149	2.48723	2.02468	1.40966	1.22843	0.659351	0.582247	0.574659	0.650929	0.517922	0.794404	0.839446	0.921249	0.654335	0.9697	0.395509	0.553049
AT5G12370	89.9511	90.6659	85.5618	105.165	108.052	113.375	115.141	114.112	107.099	100.927	89.8388	90.7432	112.981	100.509	109.263	86.1067	93.9156	80.9761	74.3714	72.7158	67.2683	94.7983	89.7843	96.3292	73.7531	87.0459	80.3565	76.6469	90.7659	68.3188	86.0051	81.7399	93.5699	82.1601	77.5198	80.4686
AT5G12380	0.405185	0.210525	0.131633	0.344051	0.839786	0.266452	0.848181	0.792948	0.486373	0.579673	0.3114	0.371138	0.435547	0.363176	0.4787	0.58576	0.321996	0.731712	0.215569	0.836775	0.56528	1.22927	2.06027	1.53553	0.847736	0.582247	0.383106	0.732295	0.647403	0.873845	0.68682	0.753749	0.817918	0.793391	1.2854	0.921748
AT5G12390	10.1296	6.52626	7.10821	11.0096	11.897	9.72549	12.5107	14.3452	15.5639	16.4241	13.0788	12.6187	10.8887	12.0756	13.7626	15.8155	14.5972	17.5611	16.491	19.0785	20.5762	26.0316	20.1689	20.8833	30.9895	25.4248	25.6681	23.8403	25.3134	32.65	24.1913	20.2675	21.1023	19.9229	24.6204	26.2698
AT5G12400	31.6044	27.7892	24.6155	29.359	34.0113	32.9068	29.8984	32.3667	26.2641	24.7971	28.3374	25.1446	37.1086	30.8699	30.3974	30.0934	31.5557	27.1547	33.0899	29.8729	20.6893	20.6806	33.2896	43.0973	31.0837	39.4958	26.4343	20.0974	20.9758	15.332	39.6829	36.2637	39.3419	37.8183	30.0587	30.7864
AT5G12410	20.3943	17.9648	17.7705	17.776	13.9964	13.9887	14.6311	16.7961	13.7157	17.3258	18.6061	20.7837	16.9863	18.1588	20.3447	19.1836	16.6365	19.9188	19.509	22.0909	22.7243	19.3067	15.94	16.6861	19.9689	19.6994	23.0822	20.5856	24.9897	21.8461	19.7651	21.0212	21.2659	20.9808	17.9957	20.0019
AT5G12420	2.29605	2.45612	3.1592	2.17899	2.09946	1.59871	1.37829	0.792948	1.26457	1.35257	1.0899	1.94847	5.83633	5.26605	1.9148	3.22168	3.3273	2.84555	3.55689	3.09607	3.05251	8.0264	11.2773	6.55162	4.52126	3.59052	2.58597	4.47514	4.46708	3.65426	15.1863	13.2325	15.4587	9.697	6.32814	14.9323
AT5G12430	42.4094	48.7715	44.6238	52.9839	57.5253	59.8184	60.1148	57.5969	54.3765	42.8314	39.5478	43.3303	34.6696	27.8737	37.2189	34.1937	44.4355	37.236	39.3414	42.0061	31.8818	40.9997	55.7357	57.5314	47.1907	59.3892	43.3868	36.6961	38.0025	31.9351	37.0883	34.5887	38.6058	37.2012	36.3868	37.0543
AT5G12440	24.1761	18.2455	19.3501	22.134	24.7737	23.9807	30.8526	26.0952	27.2369	20.0309	21.0195	22.0827	17.2477	21.0642	27.6449	26.5788	34.8829	33.0897	10.8862	13.5558	11.4187	19.8129	19.193	18.9383	13.7522	17.0792	18.868	16.1919	17.7388	14.2993	15.11	15.2425	12.6777	15.1626	15.7215	16.4071
AT5G12470	398.432	468.277	384.633	261.135	263.553	284.171	123.092	120.889	114.881	74.2625	78.862	75.7121	146.17	138.007	143.969	208.53	193.735	200.652	259.653	256.806	272.804	149.465	115.483	129.087	50.77	75.401	73.4606	89.7468	63.3807	134.652	137.745	119.26	142.809	157.885	168.487	163.61
AT5G12480	36.7368	37.4734	40.5431	30.7352	36.2508	37.17	26.0816	31.2133	29.9606	35.9397	34.254	32.3818	38.241	36.4084	41.6469	45.3964	40.0349	45.3662	75.2337	46.1063	52.0058	42.0844	48.5789	46.4755	40.8797	36.0993	34.9584	56.7122	38.7794	58.4682	75.3975	58.7087	89.8074	69.2895	68.4231	63.3241
AT5G12840	39.438	38.1049	35.1461	34.1757	29.8124	32.9068	23.7491	21.4817	21.8868	21.2547	18.9175	19.2064	14.9828	15.1626	16.5151	18.8175	18.6758	20.1627	64.9941	77.9038	64.6681	42.229	38.7113	40.1286	39.8436	36.6816	44.153	38.5675	46.613	47.6643	35.1041	38.7762	32.226	42.0497	44.297	44.0595
AT5G12850	59.2921	50.2452	51.3371	53.7867	53.3264	55.8217	41.4548	41.7379	47.2755	33.4278	31.4514	39.2478	39.809	31.2331	36.8599	45.4696	43.1475	38.862	31.1498	30.626	21.4806	35.6488	30.3618	43.3021	21.476	30.7621	18.3891	21.4807	17.8036	19.5423	22.2835	21.6912	27.4003	31.5593	26.9935	27.0072
AT5G12860	1503.64	1133.11	1218.53	569.405	586.45	547.425	533.718	472.813	567.111	654.901	783.793	761.668	620.568	641.187	679.754	1175.91	970.497	792.526	261.054	266.262	252.002	178.316	144.544	206.581	170.96	276.276	140.983	273.065	247.955	176.119	196.201	140.449	178.143	195.879	246.6	167.297
AT5G12870	0.540247	0.561399	0.526534	0.688102	0.419893	0.266452	0.318068	0.216259	0.486373	0.450857	0.4671	0.463922	0.174219	0.544763	0.359025	0.3661	0.214664	0.243904	0	0	0	0.21693	0.108435	0.102369	0.0941929	0.194082	0.191553	0.162732	0.129481	0.238321	0.0763133	0.0837499	0.245376	0.0881546	0.0988772	0.276524
AT5G12880	0	0	0.263267	0	0	0	0	0.216259	0	0.0644081	0	0	0.261328	1.08953	0.598375	0.43932	0.107332	0.325205	0.538923	1.08781	0.226112	0.506169	0.542176	0.409476	0.659351	0.388165	0.861989	1.05776	1.03584	1.66825	0.839446	1.005	1.963	2.11571	0.791018	1.4748
AT5G12890	23.9059	27.9296	20.4032	20.5284	19.3151	21.9823	27.5659	27.7532	23.3459	36.7126	34.8768	32.8457	30.5754	25.6947	26.9269	37.269	19.9638	24.3904	68.7666	49.035	56.415	40.2043	38.4945	42.176	50.1106	37.9431	43.1952	71.114	38.7794	62.6785	49.2221	52.6787	62.7343	51.5704	46.0768	55.6736
AT5G12900	32.0096	32.1401	28.9594	12.2712	13.2966	13.0561	14.7371	12.543	13.7157	12.946	14.4801	20.5054	13.502	12.1664	17.4725	17.4996	23.9351	21.7075	4.52695	7.11259	9.49671	5.8571	6.07237	4.70897	2.26063	2.23195	3.63951	7.97388	4.6613	5.40195	6.79188	5.35999	6.0526	4.05511	8.10793	4.88526
AT5G12920	0	1.1228	0.789801	1.49089	0.559857	0.399678	1.37829	1.15338	2.04277	1.73902	2.25765	2.22683	1.56797	2.08826	2.03447	1.0983	0.751325	1.21952	1.07785	0.920453	1.13056	0.506169	0.433741	0.818952	1.13032	0.582247	1.05354	2.11552	1.03584	0.635523	0.91576	1.005	1.30867	1.05785	1.2854	0.645223
AT5G12930	2.16099	0.842098	1.05307	1.60557	1.11971	1.46549	1.27227	2.23467	1.65367	3.67126	2.56905	1.94847	2.09063	1.18032	2.15415	2.26982	2.03931	1.30082	4.52695	1.5062	0.678336	1.59082	0.759046	1.3308	2.26063	1.45562	2.58597	3.74284	0.776883	5.24307	0.992073	1.34	8.58814	4.14326	1.87867	3.13394
AT5G12940	4.32198	5.05259	4.73881	4.70203	9.51757	8.12678	11.7685	14.6335	20.5249	8.82391	11.3661	10.3919	2.26485	5.35684	5.14602	3.07524	5.79594	4.39027	0.538923	0.167355	0.113056	0.578479	0.108435	0.716583	0.188386	0.0970412	0	0.976393	0.129481	0.714964	0.305253	0.418749	0.245376	0.440773	0.197754	0.18435
AT5G12950	25.1215	21.7542	20.9297	108.491	109.452	116.573	227.843	227.072	208.168	87.917	79.7184	91.8566	56.0114	74.451	67.6163	73.0735	74.4885	63.1712	9.26948	14.1415	10.6273	119.094	131.098	119.158	149.296	190.007	155.445	52.7252	101.254	56.7999	45.4064	58.7087	37.4607	29.091	46.6701	28.482
AT5G12960	0	0	0	0	0.139964	0	0	0.792948	0.0972746	0.0644081	0	0	0	0.0907939	0	0.14644	0.107332	0.0813014	0	0	0	0.14462	0.21687	1.02369	0.188386	1.74674	1.2451	0	0.323701	0.158881	5.57087	0.0837499	0.654335	1.58678	0.0988772	0
AT5G12980	13.5062	12.4209	14.8746	12.2712	11.757	10.1252	10.1782	9.08286	7.97652	7.34252	7.08435	7.79389	9.32071	12.348	10.1724	9.66503	7.83525	9.26835	7.006	8.53511	6.55725	11.0634	6.83141	7.47294	7.15866	7.86033	6.99169	6.67202	6.86247	9.77117	5.7235	5.77874	5.31647	5.37743	6.62478	7.55833
AT5G13000	183.684	201.191	176.257	83.7191	97.1352	91.1265	93.0878	84.3409	89.2008	111.812	124.249	134.816	130.054	107.954	147.2	116.639	147.045	118.781	89.8924	107.944	81.4004	49.8938	66.2539	84.8639	45.7778	88.2104	55.9335	66.3134	61.568	39.1641	81.1973	83.9174	85.7179	77.3116	78.3108	70.8824
AT5G13010	67.6659	62.8065	60.2881	64.6816	67.7427	64.6146	60.0088	69.2749	64.5903	60.5436	64.3041	63.5573	100.437	78.9907	86.7643	89.9141	98.2089	92.6022	73.1857	85.5184	63.9897	63.5604	78.8323	105.133	77.615	91.4128	68.2887	53.2948	60.4027	44.0894	100.962	83.9174	86.9447	105.168	92.9446	108.49
AT5G13020	60.1025	65.3328	56.4708	73.5123	76.1406	75.4059	69.9749	69.7074	59.7266	69.2387	66.8731	64.1141	58.1891	57.8357	66.4196	52.0594	55.1687	55.854	106.815	113.216	119.274	98.1245	104.206	91.5179	113.973	90.9276	125.18	110.251	121.064	113.282	99.8941	107.116	98.0684	83.6587	95.5154	89.2252
AT5G13030	135.602	146.806	145.718	127.872	134.786	129.629	154.263	154.697	159.53	166.366	160.137	159.775	168.295	154.44	161.082	160.205	154.88	139.188	165.449	151.791	142.111	156.912	149.857	160.515	192.813	201.749	193.469	195.035	187.358	172.147	149.269	171.771	171.19	151.185	148.711	151.443
AT5G13050	21.2047	18.8069	17.244	14.4501	19.455	19.451	21.2045	21.77	23.6377	26.9226	22.81	25.6085	13.3277	17.7048	16.7545	19.7694	18.0318	20.0814	20.1557	25.6053	24.4201	27.6947	21.4702	25.6946	21.0992	26.3952	24.6146	20.1788	33.147	24.706	21.0625	23.2825	14.8043	20.1874	19.1822	24.1498
AT5G13060	2.16099	1.1228	3.1592	2.17899	1.67957	1.46549	3.07466	3.02762	2.43186	5.28146	5.9166	7.51554	4.79102	7.53589	7.30017	2.41626	2.46864	2.60164	1.29342	0.167355	0.678336	0.14462	0.325305	0.511845	0.376772	0.194082	0.766213	2.92918	0.129481	1.98601	0.381566	0.586249	1.39046	1.32232	1.48316	0
AT5G13070	21.3398	20.2104	19.3501	14.5648	17.3556	14.5216	16.4335	18.4541	17.9958	19.1292	22.6543	18.0002	22.1258	19.3391	17.9512	20.3551	18.1391	20.9757	23.8204	26.9442	32.221	24.5854	17.6749	15.8672	19.3096	18.6319	23.9441	29.0477	30.0395	33.8416	23.8097	26.465	25.3555	25.8293	25.5103	30.2333
AT5G13080	0.405185	0	0	0	0	0	0.106023	0.0720862	0	0.0644081	0	0	0	0	0.23935	0.14644	0	0.162603	8.4072	1.08781	0.904448	2.1693	3.14462	1.53553	5.65158	0.679288	1.05354	5.85836	0.323701	10.645	0.992073	3.09875	12.8413	12.6061	3.75734	14.4714
AT5G13090	34.981	38.7365	39.7533	24.4276	26.0334	22.1155	11.4504	9.65955	11.9648	6.69844	4.90455	5.19593	14.3731	18.1588	14.361	18.4514	17.3878	20.8944	10.7785	15.4803	22.0459	15.4743	17.6749	14.6388	7.91221	6.88992	6.32125	8.54344	7.63935	8.10292	12.5154	11.3062	12.187	8.46284	13.3484	11.7984
AT5G13100	73.7437	64.4907	79.5066	22.7074	26.3133	27.5778	13.889	13.3359	15.953	16.3597	15.2586	17.1651	43.5547	42.1284	39.7321	49.1306	54.6321	61.5451	35.2456	22.5093	34.8213	16.9205	13.3375	12.489	7.81801	7.47217	6.22548	20.9111	11.2648	15.2526	17.8573	12.06	22.3292	21.7742	28.971	20.555
AT5G13110	50.7832	47.1575	47.1248	16.3998	17.6355	17.719	11.7685	14.2731	12.9375	18.6783	21.5644	18.0002	29.8785	20.247	26.9269	39.3191	34.8829	37.3173	34.4911	38.2406	37.7607	26.61	23.422	28.6633	23.1715	22.1254	22.699	23.5148	27.9031	24.5471	35.1804	29.3125	38.1968	27.945	38.0677	27.3759
AT5G13120	196.92	217.191	233.518	176.728	183.633	168.531	164.865	135.738	141.34	100.155	110.858	117.743	118.643	123.207	122.786	122.277	138.458	132.765	65.7486	83.5938	107.516	85.6872	83.6035	76.8791	65.5583	77.0507	76.9086	75.4264	75.6166	62.6785	62.9585	86.8486	63.8794	47.9561	70.4006	52.5396
AT5G13140	43.2198	36.3506	58.8402	20.1843	21.4145	12.5232	33.9272	25.7348	32.4897	24.4107	30.9843	36.5571	26.9168	35.9544	29.7991	24.8948	44.1135	41.3011	0.862277	1.84091	2.03501	0.867719	0.867481	1.74027	0.565158	1.16449	0.766213	1.87142	1.74799	0.556083	2.06046	1.005	1.55405	0.881546	3.16407	1.75132
AT5G13160	55.2403	58.2451	49.3626	34.1757	36.5307	38.1026	31.7008	33.5922	29.1824	28.9192	28.9602	28.0209	50.0008	48.7563	46.7929	37.4886	32.629	35.4474	54.6468	57.2354	49.6316	37.6734	35.2414	37.7742	30.3301	29.3064	31.2232	36.0452	28.6799	37.5753	43.6512	42.2099	40.487	37.9065	41.4296	42.1239
AT5G13170	1.89086	6.24556	1.44797	0.573419	0.419893	0.66613	0	0	0	0	0	0	0.174219	0.272382	0	0.0732199	0.107332	0.162603	2.8024	7.94936	5.6528	0.28924	0.433741	0.204738	0.470965	1.16449	1.05354	0.325464	0	0.476643	0.45788	2.01	0.327167	0.264464	0.692141	0.276524
AT5G13180	112.101	133.753	119.523	99.8895	103.574	118.971	71.6713	97.4606	77.3333	62.5402	53.4051	59.0109	66.5516	71.0008	55.5292	59.4546	66.5459	82.0331	190.455	278.395	251.097	293.289	337.016	298.61	158.244	133.529	119.529	78.3556	77.6883	134.095	160.563	119.26	113.854	153.036	94.8233	190.064
AT5G13190	38.2225	30.1752	29.8808	30.2765	28.5527	25.1797	22.1587	26.3115	26.1669	23.8954	21.0195	20.8765	67.4227	83.5304	61.5129	38.3673	33.1656	34.8783	84.8265	35.1446	35.6127	53.7986	36.5426	30.0965	26.5624	15.4295	26.3386	50.6097	24.4718	85.319	44.1854	56.1124	88.8259	75.0195	55.1735	66.1815
AT5G13200	19.0437	13.9648	9.87251	8.48659	8.25789	8.52646	24.4912	35.3943	30.0578	37.3567	34.254	31.2684	25.9586	31.6871	34.227	21.6731	14.1678	10.7318	91.1858	63.8459	55.8497	34.8534	35.0245	38.0813	123.487	124.019	105.642	76.0773	62.3449	68.5571	49.2984	75.1236	77.5387	83.3942	47.3622	61.4806
AT5G13205	1.21556	1.19297	0.263267	0.688102	0.559857	0.532904	1.37829	1.36964	1.75094	1.93224	2.0241	1.2062	2.00352	1.4527	2.51317	0.805419	0.429329	0.731712	3.01797	1.17149	1.0175	1.15696	1.95183	1.74027	5.46319	7.47217	2.58597	2.11552	2.97805	2.54209	2.59465	1.8425	2.29017	5.55374	3.16407	3.96351
AT5G13210	3.37654	1.54385	1.71124	0.688102	1.11971	1.06581	2.54454	3.38805	1.75094	2.12547	2.1798	2.9691	2.87461	4.08573	3.11155	2.05016	1.82465	1.86993	22.527	15.7314	19.3326	12.0757	11.4941	11.2606	39.561	13.3917	14.6538	16.1919	9.06364	11.7572	8.0129	8.79374	9.16069	11.1956	11.1731	11.1531
AT5G13220	0.270123	0.701749	0.658168	0.91747	0.839786	0	0.106023	0.360431	0.875471	0.257632	0.70065	0.0927845	1.39375	2.36064	1.31642	0.732199	0.643993	0.243904	0.323354	0.251033	0.339168	2.74778	4.55428	2.86633	0.470965	1.16449	0	1.87142	0.841623	1.58881	0.0763133	0.502499	0.408959	0.9697	0.395509	0.460874
AT5G13230	0.135062	0.280699	0	0.458735	1.11971	0.399678	0.106023	0.432517	0.583648	0.515265	1.01205	0.0927845	0.871094	0.544763	0	0.732199	0.643993	0.406507	0.431138	0.753098	0.56528	0.433859	0.542176	0.409476	1.03612	0.485206	0.574659	0.406831	0.453182	0.714964	0.992073	1.34	0.572543	1.14601	0.791018	0.829573
AT5G13240	28.9032	32.491	36.5941	33.4876	32.1918	32.3739	42.091	40.6566	45.9136	40.1906	34.9546	39.3406	49.3911	49.6643	51.9389	36.1707	39.3909	43.5775	30.1797	38.4917	28.6032	20.8976	18.2171	23.852	31.3662	31.9265	30.0738	34.4179	35.8661	26.4537	36.0962	33.3325	28.2182	43.6365	49.4386	43.9674
AT5G13250	2.8363	3.43857	4.08064	0.802786	1.25968	0.66613	0.42409	0.792948	0.680922	0.772897	1.0899	0.83506	1.13242	0.45397	0.598375	1.75728	0.965989	1.38212	1.18563	0.836775	0.678336	0.506169	0.433741	0.511845	0.188386	0.582247	0.0957766	0.406831	0.194221	0.397202	0.305253	0.669999	0.817918	1.49863	0.593263	0.553049
AT5G13260	31.4694	35.9997	40.0166	34.1757	36.9506	41.5665	41.7729	41.9542	39.3962	39.611	42.8175	39.3406	36.9344	42.0376	40.0911	32.29	38.1029	33.0897	30.6108	28.1993	26.5682	32.8287	27.3257	29.0728	25.4321	32.5088	36.874	34.7433	25.9608	32.3323	28.9991	28.81	31.817	28.1213	24.9171	28.2055
AT5G13270	6.3479	7.99993	6.84494	5.04608	6.85825	5.19581	7.5276	6.99236	6.03102	8.37305	7.0065	9.64958	9.32071	8.17145	8.01822	8.63995	7.62058	8.78055	5.6048	5.85743	5.20058	7.80947	6.07237	6.34688	6.59351	8.2485	8.04523	6.34656	7.18617	5.00475	6.41032	6.53249	6.13439	7.14052	6.32814	7.65051
AT5G13280	55.2403	59.3679	59.63	34.2904	38.4902	35.4381	40.7127	34.8897	33.0734	37.4211	41.7276	39.8045	49.2168	51.2078	48.1093	43.7123	49.2655	45.1223	28.024	27.9483	27.0204	26.6823	27.5425	25.0804	29.3882	30.568	28.3499	31.0819	29.91	26.4537	30.8306	22.11	33.8618	25.8293	26.598	28.3898
AT5G13290	11.2101	11.649	10.0041	8.25723	10.0774	8.52646	8.37578	8.57826	11.2839	9.5968	8.32995	10.8558	6.09766	8.44383	9.69367	8.05419	8.37191	9.59356	7.11378	7.4473	8.14004	6.43558	7.59046	6.75635	5.83996	4.07573	5.84237	6.67202	7.89831	5.64027	6.94451	8.37499	6.70693	6.96421	8.10793	6.36006
AT5G13300	32.4148	33.2629	34.7512	44.3826	51.9268	49.8265	74.7459	71.5095	69.4541	57.13	54.3393	53.815	41.5512	37.8611	44.5191	47.1536	45.2942	46.2605	41.9282	50.6249	35.0474	47.6522	48.6874	56.4053	60.0951	79.6708	67.2352	50.7724	55.2234	46.0755	53.1141	59.8812	43.1861	48.9258	53.0971	55.1205
AT5G13310	10.6699	7.36836	9.60925	11.1243	8.39786	7.46065	9.54203	9.51538	9.92201	11.6579	9.49769	8.90731	11.934	10.5321	11.1298	9.29893	9.12323	7.39842	13.7964	13.8068	13.7928	11.9311	11.8194	12.0795	12.6219	11.4509	13.2172	11.3099	14.5018	10.5656	10.0734	13.1487	11.1237	12.7824	13.0518	13.181
AT5G13320	14.5867	12.842	9.60925	11.239	10.7773	9.19259	6.04329	6.19941	7.10105	7.53575	4.3596	4.26808	7.31719	7.17272	8.1379	25.9199	21.4664	19.431	299.857	30.626	30.7512	31.8887	31.6631	9.52032	21.6644	5.53135	15.7074	100.243	5.04974	107.642	8.47078	78.3899	245.212	142.899	58.9308	105.171
AT5G13330	0.81037	0.210525	0.263267	0	0	0	0.106023	0	0.486373	0	0	0.0927845	0.0871094	0.272382	0.119675	0.43932	0.536661	0	2.26348	2.42665	2.26112	1.01234	0.542176	0.511845	3.39095	1.16449	1.81975	0.569563	0.906364	3.57482	1.98415	7.03499	1.14509	6.08267	2.66969	6.45223
AT5G13340	5.13235	3.29822	3.94901	3.66988	4.89875	3.73033	3.18068	3.82057	3.98826	3.41363	4.0482	3.71138	3.74571	4.08573	5.2657	2.9288	3.0053	3.82116	4.31138	5.77375	4.07002	4.4109	4.0121	3.99239	4.99223	3.97869	2.96907	4.96333	5.37344	4.68699	5.34193	4.68999	5.07109	6.25897	4.3506	4.97744
AT5G13360	62.2635	61.2626	69.5025	17.6613	20.2948	17.0529	13.1468	12.9034	14.3966	14.4918	16.6599	20.1342	12.8051	11.2584	11.9675	18.0853	19.8564	19.1058	20.3713	30.5423	34.9343	8.60488	7.48202	7.98478	5.74577	8.05442	6.1297	6.99748	7.57461	5.56083	5.57087	7.20249	5.56185	5.37743	8.10793	6.91311
AT5G13370	45.2457	38.8067	41.8595	16.1704	17.6355	19.3178	21.5226	17.8774	18.0931	27.8887	33.1641	29.8766	31.8821	24.4236	29.081	31.8507	25.0084	26.7481	13.5809	18.4091	24.0809	18.8006	20.4942	13.9222	21.2876	17.6615	11.8763	24.7353	22.5944	18.4302	22.7414	21.8587	24.2922	14.8981	21.9507	16.2228
AT5G13390	46.3262	50.8768	44.0972	42.433	48.2877	47.162	43.7873	42.603	41.6335	45.4077	48.6562	47.0417	61.2379	43.1271	49.4257	48.5448	39.8202	33.6588	63.9163	47.2778	33.5776	41.072	41.5307	63.4688	49.7339	68.414	39.3642	40.9271	35.3482	35.5893	50.5194	41.9587	43.6768	54.6558	42.3195	44.1517
AT5G13400	49.9728	63.5082	45.9401	36.1254	27.573	32.9068	24.2792	22.7072	21.6922	14.363	15.3364	18.2785	34.6696	33.9569	41.6469	17.2067	18.5685	18.2928	13.7964	21.0031	16.3931	9.68952	11.1688	9.11084	3.20256	5.62839	5.36349	4.3124	5.69714	3.7337	20.223	13.735	13.0867	4.67219	5.14162	3.96351
AT5G13410	71.1775	67.5784	79.2434	71.2186	61.7243	62.2165	60.6449	57.4527	61.0884	47.7264	46.8657	53.6294	50.0008	58.6529	51.2209	61.1387	67.1899	69.3501	19.9402	30.7096	30.8643	42.3013	33.398	32.3486	25.6205	25.5218	28.8287	23.3521	29.91	27.8836	24.115	26.2137	23.2289	17.9835	27.4879	21.8454
AT5G13420	132.09	93.6133	82.2709	72.8242	60.0447	67.1459	56.0859	60.2641	53.501	49.0146	51.6924	44.0726	47.3004	44.943	50.8618	133.919	104.005	112.765	60.1438	58.4906	76.652	54.0878	53.1332	56.2006	54.6319	68.2199	64.1703	49.4706	55.0292	50.0475	47.3142	70.6849	51.5289	62.7661	57.2499	65.2597
AT5G13430	84.8188	81.8941	76.4791	66.8606	65.2234	59.4188	64.9918	57.5969	58.7539	57.3876	60.4116	60.1243	63.4157	72.272	67.2573	80.3955	68.0486	72.7647	45.4851	47.6962	58.7891	51.4123	35.0245	35.4197	42.6694	41.8247	43.3868	45.0768	49.7205	58.2298	40.3697	51.0874	45.967	52.2757	57.7443	60.3745
AT5G13440	142.76	150.174	133.213	111.014	116.31	122.968	113.444	112.31	114.492	132.938	125.105	131.847	119.166	117.669	115.965	138.02	104.756	108.049	151.761	151.958	154.208	118.95	98.2422	91.006	108.039	96.1678	111.771	138.16	122.877	151.493	91.1944	126.127	108.129	124.033	121.026	122.592
AT5G13450	256.887	260.629	271.428	250.928	232.901	231.413	233.038	220.368	227.525	207.523	221.795	226.765	239.028	266.571	247.488	260.37	259.851	246.343	167.605	175.388	193.1	171.591	153.219	144.75	151.556	151.384	162.629	211.796	164.44	207.896	137.822	187.265	172.417	151.538	168.882	155.499
AT5G13460	11.2101	8.77186	12.3735	12.6152	13.4366	10.9245	13.3588	9.37121	12.062	6.05436	7.3179	7.70111	4.44258	8.08066	7.41985	4.17354	7.29859	6.42281	0.970061	1.92458	3.73085	1.59082	1.51809	2.55922	1.78967	2.52307	5.17193	1.38322	2.33065	0.873845	2.59465	3.93624	2.37196	0.440773	1.08765	0.645223
AT5G13470	6.75309	4.28067	6.45004	5.6195	3.919	4.52968	4.13488	4.10891	5.64193	5.66791	6.77295	5.65985	6.79454	6.62796	5.98375	10.2508	10.5186	13.0082	10.2395	12.97	18.3151	13.9558	11.711	11.8748	14.0347	10.4804	11.6847	9.19437	14.5666	14.061	13.4311	12.4787	10.4694	11.9009	15.6226	16.0384
AT5G13480	13.2361	16.2104	12.9001	12.8446	13.7165	10.6581	21.9467	15.9311	17.1203	18.1631	16.582	15.495	13.7633	12.4388	16.0364	12.1545	13.7385	11.4635	13.0419	10.9618	9.49671	12.6542	10.6266	13.6151	14.6941	16.1088	14.4623	13.995	11.0706	11.2011	10.3023	8.79374	9.40606	10.4904	10.6787	12.6279
AT5G13490	12.2906	11.5789	7.50311	8.94533	8.95771	9.32581	10.9203	7.8574	9.63018	16.2308	17.5941	16.1445	14.9828	20.6102	21.4218	30.0934	11.8065	11.3822	62.1917	36.1487	34.4821	21.1145	15.2894	15.6625	21.2876	22.7076	31.702	44.8327	19.7458	48.1409	32.1279	67.5862	45.2309	55.89	53.4926	32.169
AT5G13500	24.8514	20.7718	19.745	22.3633	23.2341	24.78	21.9467	22.2746	19.6495	20.7394	18.139	18.7425	27.2653	25.6947	30.3974	19.6962	18.9978	15.4473	41.6049	35.9813	32.8993	28.6347	30.2534	28.561	28.7288	29.5005	33.6176	30.2682	25.9608	37.1781	25.8702	35.2587	28.7089	29.8844	31.9373	31.6159
AT5G13510	553.213	571.153	562.207	391.415	412.615	372.233	428.225	340.247	353.107	265.297	282.751	306.281	293.036	329.763	264.841	330.222	347.005	319.921	105.629	142.838	188.577	128.712	111.471	96.8411	80.3466	104.61	90.3173	135.068	98.9231	106.053	85.8525	84.5036	85.1453	69.554	105.403	83.6947
AT5G13520	11.4802	8.21046	10.7939	9.28938	8.25789	8.39323	11.9806	11.3175	10.6029	9.5324	12.1446	11.1341	8.44962	10.8953	9.69367	8.49351	7.19125	7.31712	1.83234	2.34297	1.46973	2.1693	1.8434	4.19713	2.7316	4.75502	2.20286	3.49874	2.26591	2.62153	2.06046	2.68	2.69913	2.20386	2.47193	1.8435
AT5G13530	40.3835	43.1575	39.885	43.8092	48.2877	49.6933	58.5245	60.6245	60.7966	56.6791	58.1539	52.1449	51.2203	34.6833	48.1093	58.6492	58.2814	45.5288	87.9522	83.5938	50.423	56.474	55.9525	87.935	88.7297	120.913	79.9734	64.7674	59.1726	48.3792	72.1924	78.3899	63.5523	81.0141	78.6074	65.905
AT5G13550	50.9183	54.3855	43.3074	50.2315	56.5456	48.0946	41.3488	38.0615	42.8008	50.1095	46.3986	51.8665	121.605	129.835	139.421	59.6743	51.5194	52.3581	45.2695	56.817	46.1269	53.437	40.88	60.6024	43.8939	44.4449	40.8966	42.3104	55.4824	49.2531	70.5898	78.4736	71.895	58.3583	70.0051	55.3049
AT5G13560	51.5936	54.1048	56.734	57.4565	60.0447	60.6178	54.9197	56.2993	49.5128	48.5637	52.7044	49.083	61.9348	55.1119	63.4277	64.1407	61.5013	66.3419	49.4731	57.1517	54.7191	63.2711	60.7237	63.0593	49.9223	55.7987	50.2827	48.4128	54.576	48.0615	55.6324	54.1862	56.8453	60.6503	64.9623	63.0475
AT5G13570	16.0723	11.7192	12.2419	26.6066	22.2543	25.0465	22.7949	25.5906	21.9841	24.153	20.9416	23.1961	38.241	35.682	31.4745	21.5267	28.2284	28.2116	21.5569	23.346	23.6287	38.5412	40.5547	34.7031	27.8811	29.0153	32.4683	28.0713	29.5863	29.5518	44.7196	42.2099	38.9329	31.7356	35.0025	35.9482
AT5G13580	0	0.0701749	0	0	0	0	0	0	0	0	0.07785	0	0.0871094	0	0	0	0	0	0.215569	0.920453	0.113056	1.59082	1.73496	3.68528	1.3187	0.679288	0	0	0.582662	0	0.22894	0.0837499	0	0	0.197754	0.368699
AT5G13590	44.1652	56.1399	43.1758	55.3922	59.0649	69.011	59.1606	66.031	59.143	59.3843	60.1002	62.6295	65.9418	59.3792	67.1376	67.9481	66.5459	54.5532	75.6648	69.4523	58.2239	52.5693	70.4828	74.627	56.4216	70.4519	54.4969	59.8041	47.9725	41.2296	82.0368	73.9511	85.3907	79.6036	69.8073	75.8598
AT5G13610	8.37383	11.9999	10.399	13.9914	12.5968	12.7897	15.9034	19.1028	15.953	14.1054	15.1807	13.361	13.2406	12.4388	10.6511	13.8386	12.9872	8.61794	10.6707	8.70246	8.4792	13.3773	13.3375	13.308	14.6941	15.9148	14.8454	12.8558	12.1064	13.0282	7.17345	11.8087	10.0604	13.9284	12.6563	10.9688
AT5G13630	8305.89	7193.48	7624.61	4693.32	4990.01	4825.71	2711.32	2182.99	2839.83	796.277	819.604	818.916	658.983	695.481	838.323	2432.81	2151.04	1882.7	1255.91	1512.97	1391.83	961.866	1140.95	1208.77	302.359	519.267	276.794	385.594	259.544	236.653	260.381	209.458	217.076	269.929	338.061	327.497
AT5G13640	109.4	126.946	106.097	105.28	114.351	109.378	79.3049	81.4574	83.0725	59.9639	56.6748	68.5677	56.4469	48.6655	51.5799	77.4667	77.6011	73.5777	81.8085	104.179	97.5674	94.1475	92.1699	99.4003	63.2035	64.0472	61.7759	61.4314	65.3877	64.1084	48.7642	53.1812	40.8141	50.16	56.9533	60.651
AT5G13650	2116.28	2282.72	2054.14	792.464	814.592	903.805	728.799	695.199	596.877	997.681	1141.83	1130.86	996.88	774.109	878.294	1075.16	1003.66	942.039	597.45	812.676	946.166	533.575	513.874	452.061	349.079	449.204	355.427	578.188	467.101	385.842	466.579	386.841	462.288	295.406	542.243	406.767
AT5G13660	8.1037	7.08766	5.66024	12.9593	12.7368	12.7897	13.2528	13.0476	13.4239	11.8511	12.456	11.5053	8.44962	7.26351	9.09529	9.15249	8.15724	8.61794	13.7964	20.25	12.4362	17.8605	17.4581	17.8122	18.1792	21.0579	22.6033	15.785	19.6163	15.332	16.1784	16.6662	14.15	11.1075	14.0406	11.614
AT5G13680	27.5526	24.9822	23.1675	26.7213	26.7332	28.3771	28.096	32.2946	24.0268	31.9464	34.7989	32.7529	30.0528	26.7842	28.8417	34.1205	29.9457	26.8294	35.2456	33.5547	25.3246	28.0562	30.2534	38.3884	43.7997	45.4153	36.5866	34.2551	28.2915	30.5051	32.4331	31.9087	39.4237	36.2315	35.8924	31.4316
AT5G13690	28.0928	26.6664	36.989	27.2947	30.2323	24.2471	40.3946	29.9879	35.7971	32.5905	32.697	33.124	22.6485	24.3328	30.2778	29.6541	41.4302	34.1466	14.9821	17.8233	15.7148	16.6313	21.4702	20.3714	13.4696	22.5136	18.868	19.121	17.8036	12.2338	16.9416	14.9912	16.3584	15.2507	19.7754	16.7758
AT5G13700	1.48568	1.1228	1.31634	1.72026	0.699821	0.799356	0.530113	0.720862	0.680922	0.257632	0.4671	0.463922	0.696875	0.363176	0.957399	0.21966	0.751325	0.487808	0.431138	0.585743	0.113056	0.28924	0.21687	0.716583	0.753544	0.291124	0.670436	0.325464	0.129481	0.238321	0.152627	0.669999	0.163584	0.264464	0.296632	0.0921748
AT5G13710	100.081	105.683	107.545	122.941	118.27	106.448	135.073	131.99	135.309	91.3951	76.9936	103.269	284.499	276.649	262.447	97.0164	118.817	120.407	50.6588	48.4493	55.8497	59.2941	58.555	50.4679	37.3946	34.0615	45.877	94.3847	56.9067	78.646	103.405	81.9074	83.7548	57.4768	56.2612	63.6006
AT5G13720	73.4736	79.5081	69.6341	74.8885	77.6802	87.5294	75.5941	84.6292	77.5279	71.815	67.4959	60.8666	78.7469	73.5431	60.7949	86.6192	69.4439	66.8297	58.2037	72.5484	65.0072	72.3099	53.7838	56.6101	53.69	64.2413	67.0436	55.0849	78.3357	72.3702	64.561	59.6299	57.6633	58.8873	66.4455	66.458
AT5G13730	54.1598	57.7539	61.7361	41.0568	36.9506	31.4413	70.9291	69.7074	63.2285	76.2592	83.1438	96.403	58.5375	49.0287	47.5109	34.7795	48.8361	41.9515	17.8922	24.5175	35.8388	21.2591	19.193	18.3241	11.3032	23.484	17.2398	48.8197	17.6094	24.5471	19.7651	19.2625	20.6115	6.96421	24.126	9.30965
AT5G13740	19.9891	31.3682	24.8787	29.5884	28.9726	25.4462	25.9755	22.9955	36.7698	19.4512	20.0074	47.3201	25.0875	32.8674	32.0729	11.0562	24.5791	16.992	15.7366	19.7479	22.0459	33.1179	27.3257	25.3875	14.7883	20.3786	13.6003	16.0291	16.5088	16.9208	19.7651	13.5675	18.076	12.0772	20.8631	14.1027
AT5G13750	9.31926	13.263	11.5837	6.65165	8.95771	7.06097	7.95169	9.29912	9.14381	17.4546	18.0612	18.6497	6.53321	9.26098	9.33464	7.54165	8.90857	8.53664	23.7126	27.2789	22.8373	13.0158	12.3616	12.489	18.2734	20.7668	25.1892	17.0055	27.5794	17.4769	22.894	27.3862	18.8121	30.8541	20.7642	23.1359
AT5G13760	24.5812	21.684	25.2736	20.0696	22.5343	19.1845	17.7058	17.7332	17.8013	14.5562	14.4801	17.9074	17.9445	19.3391	15.079	16.6941	16.9585	18.9432	19.2934	25.6053	20.0109	24.2961	18.434	26.1041	17.8967	15.2355	16.5693	14.5645	17.2857	17.5563	21.5967	18.8437	18.3214	25.4767	21.5552	26.2698
AT5G13770	244.327	258.384	272.35	257.236	254.875	261.656	89.271	86.2872	78.987	81.4762	83.2216	100.764	115.768	107.137	106.989	271.353	269.189	276.669	136.24	188.442	174.559	122.71	126.978	109.228	42.1984	52.5963	48.0798	72.9854	65.5819	56.8793	85.0893	83.2474	76.9661	80.5733	133.583	103.697
AT5G13780	43.76	47.0873	42.9125	39.6806	36.9506	37.9694	38.1681	36.0431	35.6998	40.5771	35.4217	33.8663	54.7918	51.9341	39.4927	63.8478	60.428	64.2281	35.3534	41.253	50.8752	49.8938	36.3258	38.1836	38.4307	30.665	29.2119	38.9744	49.2026	40.9913	51.6641	39.1949	43.8404	46.9864	55.9645	51.9866
AT5G13790	0.675309	0.701749	0.789801	0.114684	0.279929	0.266452	0.42409	0.216259	0.291824	0.579673	0.4671	0.83506	0.871094	0.544763	0.837725	0.732199	0.858657	0.569109	0	0.251033	0	0.14462	0.108435	0.102369	0	0	0	0.0813661	0.129481	0.158881	0.22894	0.335	0.490751	0.176309	0.197754	0.18435
AT5G13800	52.1338	51.5785	41.9911	92.7791	97.4151	105.382	68.9147	118.149	89.2981	81.9271	69.0529	79.6091	74.9141	70.2745	67.8557	77.3935	61.716	66.4232	190.563	258.731	193.326	318.019	319.341	364.945	416.898	286.174	334.452	119.527	362.804	265.728	204.367	272.773	167.428	259.086	199.435	271.547
AT5G13810	79.4163	89.8238	83.1924	76.2647	67.7427	72.8746	59.3726	62.4267	59.6293	59.9639	53.1715	53.6294	68.3809	50.8446	63.7867	66.1176	49.1581	48.293	84.2876	91.2085	82.757	76.8654	66.6876	64.4925	72.1518	56.2839	58.9026	69.4867	61.1795	79.6788	59.677	62.5612	72.1404	59.9451	59.623	65.2597
AT5G13820	4.99728	5.68416	3.29084	3.09646	3.63907	3.19742	2.01443	2.30676	1.26457	2.31869	2.6469	2.13404	6.53321	3.72255	4.54765	4.10032	2.57597	3.33336	17.03	19.8316	11.9839	9.18335	9.00012	12.0795	14.9767	8.63666	8.04523	8.05524	11.7827	10.2478	9.61547	13.1487	11.2873	22.0386	12.6563	23.5046
AT5G13830	0.270123	0	0.131633	0.114684	0	0.133226	0.106023	0.0720862	0.194549	0.257632	0.23355	0.0927845	0.174219	0.45397	0	0.29288	0.214664	0.487808	0	0.251033	0.56528	0.28924	0.433741	0.307107	0.659351	0.582247	0.191553	0.732295	0.971104	0.317762	0.45788	0.335	0.327167	0.264464	0.0988772	0.276524
AT5G13840	1.35062	1.47367	0.921435	1.72026	1.39964	2.13161	1.80238	2.16259	1.65367	0.837305	2.0241	1.2062	0.522657	1.5435	1.67545	0.878639	1.60998	1.54473	0.431138	0	0	0.14462	0.433741	0	0.188386	0.388165	0.478883	0.732295	0.129481	0.317762	0.534193	0.1675	0.736127	0.881546	0.395509	0.368699
AT5G13850	46.7314	44.4207	50.5473	49.658	48.7076	41.0336	50.5728	46.6398	46.8864	54.6825	47.4106	52.0521	52.0914	55.6567	57.0849	48.0323	50.8754	56.0979	42.2516	43.5123	57.8847	49.6769	45.5428	41.9713	61.1312	42.7952	58.0406	58.7463	71.2143	51.8746	50.2141	46.8999	43.2679	42.9313	40.243	51.157
AT5G13860	5.26741	7.01749	5.92351	6.76634	8.25789	8.79291	7.31556	10.3804	9.24109	7.92219	7.70715	8.25782	15.0699	14.2546	11.2494	8.63995	4.82995	7.88623	9.48505	8.95349	6.67031	9.97876	7.15672	9.72505	11.0206	9.41299	8.42834	10.1708	8.02779	10.7245	11.2181	10.9712	12.2688	10.2259	8.50344	9.03313
AT5G13870	2.02593	1.82455	2.89594	3.32583	4.47886	3.5971	6.25533	4.61352	5.7392	3.67126	3.19185	2.87632	3.13594	3.26858	3.11155	3.95388	3.43463	4.63418	4.74252	7.69833	5.42669	9.68952	6.93985	7.06346	8.10059	8.15146	8.61989	4.96333	7.63935	7.4674	5.11299	6.19749	3.76242	5.99451	7.31692	7.46616
AT5G13880	1.08049	0.842098	1.84287	1.03215	1.25968	0.932581	1.37829	1.15338	0.486373	0.644081	1.01205	0.463922	0.696875	0.817145	0.837725	0.51254	1.28799	1.30082	0.107785	0.0836775	0.452224	0.21693	0.325305	0.102369	0.282579	0.679288	0	0.244098	0.258961	0.317762	0.152627	0.0837499	0.490751	0.528927	0.197754	0.276524
AT5G13890	11.6153	13.5437	16.0593	13.762	15.9559	14.2552	15.5853	19.3191	15.953	15.8444	13.9351	14.3816	16.6379	13.2559	13.8823	18.3782	12.4505	12.3578	14.6587	10.4597	10.7403	12.0034	8.56638	13.9222	12.5277	19.6994	8.81144	10.7403	11.718	11.9161	11.5233	11.1387	10.7147	16.8375	11.9641	12.6279
AT5G13900	0	0	0	0	0	0	0	0	0	0	0	0	0	0	0	0	0	0	0	0	0.113056	1.15696	0.867481	0.511845	0.470965	0.0970412	0	0	0	0	0	0	0	0	0.0988772	0.0921748
AT5G13920	3.10642	1.75437	1.84287	2.98178	1.9595	2.13161	2.54454	2.45093	1.94549	1.80343	2.25765	1.94847	2.26485	2.17905	2.27382	1.39118	1.60998	2.19514	1.50898	1.58987	1.8089	2.02468	1.19279	1.22843	1.3187	1.6497	1.43665	1.13913	1.74799	1.82713	1.37364	0.921249	0.89971	0.705237	0.988772	1.38262
AT5G13930	462.181	376.348	457.295	11.0096	14.8362	9.72549	2.43852	0.865035	2.91824	8.56628	4.9824	11.1341	85.3672	120.211	117.88	76.6613	112.806	83.4152	8.73055	15.3967	69.4164	1.51851	0.867481	2.55922	1.3187	4.56094	310.795	0.569563	1.48903	226.167	61.5085	1898.11	60.8531	40.9037	18.1934	11.8905
AT5G13950	62.3985	64.3503	54.6279	84.4072	90.4169	96.722	85.8783	89.2427	81.127	53.2011	51.9259	54.8356	84.6704	74.1786	83.0544	54.6953	65.1506	53.9028	42.1438	49.3697	52.3449	90.1704	86.5312	79.4383	59.8125	69.7726	59.6688	49.1451	49.9147	49.4119	63.1874	58.0387	54.8005	49.631	57.8432	60.9275
AT5G13960	5.67259	5.54381	4.87044	5.50482	5.17868	4.92936	7.5276	6.92028	7.00377	8.88832	9.88694	10.6702	13.0664	11.2584	12.0872	7.83453	9.0159	7.56103	6.57486	5.9411	5.87891	5.49555	6.1808	5.22082	4.33288	6.01655	6.22548	8.62481	7.76883	7.94404	10.5312	7.36999	7.68843	7.84576	8.00906	7.37398
AT5G13970	17.8281	17.8946	16.9807	17.776	13.2966	15.7207	13.0408	17.0844	13.5212	13.9766	14.9472	12.3403	15.941	16.7969	13.0446	14.4975	12.1285	13.7399	17.6767	17.4049	24.5332	14.1727	15.3978	16.6861	18.6502	17.6615	17.0482	15.0527	15.0845	16.7619	19.3073	22.6125	18.076	15.8678	13.1507	14.3793
AT5G13980	107.239	101.332	106.755	100.463	105.813	103.65	127.863	116.708	123.247	112.714	115.841	120.434	107.406	104.05	112.016	126.597	138.244	120.651	55.5091	65.0174	57.0933	74.8407	82.8444	97.7624	59.3416	88.3075	60.6266	68.1034	69.2721	45.1222	91.4996	66.4137	73.2855	57.2123	68.9174	65.1676
AT5G14000	0.81037	0.421049	0.789801	0.229367	0.279929	0.399678	0.318068	0.216259	0.194549	0.0644081	0.1557	0	0.609766	0.272382	0.359025	0.43932	0.321996	0.325205	0.754492	1.75723	1.8089	1.08465	0.975916	0.921321	1.78967	0.679288	0.28733	0.569563	1.35955	2.85986	2.36571	4.27124	1.47225	6.61159	0.988772	5.80701
AT5G14030	95.0835	94.5255	99.3833	84.2925	79.7796	77.5375	96.9046	93.4958	90.5626	114.067	107.044	102.991	95.2106	102.779	98.6121	99.6523	78.0305	81.7079	97.8684	77.4017	87.3923	64.5004	54.9766	54.0508	80.1582	73.4602	77.1001	108.38	85.1334	107.245	54.8693	73.4486	78.4384	87.8901	84.4412	79.2703
AT5G14040	362.641	333.331	329.742	220.307	216.945	225.818	239.187	245.67	231.708	319.464	323.778	320.663	309.413	312.785	327.55	403.515	313.195	300.246	252.432	240.322	245.105	208.831	161.677	199.312	185.748	231.637	218.083	278.76	212.995	251.906	208.106	241.953	259.117	264.199	241.359	254.587
AT5G14050	25.9319	20.4209	24.8787	12.3858	11.0572	12.6565	13.2528	13.7685	13.3266	23.2513	26.3133	23.7528	22.2129	18.7035	18.3103	29.5809	19.2125	17.7237	21.9881	22.6766	31.8818	19.379	17.2412	15.0482	33.5327	30.0828	30.2654	30.675	28.421	22.005	20.6809	22.0262	23.965	17.102	20.4676	19.6332
AT5G14060	306.455	274.805	326.978	370.314	361.808	343.989	181.829	151.886	179.569	115.999	102.918	116.259	93.3813	113.856	118.359	267.033	339.814	317.075	63.1618	74.8077	125.153	242.166	236.497	191.635	78.3685	83.8436	64.0745	65.8252	102.808	67.4449	92.0338	47.3187	77.8658	60.0333	91.0659	59.8214
AT5G14070	0.135062	0.0701749	0	0.802786	0	0.932581	0.212045	0.216259	0.291824	0.0644081	0.1557	0.185569	0.348438	1.4527	1.31642	0.21966	0.214664	0.243904	0	0	0	0.361549	0.542176	0.307107	0	0.0970412	0	0.244098	0	0.0794404	0.45788	0	0.245376	0	0	0
AT5G14080	9.58938	9.68413	7.63474	10.6656	12.8767	11.8571	10.1782	10.885	10.6029	10.3697	9.65339	10.3919	14.6344	15.6166	14.8397	18.3782	22.1104	22.114	9.16169	9.95762	9.83588	15.2574	15.2894	13.5127	11.209	12.2272	9.96076	9.19437	13.7249	8.73845	14.9574	12.1437	12.7595	15.6034	19.6766	22.5828
AT5G14090	4.05185	5.05259	7.23984	3.32583	3.21918	2.79774	4.98306	4.61352	4.37736	4.25093	4.2039	5.28871	8.53672	11.0769	10.7707	4.90574	9.3379	7.72363	3.55689	4.68594	3.61779	4.70014	5.96393	5.11845	3.29675	5.72543	4.40572	5.12606	7.63935	3.25706	12.2101	4.01999	10.7965	7.93391	6.22927	9.40183
AT5G14100	12.8309	10.4561	9.60925	10.5509	9.7975	9.85872	11.0263	8.79452	13.1321	11.529	13.0009	11.8764	9.93048	9.98733	11.8478	13.326	13.2019	12.6017	3.88025	6.86156	7.57475	8.31564	7.04828	5.9374	6.87608	6.40472	6.70436	6.18382	7.96305	6.03747	6.41032	7.53749	5.31647	4.31957	5.14162	8.29573
AT5G14105	5.40247	5.75434	5.66024	4.35798	6.99821	5.46226	5.83124	6.2715	7.87924	7.72897	7.785	7.23719	11.5856	12.4388	9.81334	9.51859	6.97659	8.21144	9.37726	9.2882	10.062	9.18335	8.0242	10.9535	14.1289	11.9361	13.7918	11.3913	10.9411	11.2805	12.668	12.06	11.4509	8.7273	8.30569	10.2314
AT5G14120	130.47	140.771	109.387	233.381	236.82	245.535	159.246	157.436	172.371	78.7711	70.1428	90.9288	985.382	1082.9	1033.39	315.578	429.543	309.108	26.0839	29.2035	40.7002	244.986	208.304	210.778	52.0887	59.7774	31.3189	49.7961	33.3412	40.8324	259.999	119.93	164.156	91.5044	104.217	142.594
AT5G14140	2.70123	4.07014	3.1592	6.65165	4.61882	4.92936	3.71079	4.97395	3.98826	2.3831	2.56905	3.52581	4.00703	5.17525	5.02635	3.2949	4.18595	3.57726	2.26348	4.18388	4.40919	4.98938	3.25305	5.42556	4.80384	5.33726	5.17193	3.66147	3.30175	3.57482	3.89198	4.85749	3.76242	3.61434	3.36183	3.68699
AT5G14170	34.7109	37.4032	33.6982	40.4833	41.5694	48.7607	36.0477	40.2962	42.0226	37.1635	36.1224	35.0725	50.3493	46.8497	42.6043	41.0032	43.3622	40.8946	39.018	43.9307	37.3085	48.8815	51.832	53.0271	46.6255	50.4614	45.7812	33.4415	35.5424	35.7482	40.7513	44.1362	42.2046	42.3142	44.7914	49.6822
AT5G14180	0	0	0.131633	0.344051	0.139964	0.266452	0	0.144172	0.0972746	0.0644081	0.07785	0.0927845	0	0	0	0	0	0.162603	0	0.33471	0.113056	2.45854	1.8434	0.716583	0.470965	0.485206	0.28733	0.0813661	0.258961	0.317762	0.381566	0.1675	0	0.176309	0	0.368699
AT5G14200	345.488	378.593	225.093	475.135	522.067	413.267	382.742	367.568	387.347	393.34	424.594	385.705	226.92	258.763	248.685	229.545	168.082	199.351	89.569	150.954	132.728	254.748	244.413	319.084	199.877	211.841	185.998	119.69	301.042	112.885	64.1032	70.6011	40.2416	56.7715	61.3039	77.3346
AT5G14210	25.1215	31.6489	33.6982	34.5198	42.8291	35.7045	38.4862	36.1152	41.6335	25.892	26.3911	25.7941	18.8156	19.0667	18.1906	19.6229	33.1656	26.0164	11.6407	10.0413	8.36615	13.305	12.5785	15.7648	5.55738	9.41299	10.2481	12.5304	9.06364	7.54684	13.7364	9.88249	12.4324	7.66945	10.3821	9.30965
AT5G14220	27.2825	35.5085	35.541	33.9464	31.6319	29.8426	32.5489	32.7271	32.8788	30.8515	33.8647	38.0416	31.4465	30.9607	31.1155	27.7504	31.8776	32.6831	23.8204	25.3543	25.8898	21.476	26.4582	21.8046	17.5199	17.1763	20.2089	28.0713	20.8464	20.6545	26.6333	20.9375	23.5561	21.0689	22.4451	22.9515
AT5G14230	0.405185	0.912273	0.921435	0.688102	0.279929	0.532904	1.59034	0.865035	2.04277	0.644081	0.70065	0.649491	1.30664	1.27111	0.837725	0.65898	0.429329	0.894315	0.323354	0.33471	0.226112	0.578479	0.759046	1.43317	0.753544	0.776329	1.2451	0.406831	0.323701	0.794404	1.06839	0.335	0.408959	0.176309	0.395509	0.460874
AT5G14240	23.7709	21.8946	23.5624	28.0975	28.4128	26.2455	23.7491	25.8069	26.6532	23.3157	21.3309	23.2889	43.2934	38.0426	34.7057	32.3632	36.1709	39.3499	27.4851	31.3791	35.1604	35.8657	29.6028	31.8368	35.2282	29.1124	32.3725	30.4309	38.6499	31.1406	49.6036	36.3474	38.6058	32.7935	38.8588	39.0821
AT5G14250	25.5267	23.5086	24.0889	21.1018	20.0149	22.6484	28.202	27.609	25.9723	28.5972	30.9064	31.1756	25.9586	25.6039	23.0973	25.0412	24.2571	23.8213	28.2396	31.9648	30.5251	28.707	24.8316	24.4662	40.9739	35.323	38.3106	41.6594	38.9089	34.5566	30.0674	31.7412	30.0994	34.0277	29.2677	33.5516
AT5G14260	180.442	190.735	203.242	247.946	254.315	243.803	257.211	261.168	282.096	148.332	154.221	159.868	143.643	130.925	151.748	173.312	197.92	193.091	83.1019	101.668	109.89	208.469	219.581	193.682	126.784	141.486	118.476	106.671	100.283	112.329	94.3995	84.8386	86.9447	72.1104	88.8906	86.1834
AT5G14270	25.3916	21.684	23.4308	53.2132	53.0465	58.353	96.5866	111.806	95.8155	77.2897	79.1734	76.4544	71.4297	62.1938	64.8638	47.0072	50.8754	49.919	37.6168	44.9348	40.9263	67.3205	73.6275	70.737	128.668	145.368	134.183	91.2114	82.5438	70.9403	86.6919	68.4237	76.9661	56.1545	73.5647	57.1484
AT5G14280	11.7504	10.1052	6.97658	16.5145	16.9357	13.589	21.6286	23.2118	20.0386	13.7833	12.6117	13.1754	10.1047	8.71622	9.69367	10.6901	8.37191	8.69924	8.19163	9.20453	6.55725	15.9082	8.67481	14.6388	15.4476	18.2437	17.7187	12.5304	12.2359	17.7947	8.08921	10.05	7.0341	11.6364	11.272	8.48008
AT5G14310	30.659	29.8243	27.5114	23.7395	24.7737	23.0481	25.8695	26.3115	27.1396	27.1158	27.9481	25.9796	30.6625	27.329	29.6794	26.7253	22.5398	24.7156	37.9402	36.065	33.2385	30.4425	29.3859	27.2302	33.8153	29.8887	34.1922	39.7067	33.0175	38.6875	26.557	33.6675	35.5795	30.8541	35.5958	34.1047
AT5G14320	478.659	488.417	547.99	442.45	449.285	417.797	507.424	430.138	496.879	312.894	347.289	354.715	356.103	382.878	344.305	362.805	411.404	412.604	114.467	168.108	234.139	250.915	227.497	168.602	133.095	138.09	138.493	193.326	144.953	132.904	153.237	120.181	142.4	89.3887	175.408	123.883
AT5G14350	6.48296	7.57888	8.95108	4.01393	4.33889	6.92775	5.72522	5.83898	4.28008	6.24758	6.3837	5.84542	4.26836	4.63049	4.06895	5.63794	4.72261	4.63418	7.32935	7.61465	8.81837	3.39856	4.87958	5.22082	4.70965	5.53135	3.92684	4.14967	3.75494	4.21034	4.65511	3.93624	4.17138	2.64464	6.13039	2.76524
AT5G14360	0.405185	0.210525	0.394901	1.26152	0.279929	1.86516	2.22647	1.29755	3.01551	0.450857	0.23355	0.83506	0.609766	1.18032	0.119675	0.3661	0.643993	0.243904	0	0	0	1.22927	1.08435	0.614214	0.0941929	0.194082	0.478883	0.0813661	0.258961	0.158881	0.305253	0	0.0817918	0	0.0988772	0.18435
AT5G14370	19.1788	20.9823	23.8257	34.5198	32.3318	28.7768	36.2597	32.5109	32.8788	37.6143	33.0084	37.3921	30.8367	42.1284	36.2615	33.3151	38.2102	44.797	17.5689	18.4927	17.7498	16.7036	15.8315	22.9307	22.8889	28.5301	28.4456	29.1291	28.0325	19.8601	33.3489	29.0612	24.9465	29.1792	27.1912	25.1637
AT5G14380	0.405185	0.561399	0.526534	0.229367	0	0.399678	0	0.144172	0.194549	0.515265	0.70065	0.556707	0.696875	0.363176	0.837725	0.732199	0.536661	0.894315	0	0.0836775	0.113056	0.14462	0.21687	0.511845	0.659351	3.00828	2.29864	0.244098	1.48903	0.635523	3.89198	0.586249	0.408959	1.41047	0.494386	0.645223
AT5G14390	27.5526	19.8595	26.9849	33.6023	30.3723	36.6371	27.8839	31.5017	29.2797	32.0108	24.2892	29.5982	35.7149	36.6807	34.9451	71.902	66.4386	74.1468	31.7965	45.8553	43.9788	56.1848	54.2176	52.0035	51.4293	45.1241	52.294	38.9744	86.234	42.739	72.6503	63.3987	56.2728	68.3198	101.448	86.2756
AT5G14410	10.1296	9.40343	10.6623	13.0739	10.3574	9.19259	7.84567	7.35279	7.97652	5.47469	6.15015	7.32997	6.35899	5.53843	6.46245	6.2237	6.43993	7.15452	5.6048	5.77375	6.78336	7.37561	7.80733	6.96109	3.10837	4.56094	5.45926	5.61426	8.54571	3.01874	5.87612	4.01999	4.33497	4.40773	4.25172	2.76524
AT5G14420	25.6617	26.0349	24.2206	23.5102	22.3943	23.9807	25.6575	26.3115	22.1786	18.3563	20.4745	18.1858	17.5961	22.4261	19.866	20.2819	19.6418	22.3579	15.9521	9.95762	12.2101	17.499	16.0484	17.3004	13.0928	11.9361	11.1101	13.2627	13.207	12.7105	14.0416	14.07	14.3136	24.3307	17.0069	24.9794
AT5G14430	54.1598	55.4381	56.2075	90.0267	86.9178	93.7911	60.0088	63.3638	62.8394	48.3061	48.1113	47.3201	75.0883	79.5355	81.9773	87.1317	89.193	86.4233	67.7965	87.694	80.3828	97.6183	84.5794	83.5331	63.486	65.3087	65.7985	67.2084	67.0062	66.0944	84.7841	77.3849	70.9135	89.0361	97.0975	112.177
AT5G14440	19.4489	19.3683	27.1165	16.5145	14.4163	17.1861	18.554	16.2194	14.1048	17.9699	15.2586	19.2992	24.7391	24.0604	22.7382	14.8636	22.0031	25.6912	16.9222	17.4049	21.3676	15.0405	18.6508	17.8122	19.027	15.4295	16.9525	17.7378	20.4579	16.9208	23.8861	16.6662	19.7118	21.7742	14.7327	20.1863
AT5G14450	10.6699	10.8069	9.87251	17.0879	11.3371	14.5216	11.8745	16.4357	16.5367	12.3664	12.5338	14.196	34.4082	35.3188	45.3568	11.4955	11.4845	11.87	7.32935	8.95349	10.062	15.2574	14.0966	14.1269	11.0206	16.594	12.6425	8.46207	11.9769	10.1684	12.8969	10.385	12.5142	7.58129	12.1619	8.7566
AT5G14460	66.9906	64.5609	78.8485	69.3836	73.2013	70.743	70.8231	66.3193	60.5048	48.5637	50.6803	49.2685	47.4746	45.3062	49.7848	50.3021	57.208	55.7727	32.012	35.3119	35.3865	44.1813	48.0368	49.4442	32.1198	38.4283	31.4147	33.0346	27.9031	27.0892	27.9307	24.6225	24.5376	23.8017	24.5216	24.4263
AT5G14480	6.48296	8.84203	7.23984	9.97748	8.95771	6.12839	11.0263	11.7501	9.14381	9.33917	10.1205	9.64958	17.5961	14.3454	13.4036	13.0332	13.6312	12.1952	9.91618	6.86156	7.00947	9.61721	10.7351	5.9374	9.41929	7.95738	10.4396	11.1472	5.6324	9.21509	8.6234	7.95624	12.5142	7.84576	9.78885	10.6923
AT5G14500	25.9319	27.3682	24.3522	22.478	22.9541	21.0497	24.0671	24.1489	23.2486	13.7833	15.9592	14.5672	15.157	13.9823	16.7545	20.5016	23.9351	20.7318	14.8743	19.1622	13.5667	14.8235	14.964	15.5601	13.7522	12.4213	16.0905	11.2285	14.696	13.9815	13.0496	13.8187	12.7595	13.0469	13.3484	15.4854
AT5G14510	1.89086	1.9649	2.10614	1.60557	1.9595	1.46549	0.954203	1.51381	1.36184	0.450857	0.54495	0.742276	0.783985	1.18032	0.957399	1.17152	1.18065	0.975616	0.431138	0.167355	0.226112	0.21693	0.108435	0	0.0941929	0.194082	0.191553	0.162732	0.129481	0.238321	0.305253	0.0837499	0.163584	0.264464	0.296632	0.0921748
AT5G14520	29.7136	35.0874	30.4073	19.8403	20.7147	17.0529	27.0358	27.2486	22.2759	41.2856	42.7396	43.3303	45.2098	43.4903	43.801	42.9801	35.3123	38.2929	39.3414	36.9855	38.7782	28.924	27.9763	27.742	45.7778	47.4531	40.8966	47.6805	46.613	33.7622	38.9198	38.9437	44.3312	45.1351	44.9891	47.1935
AT5G14530	5.80765	7.78941	4.87044	7.56912	7.41811	9.72549	7.84567	7.92948	8.94926	12.4952	9.73124	8.44339	8.36251	8.17145	9.93302	13.7654	9.65989	12.2765	11.9641	16.4845	20.4631	21.693	17.3496	15.1506	16.107	17.3704	20.2089	14.1577	24.925	18.9863	17.4757	18.09	16.2766	13.135	19.0833	19.6332
AT5G14540	43.4899	43.7891	35.8043	56.195	61.0244	61.1507	62.7654	62.5708	53.1119	46.9535	46.8657	42.8664	64.1997	53.8408	47.9896	54.7685	44.9722	42.0328	42.6827	38.5753	27.3596	41.7951	37.3017	63.3664	40.9739	51.2377	34.9584	36.7775	31.917	37.4164	36.9356	42.1262	38.0332	52.0994	43.506	39.6351
AT5G14550	38.4926	49.1224	44.3605	32.9142	34.5712	46.6291	51.421	53.1275	54.9601	57.5808	53.8722	58.6398	77.3532	73.6339	63.1884	63.6281	52.3781	69.1061	100.24	129.533	121.648	115.479	113.64	84.0449	111.43	98.3027	101.906	80.7152	155.636	95.8052	153.313	64.0687	108.374	110.281	151.579	114.481
AT5G14565	2.02593	4.07014	3.42247	5.96355	4.33889	6.39484	4.45295	4.97395	3.69643	4.12212	4.43745	3.06189	6.4461	6.26478	8.49692	9.29893	8.58657	7.39842	5.49701	8.28407	9.94893	9.11104	8.13264	6.14214	5.74577	7.37513	6.22548	6.34656	6.47403	3.3365	11.1417	4.68999	11.1237	10.2259	11.6675	8.48008
AT5G14570	4.72716	4.35084	4.34391	2.40836	2.93925	1.99839	4.13488	4.03683	3.11279	3.2204	3.4254	4.82479	4.26836	4.4489	3.70992	2.41626	4.29329	3.65856	5.06588	5.27168	4.18307	3.6878	4.87958	5.32319	3.86191	6.11359	4.98038	3.74284	4.14338	3.3365	4.0446	2.42875	4.58034	4.05511	4.64723	3.96351
AT5G14580	1.48568	0.982448	1.71124	1.49089	1.11971	1.46549	2.3325	1.87424	2.43186	7.27811	7.70715	6.30934	3.48438	3.63176	4.3083	5.41828	3.54196	2.68294	4.63474	3.84917	4.52224	1.59082	2.81931	4.6066	10.0786	12.5183	11.0143	8.29934	8.61046	5.24307	2.82359	5.10874	3.10809	7.58129	3.65846	6.17571
AT5G14590	56.9961	69.1924	62.3943	51.3783	55.9857	48.361	60.2208	59.327	51.361	72.1371	68.9751	64.7635	59.0602	60.7411	61.6326	68.4607	75.3472	64.5533	59.6049	71.4606	62.9722	53.7262	58.0128	56.9172	76.7672	70.0637	68.0014	65.6624	72.3796	58.071	47.4669	65.0737	51.6107	50.6889	57.0522	56.5953
AT5G14600	6.75309	4.77189	6.84494	6.65165	6.01846	4.52968	4.02886	6.99236	4.37736	6.3764	6.8508	5.19593	3.91992	2.54223	4.18862	3.2949	3.0053	3.98377	5.49701	8.11672	9.15754	4.98938	4.77115	6.24451	9.51349	6.21063	7.08747	7.24158	9.77578	6.99076	5.03668	6.28124	7.0341	6.34713	5.636	5.80701
AT5G14610	15.1269	13.7543	16.1909	11.3537	13.2966	10.7913	10.8143	8.65035	11.4784	10.0477	8.17425	10.8558	9.40782	13.2559	12.5659	7.24877	11.2699	8.13014	4.2036	4.76962	3.95696	4.48321	4.22897	4.09476	3.67352	4.46389	3.73529	3.58011	4.0139	2.30377	3.20516	4.01999	3.59884	3.17356	4.54835	2.94959
AT5G14620	11.6153	13.3332	13.9532	13.9914	10.3574	11.8571	11.5565	13.408	10.6029	10.4985	11.911	11.5981	13.3277	14.2546	11.7281	15.0833	16.2072	15.5286	14.6587	12.97	14.0189	16.9928	17.5665	16.7885	13.5638	12.3242	15.9947	11.8795	14.7608	14.2993	17.781	15.5775	14.4772	15.0744	15.8204	15.5775
AT5G14640	81.8474	108.561	80.5597	29.5884	31.352	36.7704	18.872	20.8329	18.2876	47.7908	41.4162	48.9902	44.5129	43.3995	54.5718	62.3834	48.2995	48.4556	165.449	215.972	174.332	65.2958	67.2298	66.6422	78.9337	71.8105	113.878	93.4897	131.358	105.735	105.083	152.592	99.2953	104.816	112.325	93.1887
AT5G14650	2.43111	1.75437	1.9745	0.458735	1.39964	0.66613	0.848181	0.720862	0.194549	0.515265	0.856349	0.371138	0.174219	0.272382	0.71805	0.65898	0.214664	1.54473	0.754492	0.418388	0.452224	0.723099	0.542176	0.818952	0.941929	0.291124	0.766213	0.244098	0.582662	0.158881	0.45788	0.25125	0.245376	0.264464	0.494386	0.829573
AT5G14660	61.183	67.3679	74.2413	69.7277	62.4241	62.6162	52.7992	48.5861	48.54	41.0279	47.4106	55.8562	55.3145	54.5671	51.5799	45.7625	47.5481	48.2117	17.03	21.0031	33.3515	30.0809	26.2413	23.4425	14.5999	17.1763	17.8144	24.7353	23.8892	23.6732	18.6204	20.435	21.7566	11.8127	17.8968	16.4993
AT5G14680	24.4462	23.9296	20.5348	23.5102	22.6742	20.9165	19.0841	19.8237	21.6922	23.509	21.5644	20.6909	20.1223	19.4299	22.8579	26.4324	25.1157	32.1953	27.2695	37.8222	45.2224	37.0227	33.1812	29.0728	38.6191	26.8804	37.4486	26.7694	48.4905	37.4959	35.8672	34.7562	27.7274	29.7081	33.7171	31.2472
AT5G14690	0.945432	0.491224	0.263267	0.344051	0.419893	1.19903	0.318068	1.00921	0.680922	0.579673	0.38925	0.371138	0.522657	0.272382	0.4787	0.951859	0.536661	0.731712	0.215569	0.167355	0.113056	0.0723099	0.21687	0.307107	0	0.291124	0.191553	0.162732	0.129481	0.0794404	0.22894	0	0	0.264464	0.0988772	0.18435
AT5G14700	33.9005	26.2454	33.6982	4.70203	6.15843	4.52968	4.77102	5.04604	4.86373	7.9866	7.6293	8.62895	2.96172	3.72255	3.70992	7.17555	8.15724	7.56103	15.6288	17.4049	14.8103	6.36327	5.42176	8.9061	7.62963	11.839	11.7805	7.48568	9.90526	8.81789	2.74728	12.8975	5.80722	8.19838	7.31692	7.00528
AT5G14710	8.23877	10.3859	9.47761	6.76634	6.01846	7.86033	5.6192	6.41567	6.32285	8.24423	7.785	8.3506	6.01055	7.98986	7.06082	6.15048	9.55256	10.7318	9.16169	14.1415	16.054	11.1357	9.10855	11.2606	10.4554	10.4804	12.451	11.1472	13.466	12.7899	12.9733	12.9812	12.0234	9.25623	10.9754	13.0888
AT5G14720	121.961	144.911	123.209	116.748	131.706	126.831	128.605	122.474	118.772	105.372	100.037	99.5577	102.266	90.3399	100.647	109.757	124.613	113.984	114.898	137.566	121.987	142.523	144.544	128.166	121.038	126.542	125.467	114.238	124.949	106.609	110.807	104.269	113.527	93.0912	106.392	106.093
AT5G14730	0.675309	0.771923	1.1847	2.29367	2.65932	3.0642	2.54454	2.5951	2.14004	1.09494	1.32345	1.29898	7.66563	5.44763	3.47057	3.2949	4.40062	4.79678	2.8024	2.67768	2.60029	7.59254	8.67481	7.67767	5.369	4.75502	3.83106	3.90557	2.00695	5.95803	12.5917	4.77374	11.6144	9.25623	6.22927	9.67835
AT5G14740	3552.12	3484.95	3688.24	1657.06	1643.04	1617.9	1364.83	1090.66	1220.6	1673.45	2054.69	2243.16	2959.72	3049.04	3059.37	3134.11	3686.32	3450.92	212.875	232.205	567.541	375.144	358.378	237.701	42.952	82.582	45.6854	860.365	107.08	408.244	581.202	320.762	625.953	171.99	622.333	233.663
AT5G14760	483.116	429.751	482.042	17.8907	16.9357	20.2503	3.49875	2.81136	1.94549	11.3358	8.56349	12.6187	15.7668	12.348	14.2413	137.287	106.581	105.041	150.683	124.01	119.048	9.5449	10.1929	12.1819	4.14449	5.91951	6.80014	15.3782	8.86942	15.2526	19.3836	13.9025	24.9465	28.5621	35.2992	23.0437
AT5G14770	2.70123	4.14032	2.10614	3.09646	4.05896	3.5971	3.92284	4.32517	3.50189	4.31534	4.90455	4.91758	3.91992	4.63049	4.18862	3.36812	5.04461	2.11384	3.55689	3.93284	3.05251	4.26628	4.87958	7.2682	4.89803	6.21063	4.11839	4.47514	4.53182	2.30377	4.0446	4.10374	3.43526	6.08267	2.57081	3.96351
AT5G14780	182.063	170.806	157.96	261.708	259.634	294.962	281.384	367.784	336.959	255.314	247.018	218.507	180.752	168.241	178.076	284.606	197.384	218.132	361.402	595.114	448.493	544.71	481.994	512.05	472.849	482.489	365.962	218.956	447.161	287.018	341.273	301.332	229.017	294.524	286.942	360.219
AT5G14790	17.423	12.2806	18.2971	21.7899	23.2341	19.0513	22.6888	20.1121	21.1086	14.9427	14.8693	13.6393	17.9445	15.435	17.2332	15.5958	13.0945	11.3822	5.17366	3.76549	6.78336	8.38795	9.75916	9.31558	6.02835	5.91951	6.03392	7.40432	6.21507	6.75244	4.88405	6.11374	4.58034	4.67219	5.04274	5.16179
AT5G14800	49.9728	50.5961	46.2034	36.8135	38.2103	37.0368	32.867	34.6735	35.7971	46.6959	43.9074	44.7221	54.095	54.1132	56.1275	107.048	96.3843	98.9437	43.3294	43.847	56.9802	51.4123	36.7595	36.2386	52.8422	34.4496	39.1726	48.901	60.9853	48.5381	50.672	48.3237	49.7294	57.3886	84.9356	80.9294
AT5G14830	1.35062	2.10525	2.23777	1.72026	0.559857	0.532904	0.848181	1.87424	0.972746	1.73902	2.10195	1.7629	1.48086	1.18032	1.31642	1.68406	1.07332	0.650411	1.83234	3.01239	2.60029	1.59082	1.95183	1.94501	1.88386	1.16449	2.10708	2.19688	1.81273	1.58881	1.90783	1.75875	1.14509	1.32232	1.58204	2.39654
AT5G14840	6.3479	5.75434	5.66024	5.16077	3.49911	3.86355	3.49875	3.6764	4.08553	3.02718	3.34755	3.15467	2.35195	2.9962	2.99187	4.90574	3.86396	6.1789	3.12575	4.01652	5.31363	3.76011	2.71088	2.35449	6.49931	2.81419	2.39441	2.03415	3.30175	2.22433	3.05253	2.01	2.53555	2.73279	4.74611	2.39654
AT5G14850	9.31926	11.1578	8.42454	12.5005	12.0369	11.7239	11.0263	13.408	11.7702	11.8511	10.0426	10.8558	10.7145	8.80701	11.6085	8.42029	10.5186	9.18705	6.79043	9.37188	6.78336	10.3403	10.1929	9.11084	10.1728	12.4213	9.29033	10.3335	12.6244	7.70572	10.6075	9.96624	8.91531	8.99177	11.7664	11.1531
AT5G14870	0.405185	0.350874	1.05307	0.458735	0.279929	0.399678	0.42409	0.216259	0.291824	0.128816	0.3114	0.278353	0.174219	0.363176	0.4787	0.29288	0.321996	0.0813014	0.215569	0.33471	0.226112	0.361549	0.650611	0.716583	0.0941929	0.194082	0.574659	0.244098	0.129481	0.238321	0.152627	0.0837499	0.490751	0.176309	0.197754	0.18435
AT5G14880	225.283	227.507	225.488	82.687	90.4169	94.7236	43.7873	46.0631	42.3144	53.7163	49.5904	54.7428	35.2793	34.0477	35.7828	66.5569	60.3207	50.6507	116.946	142.168	98.5849	87.4226	98.3507	101.652	63.486	74.6247	59.573	56.1426	60.3379	54.9728	46.1695	51.3387	50.302	44.8707	55.0746	53.9222
AT5G14890	2.02593	2.38595	3.1592	1.83494	1.11971	0.66613	1.27227	1.73007	1.26457	1.15935	0.934199	0.556707	0.435547	1.36191	1.4361	0.805419	0.751325	1.05692	1.07785	1.5062	0.791392	0.723099	0.867481	0.716583	0.565158	0.970412	0.574659	0.406831	0.647403	0.238321	0.839446	0.669999	0.572543	1.14601	0.197754	0.553049
AT5G14910	178.281	164.35	202.057	164.8	159.279	143.218	222.223	183.387	222.856	158.637	163.796	166.084	164.376	175.777	151.03	151.492	182.787	189.595	46.6707	59.2437	94.2887	118.371	108.435	95.8174	85.7156	84.4258	88.4975	103.579	82.9323	76.66	78.3738	55.4424	69.0323	39.4932	66.2478	52.1709
AT5G14920	9.45432	7.01749	8.16128	38.6484	40.1698	31.0416	187.024	165.582	137.06	79.544	91.5515	78.1245	77.4403	64.3729	52.7766	17.4996	21.1444	19.1058	1.29342	1.17149	1.24362	8.89412	6.72298	18.8359	27.6927	42.407	27.871	7.81115	13.7897	6.43467	18.4678	3.43375	6.29797	3.52618	2.27418	3.77917
AT5G14930	12.2906	15.7192	12.2419	21.4459	21.8344	21.7158	18.66	23.6443	20.0386	23.5734	19.4625	17.8146	22.9098	27.1474	30.0384	26.1395	16.2072	19.5123	69.9522	27.4462	33.9168	32.3225	28.6269	28.6633	27.4101	23.3869	28.3499	59.8855	30.2984	64.029	35.4094	49.2449	91.1161	71.317	48.1532	55.397
AT5G14940	30.3889	31.0173	22.1144	24.657	23.9339	23.0481	23.325	24.0768	21.4004	19.7733	19.1511	18.5569	25.1746	21.9721	22.1399	22.1856	17.3878	18.3741	23.2815	20.5847	11.9839	19.9575	21.0364	23.4425	28.2579	23.8721	22.3159	14.0763	16.7677	17.1591	22.8177	24.3712	22.8199	19.5703	16.4136	18.5271
AT5G14950	46.0561	47.9996	34.0931	51.0342	51.7868	59.4188	56.9341	61.057	59.9211	52.9434	50.4468	47.0417	70.6458	50.663	58.4014	62.8227	55.5981	47.0735	58.4193	56.9007	40.7002	43.8198	56.6031	69.5085	56.0448	72.2957	49.8038	48.901	37.2257	42.2623	59.8296	54.6887	61.1803	60.6503	48.8454	61.5727
AT5G14960	0.135062	0.0701749	0	1.03215	1.25968	1.19903	3.39272	3.60431	3.89098	1.54579	1.16775	1.29898	0.435547	0.635557	0.119675	0.3661	0.536661	0.487808	0.754492	0.920453	1.58278	6.14634	6.07237	4.81134	7.15866	8.15146	8.42834	1.87142	2.91331	3.81314	2.06046	2.8475	2.0448	1.32232	1.68091	1.1061
AT5G14970	273.635	300.489	293.148	419.398	407.996	419.928	467.666	447.511	386.277	286.23	303.303	304.333	350.615	275.015	307.206	240.601	259.314	262.116	170.623	240.322	255.281	238.478	231.075	218.455	229.171	249.784	330.333	234.253	207.687	210.517	191.012	177.298	190.002	121.213	172.145	145.452
AT5G15010	3.91679	4.14032	4.47554	5.39013	4.05896	4.52968	3.07466	4.6856	2.72369	4.12212	4.43745	3.52581	3.48438	1.99747	2.51317	3.661	2.46864	3.57726	3.66468	6.94523	5.31363	4.19397	5.63863	6.03977	6.49931	5.43431	4.02262	4.63787	5.3087	3.97202	4.0446	3.68499	4.17138	3.96696	4.64723	3.31829
AT5G15020	65.2348	70.1047	64.5004	69.9571	81.5992	81.401	72.2014	71.942	74.4151	62.0894	69.2086	63.1862	72.1266	55.7475	68.4541	61.8709	66.5459	56.9922	84.072	89.2002	56.6411	72.3822	97.0494	121.819	81.9479	97.9145	73.4606	60.0482	63.1218	57.4354	95.0864	89.5286	91.3615	92.5623	74.0591	85.6304
AT5G15030	5.53753	3.85962	4.60717	4.47266	3.63907	4.26323	4.55897	4.61352	3.21006	3.60685	4.5153	3.52581	2.61328	3.17779	2.99187	4.17354	2.25398	3.08945	3.12575	4.8533	4.29613	6.14634	4.33741	4.40187	5.93416	5.24022	5.65082	3.90557	5.11448	5.40195	3.89198	6.61624	2.86271	4.8485	4.3506	3.87134
AT5G15050	38.2225	34.2453	33.8298	34.1757	34.7111	34.5055	41.5609	36.3315	38.9098	21.3835	24.1335	22.1755	12.718	11.6216	11.3691	22.4053	17.4951	19.1058	17.5689	16.8192	17.2976	17.0651	15.5062	15.1506	17.3315	20.2816	20.3046	16.1919	13.466	14.4582	12.0575	12.2275	11.6144	11.5482	15.1282	12.8123
AT5G15070	4.05185	3.78944	5.00207	5.04608	5.8785	3.73033	4.55897	3.38805	4.57191	3.2204	3.19185	3.15467	2.87461	2.63302	3.70992	3.14846	4.18595	4.87808	1.61677	1.92458	1.69584	2.38623	3.03618	3.37818	1.60128	2.03786	2.68174	1.38322	3.04279	1.19161	2.2894	2.345	2.29017	3.34987	2.66969	2.67307
AT5G15080	25.1215	25.5436	18.8236	25.5745	23.2341	23.8474	24.1732	25.4464	25.4859	23.7022	23.2771	21.8971	25.1746	22.0629	25.8498	29.8005	22.7544	29.4311	34.2755	34.1404	30.186	36.7334	36.6511	32.6557	32.214	28.4331	32.4683	30.9191	28.8742	36.7809	33.3489	32.83	37.9514	27.5042	34.3104	28.7585
AT5G15090	239.059	233.963	236.019	136.359	128.907	117.505	107.613	94.0725	111.088	101.507	112.727	106.331	118.73	144.544	125.06	121.545	119.031	122.277	124.168	115.14	145.955	71.7314	72.3262	73.9104	90.331	80.059	81.889	94.7915	71.0201	83.8891	64.8663	89.8636	74.5124	65.4107	75.3445	70.5137
AT5G15110	0	0	0	0	0	0	0	0.288345	0	0	0	0	0	0	0	0	0	0	0	0	0.113056	0	0	0.409476	0.565158	1.16449	0.957766	0	0.0647403	0.0794404	1.98415	0	0.0817918	0.176309	0.0988772	0
AT5G15140	0	0	0	0	0	0	0	0.0720862	0	0.193224	0	0	0	0	0	0	0	0	0	0	0	0	0	0.204738	0	0.582247	0.670436	0	0	0	1.1447	0	0	0.264464	0.0988772	0
AT5G15160	1.35062	1.05262	0.263267	1.26152	1.9595	1.99839	0.848181	1.36964	1.84822	0.644081	0.7785	0.83506	0	0.272382	0.23935	0.0732199	0.321996	0	1.29342	0.836775	1.13056	1.4462	0.867481	0.921321	0.565158	0.582247	0.766213	0.650929	0.647403	0.556083	0	0.0837499	0	0.176309	0.395509	0.18435
AT5G15170	8.50889	9.68413	9.34598	12.3858	12.7368	13.0561	11.8745	11.8942	11.4784	7.79338	6.8508	6.40213	5.05235	3.99493	6.58212	6.88268	7.72791	6.74801	7.43714	8.11672	8.25309	14.7512	13.5544	13.308	10.5496	10.6745	13.1214	7.40432	9.19312	8.02348	6.94451	7.70499	5.15289	5.8182	5.73488	6.72876
AT5G15180	0.540247	0.421049	1.1847	0.458735	0.139964	0.532904	0.42409	0.288345	0.583648	0.193224	0.07785	0.278353	0.261328	0.0907939	0.23935	0.29288	0.429329	0.325205	0	0.0836775	0	0	0	0	0	0	0	0	0	0	0	0	0	0	0	0
AT5G15190	1.08049	1.05262	1.05307	0.573419	1.11971	0.532904	1.16625	2.0905	1.84822	2.57632	1.94625	2.78353	0.0871094	0.272382	0	0.878639	0.751325	0.975616	6.79043	9.20453	6.44419	2.38623	3.57836	3.27581	21.3818	27.5597	20.6877	2.44098	10.4879	10.3273	3.4341	6.36499	1.88121	5.20112	3.95509	4.05569
AT5G15200	199.621	153.543	189.816	186.132	157.32	155.608	151.93	134.441	197.857	248.422	246.707	255.714	239.812	300.255	276.09	278.822	239.136	244.229	225.485	203.002	328.428	300.592	216.545	171.57	247.916	207.765	241.74	356.465	370.12	319.033	184.297	212.641	246.521	219.681	272.209	236.152
AT5G15210	18.7736	21.8244	21.7195	23.7395	20.8547	19.9839	13.995	14.0568	11.9648	10.885	10.1983	13.2682	14.5473	11.3492	11.1298	17.7924	15.8852	15.2847	12.1797	15.2293	18.9934	20.9699	13.7713	16.0719	9.98445	9.31595	11.2059	12.6931	10.5527	12.0749	13.7364	13.9862	13.4957	12.7824	15.2271	13.181
AT5G15220	14.4516	12.2104	13.295	11.4684	10.7773	8.79291	9.96612	12.0384	15.0776	13.2037	13.0009	13.7321	8.44962	13.1651	11.3691	14.0582	12.8799	12.3578	7.22157	5.27168	8.70532	8.24333	7.26515	5.9374	7.44124	8.15146	9.29033	8.29934	11.2648	8.73845	5.79981	7.62124	7.44306	6.87606	7.61355	6.45223
AT5G15230	38.2225	36.4207	36.1992	24.4276	30.3723	19.451	56.192	49.9557	65.5631	20.2885	29.7387	30.6189	20.5578	21.0642	21.1825	26.286	66.9753	54.0654	0.646708	1.00413	1.92195	4.4109	2.60244	2.45686	1.3187	1.45562	0.478883	1.95279	1.03584	1.11217	0.839446	0.753749	1.71763	0.617082	1.58204	0.553049
AT5G15240	9.45432	7.92976	9.21435	3.21114	3.77904	5.32904	6.46738	5.11812	5.3501	3.34922	4.12605	5.9382	3.31016	2.08826	2.63285	4.0271	3.3273	3.08945	1.61677	2.42665	2.60029	1.80775	1.62653	1.02369	1.60128	1.6497	0.957766	0.895027	0.906364	1.35049	1.06839	1.1725	1.30867	0.705237	1.97754	1.8435
AT5G15260	16.3425	14.1051	14.0848	14.9089	15.2561	18.7849	17.8118	22.7072	18.0931	20.997	15.8035	16.5156	23.7809	24.0604	20.8234	15.7423	15.8852	18.618	39.7725	32.3832	24.9854	33.6964	29.8197	28.8681	45.401	39.6898	35.0542	36.7775	40.4627	38.6875	33.5015	29.9825	34.7615	29.7962	41.0341	29.2194
AT5G15270	16.7477	16.9823	18.0338	25.3451	25.0536	22.2487	21.9467	22.7072	22.5677	20.353	21.7201	20.7837	21.7774	18.7943	28.363	16.8406	21.3591	20.0814	22.2036	22.0072	20.3501	29.2855	27.9763	29.4823	23.5482	27.0745	26.0512	22.2943	25.4429	21.7667	26.8623	25.2925	23.3107	30.4133	25.1148	34.5655
AT5G15280	6.75309	7.29818	6.71331	9.8628	7.97796	9.85872	8.05772	9.65955	8.36562	6.31199	7.70715	7.70111	9.2336	11.2584	9.09529	6.80946	7.40592	6.1789	4.31138	6.35949	4.74835	7.44792	6.83141	9.31558	6.6877	9.21891	6.32125	4.63787	5.37344	5.40195	8.39446	5.94624	6.95231	7.05237	4.74611	7.28181
AT5G15300	0.675309	1.1228	1.1847	0.344051	0.699821	0.66613	0.954203	1.15338	1.1673	1.73902	1.63485	2.31961	1.8293	0.635557	1.79512	0.878639	1.07332	0.731712	1.83234	1.08781	0.904448	1.30158	1.51809	1.22843	1.13032	1.6497	1.91553	2.11552	1.03584	0.953285	0.763133	1.5075	1.79942	0.705237	0.692141	0.921748
AT5G15310	15.397	17.8946	24.6155	18.0053	15.9559	22.382	19.9322	15.7148	22.5677	15.78	19.9296	21.8971	11.2371	15.3442	14.4807	11.9349	20.1784	24.4717	19.9402	27.7809	16.3931	10.3403	12.47	8.39426	6.40512	9.41299	9.3861	12.2049	17.3504	7.78516	9.53916	9.29624	8.58814	4.8485	8.40457	5.53049
AT5G15320	50.243	48.2101	54.1014	43.1211	41.9893	37.5697	41.9849	39.1428	45.6218	34.9736	40.2484	38.9695	35.1922	50.8446	41.7666	50.4485	50.4461	51.789	32.1198	30.4586	43.4135	30.9486	29.1691	26.0017	31.6488	27.4627	36.874	41.4153	31.0753	43.295	28.007	35.5937	35.2523	24.5951	32.234	29.7724
AT5G15330	7.96864	7.43853	7.50311	9.74812	10.0774	11.8571	5.19511	5.69481	5.3501	3.73567	5.7609	5.10314	10.366	16.5245	11.8478	7.76131	10.3039	10.3253	4.2036	8.45143	10.6273	11.425	12.47	10.8511	4.42707	3.00828	4.21417	4.5565	5.82662	7.70572	13.9653	8.79374	8.17918	11.6364	11.9641	16.1306
AT5G15340	0.270123	0.350874	0.263267	0.229367	0.419893	0.66613	0.742158	0.504604	0.486373	1.22375	0.7785	0.83506	1.65508	0.998733	0.837725	1.24474	0.965989	0.731712	0.215569	0.502065	0.56528	0.21693	0.21687	0.307107	1.3187	0.776329	0.766213	1.05776	1.16532	0.238321	0.91576	0.753749	0.817918	0.881546	0.889895	0.460874
AT5G15350	69.2867	92.2098	79.375	64.5669	59.0649	46.4958	27.0358	16.5798	21.4004	6.3764	9.10844	11.6908	88.8516	122.209	103.16	28.4826	36.6003	36.3417	7.22157	6.61052	8.4792	13.4496	11.6026	8.49663	6.59351	2.81419	1.72398	8.38071	3.30175	9.21509	10.226	4.94124	9.48785	7.14052	11.0743	11.7062
AT5G15390	32.9551	31.5787	33.8298	31.3087	31.6319	25.8458	26.2936	22.7792	24.3186	17.197	20.241	17.8146	20.4707	21.4274	20.3447	26.4324	25.867	27.7238	14.5509	23.1787	27.9248	25.0192	17.3496	18.2217	17.1431	17.8556	21.1666	16.3546	22.9828	16.6031	17.9336	19.0112	16.6037	19.3059	20.2698	18.2506
AT5G15400	70.7724	70.6661	56.0759	79.5905	90.9768	90.7269	92.3457	89.8194	87.9362	85.0831	77.3829	78.3101	63.677	52.7513	60.1965	72.1216	63.97	57.2362	109.186	99.2415	80.2698	88.435	101.278	104.826	115.198	108.589	94.723	90.3164	82.0907	82.3003	73.4134	86.0111	86.7811	83.7468	84.54	86.5521
AT5G15410	399.242	456.137	359.096	197.6	198.329	202.37	226.676	217.556	232.778	188.844	183.882	197.167	345.912	216.997	233.127	162.768	138.673	139.188	228.18	392.029	259.124	192.634	147.689	190.918	137.898	162.35	138.014	98.9412	188.718	96.5201	115.157	79.2274	88.1716	76.1656	104.315	107.199
AT5G15430	0.81037	1.1228	2.23777	0.688102	1.39964	0.532904	0.42409	0.360431	0.778197	0.386448	0.1557	0.371138	0.0871094	0.0907939	0.119675	0.58576	0	0.162603	0	0	0	0.21693	0.433741	0.204738	0	0.679288	0.28733	0.0813661	0.0647403	0	0.45788	0	0	0	0	0
AT5G15440	16.4775	18.1753	17.3756	22.7074	24.0739	23.7142	13.5709	12.1105	12.2566	11.7867	10.2762	10.3919	12.718	10.9861	13.7626	12.8135	12.9872	14.1464	16.3833	12.2169	16.8454	25.67	22.9882	20.5762	18.1792	14.6532	17.7187	18.3074	17.3504	25.6593	19.1546	16.1637	16.3584	19.2177	21.9507	20.9237
AT5G15450	544.029	581.258	520.61	172.37	183.773	198.24	105.917	101.642	96.6909	132.616	137.249	143.816	140.333	138.733	155.338	229.618	191.91	183.172	369.701	449.599	371.615	103.982	127.194	142.191	95.8884	118.487	109.09	122.212	104.038	111.852	99.4362	136.261	104.775	99.8791	124.981	104.25
AT5G15460	11.0751	8.70168	13.9532	7.79849	7.97796	6.26162	6.67942	7.35279	6.80922	7.66456	8.0964	7.32997	7.83985	9.53336	7.06082	6.29692	7.72791	9.91877	9.16169	11.4638	10.2881	8.24333	10.8435	7.67767	11.4915	9.70412	11.1101	9.92666	9.58156	10.4861	9.46285	9.12874	9.32427	8.28653	7.02028	8.20355
AT5G15470	23.7709	25.8243	24.8787	20.299	21.5545	19.3178	19.6142	18.9587	19.0658	18.3563	19.2289	15.7734	31.3594	26.3302	32.3122	17.3531	18.6758	16.0164	22.7426	20.1663	15.7148	11.6419	17.4581	15.0482	15.4476	15.6236	16.0905	15.2968	11.1353	15.5703	17.3231	14.5725	20.9387	18.4243	14.7327	14.2871
AT5G15490	40.7886	39.7891	39.0951	36.6988	37.6504	29.0433	34.9875	45.9189	46.8864	42.4449	44.7637	47.2273	48.6071	39.8585	44.9978	36.8296	30.9117	29.8376	39.2336	27.6973	30.9774	27.3331	27.0003	24.4662	36.4527	35.0319	37.9275	42.8799	28.5505	42.8978	24.0387	38.7762	41.7956	40.1985	28.7733	40.4647
AT5G15500	6.3479	18.3156	5.52861	4.70203	3.919	11.4574	2.65056	6.7761	3.79371	49.5942	55.7406	43.5159	8.18829	3.54096	3.47057	12.4474	2.25398	5.04068	209.21	365.587	220.007	58.0648	54.8682	67.3588	113.126	125.959	118.763	108.624	214.873	96.5996	104.854	169.007	81.3829	96.4411	112.819	103.42
AT5G15510	2.56617	0.771923	1.9745	0.802786	1.67957	0.932581	2.3325	1.15338	0.680922	1.15935	1.01205	0.927845	0.435547	1.18032	1.19675	0.805419	0.429329	1.30082	0	0.167355	0.113056	0.0723099	0.21687	0.102369	0.282579	0.194082	0.28733	0.162732	0.258961	0.714964	0	0.1675	0.327167	0	0.197754	0.0921748
AT5G15520	5.13235	3.78944	4.73881	4.70203	3.919	3.19742	5.19511	5.26229	5.05828	5.6035	6.77295	5.84542	4.00703	5.53843	3.94927	4.31998	4.61528	4.87808	3.77246	6.19214	9.15754	5.78479	5.53019	4.50424	7.91221	5.62839	8.81144	7.89251	11.2001	6.19635	4.80774	6.19749	4.66214	3.17356	6.03151	5.80701
AT5G15530	2.29605	1.47367	3.29084	4.35798	4.89875	3.0642	2.96863	2.0905	4.37736	1.09494	1.4013	1.11341	1.30664	1.63429	2.3935	1.24474	1.60998	1.21952	0.431138	0.66942	0.226112	0.433859	0.21687	0.921321	0.376772	0.485206	0.861989	0.732295	1.16532	0.158881	0.839446	0.669999	0.408959	0.793391	0.296632	0.276524
AT5G15540	37.0069	29.7541	33.8298	36.6988	41.5694	42.4991	46.5439	42.675	43.579	42.8958	45.6201	39.2478	36.3246	33.3214	36.7402	31.1917	34.1316	33.8214	50.3354	39.8305	23.9679	41.072	57.9044	73.6033	52.0887	68.8022	47.3136	37.347	37.6788	30.8229	48.6116	50.1662	46.5396	58.2702	41.7262	45.2578
AT5G15550	10.5348	11.5789	9.60925	8.25723	7.97796	8.12678	10.4962	13.8406	9.63018	19.0004	19.5403	17.3507	16.9863	17.7048	18.0709	20.8677	14.7045	12.7643	22.3114	17.3212	17.1845	11.1357	12.47	9.21321	25.5263	20.8639	21.8371	23.4334	20.2637	20.0984	17.7047	19.9325	21.7566	20.8926	18.2923	21.2924
AT5G15570	11.4802	10.1754	14.4797	9.40406	7.97796	11.0578	10.3902	8.79452	9.53291	8.37305	9.57554	10.6702	10.2789	8.8978	10.6511	9.88469	10.1966	10.4879	13.0419	10.0413	12.5492	9.32797	9.10855	9.11084	11.0206	8.92779	10.9185	13.6695	11.9769	9.13565	13.1259	10.3012	10.5511	10.5785	10.0855	12.7201
AT5G15580	5.94272	7.08766	6.84494	22.3633	25.1936	19.7174	26.0816	24.1489	23.6377	8.24423	10.899	9.27845	8.62383	9.89654	11.3691	8.49351	13.9532	13.2521	0.646708	0.753098	0.791392	1.80775	3.46992	3.89002	1.88386	1.55266	3.06485	1.62732	1.81273	1.11217	1.52627	1.005	2.0448	1.85125	1.38428	1.19827
AT5G15581	0	0.0701749	0.263267	0.802786	0.559857	0.399678	0.318068	0.144172	0.291824	0.0644081	0.07785	0.463922	0.174219	0.363176	0.598375	0.51254	0.751325	0.325205	0	0	0	0	0	0	0	0	0	0.0813661	0	0	0.0763133	0	0	0	0	0
AT5G15600	19.719	21.7542	27.2481	3.89925	6.43836	4.13	1.69636	0.288345	0.778197	0.386448	0.38925	0.556707	1.04531	1.99747	0.4787	2.70914	1.93198	2.68294	0.215569	0.251033	1.46973	0.21693	0.21687	0.204738	0	0.485206	0.383106	0	0.0647403	0	0.68682	0	0.0817918	0	0.0988772	0
AT5G15610	41.7341	45.1224	44.6238	31.538	34.4312	32.7736	40.7127	34.9618	34.5325	38.194	39.7035	36.7426	39.7219	40.2217	38.4157	39.3923	41.3229	43.4149	27.0539	30.9607	32.7863	30.9486	30.5787	26.3088	32.8733	29.5005	32.564	39.1371	37.0314	28.9163	33.5015	28.81	33.3711	29.9726	32.0362	36.1325
AT5G15630	4.45704	2.52629	3.42247	3.44051	2.65932	2.39807	2.22647	3.09971	2.52914	1.80343	2.25765	3.34024	1.56797	1.27111	2.03447	1.17152	2.89797	3.33336	0.646708	0.66942	0.904448	1.15696	0.759046	1.02369	1.03612	2.03786	0.670436	0.976393	1.03584	0.873845	0.534193	0.921249	0.408959	0.528927	1.2854	0.737398
AT5G15640	17.558	13.6139	14.8746	9.8628	10.2174	8.39323	26.6117	27.8253	25.7778	23.5734	25.5348	23.8456	34.9309	31.5963	32.4319	27.97	21.8958	21.9514	19.4012	14.3089	13.0014	14.8235	13.3375	12.1819	27.6927	20.8639	23.2737	26.9322	19.3573	27.1686	18.4678	19.3462	29.854	21.7742	21.4564	21.0158
AT5G15650	113.317	95.929	94.7761	76.0353	77.2603	66.0801	129.136	134.152	152.429	194.062	180.223	178.981	316.207	273.29	289.853	160.791	112.377	112.928	157.689	90.6227	98.0196	80.7701	62.5671	59.6811	154.194	158.371	173.451	180.795	162.369	155.465	142.019	161.721	194.174	153.565	149.404	159.278
AT5G15680	49.5677	47.4382	45.1503	40.9421	45.3484	49.4268	56.7221	59.4711	62.7421	53.8452	54.3393	53.0727	58.7989	37.4979	43.6814	59.601	57.6374	45.2849	72.7546	64.348	36.9693	51.4846	63.0008	98.0695	76.0137	102.573	57.1786	46.8669	49.6558	38.7669	65.5531	66.5812	63.8794	76.0774	60.3151	68.025
AT5G15700	4.45704	2.2456	3.02757	5.16077	6.43836	4.66291	9.43601	9.22704	6.80922	13.7833	15.3364	13.2682	7.05586	4.81208	5.98375	6.80946	7.51325	7.80493	15.9521	11.8822	9.94893	9.5449	13.9881	14.9459	32.4966	37.1668	27.3921	16.436	21.4938	13.346	11.5996	13.3162	12.1052	19.394	12.3597	14.748
AT5G15710	8.1037	8.63151	9.21435	13.8767	12.5968	14.1219	9.43601	11.0292	11.0893	9.72562	11.8332	9.92794	10.366	10.3505	9.09529	10.6901	9.23057	8.29274	20.6946	22.7603	15.7148	24.513	21.2533	21.2928	21.7586	18.826	18.6764	17.4937	18.7747	21.2106	15.9495	16.75	13.3321	15.1626	19.0833	11.9827
AT5G15730	19.9891	21.6139	19.8767	24.1983	19.735	19.0513	17.7058	20.7608	17.1203	23.7666	21.7201	19.5775	35.1051	36.8623	35.7828	23.5768	23.6131	23.4961	39.6647	29.4545	30.7512	25.8146	25.5907	25.0804	34.192	29.5976	30.2654	39.7067	27.1909	35.5893	34.1884	32.0762	53.819	31.8238	38.3644	31.9846
AT5G15740	72.9333	73.052	82.7975	17.776	16.5158	13.3226	20.2503	17.6611	17.704	22.2208	27.0918	30.2477	43.1192	38.8598	41.2879	23.5036	28.443	24.6343	20.3713	22.6766	21.5937	6.21865	7.04828	5.52793	7.44124	9.99524	13.3129	14.1577	11.9769	7.94404	13.4311	13.735	9.65144	5.73005	7.21804	7.28181
AT5G15750	13.3711	12.842	13.1634	8.37191	7.97796	9.05936	9.22397	10.3804	9.63018	16.5529	16.8156	15.3094	15.5926	14.4362	12.8052	13.1064	11.0552	13.496	20.5869	18.9111	21.9329	16.559	15.5062	14.1269	21.6644	21.3491	19.5384	25.8744	26.1551	21.5284	17.6284	17.6712	22.4928	17.4546	18.7867	17.6976
AT5G15760	9.04914	9.05256	11.4521	8.83065	7.69804	9.19259	6.04329	7.71322	5.83648	8.88832	8.64134	9.18566	8.2754	10.3505	8.01822	8.85961	9.23057	8.69924	6.68265	5.9411	10.062	8.09871	6.50611	6.34688	5.65158	6.50176	6.41703	7.89251	7.83357	5.71971	4.34986	6.36499	5.15289	4.05511	4.84498	3.04177
AT5G15770	5.80765	4.70172	6.45004	3.44051	6.57832	5.19581	9.96612	8.72243	8.65744	9.98325	10.5097	11.5981	8.10118	7.62669	5.2657	4.24676	4.72261	5.52849	5.82037	5.9411	8.02698	4.4109	3.14462	4.40187	5.46319	5.91951	7.85368	9.92666	5.24396	5.79915	6.71557	7.28624	4.17138	2.99726	4.74611	3.13394
AT5G15780	14.7217	33.6839	30.2757	15.4823	16.6558	9.45904	29.7923	26.5998	28.8906	7.27811	9.96479	10.2991	4.44258	8.9886	11.7281	3.58778	14.0605	12.0326	1.72455	2.00826	1.35667	1.08465	0.108435	2.55922	0.753544	1.35858	0.28733	0.162732	0.453182	0.556083	0.534193	0.1675	0.0817918	0.617082	0.395509	0.276524
AT5G15790	10.3998	12.4911	14.2164	6.99571	8.53782	6.92775	6.04329	6.70402	6.71195	7.72897	8.2521	6.5877	6.62032	5.53843	5.98375	7.32199	9.65989	10.4066	5.71258	7.36362	7.00947	4.77245	5.96393	3.89002	4.14449	5.72543	5.17193	4.71923	7.96305	4.68699	5.95244	5.02499	5.72543	6.69975	5.636	4.79309
AT5G15800	1.08049	1.82455	0.789801	0.573419	0.139964	0.932581	0.212045	0.720862	0.778197	0.708489	0.7785	0.463922	1.74219	0.635557	0.71805	1.02508	1.28799	0.487808	0.754492	0.66942	0.56528	0.361549	0.433741	0.511845	0.376772	0.194082	0	0.0813661	0.582662	0.794404	0.22894	0.418749	0.245376	0.0881546	0	0.276524
AT5G15802	10.1296	9.61396	7.89801	7.33976	8.81775	5.19581	7.42158	6.84819	6.71195	6.50522	5.99445	6.68048	6.96875	8.08066	8.1379	7.24877	8.04991	10.0001	4.85031	6.86156	9.72282	7.59254	7.69889	8.29189	5.55738	4.26981	6.32125	6.67202	6.53877	6.51412	5.1893	5.02499	6.0526	4.49588	7.8113	6.17571
AT5G15810	24.7163	26.6664	24.0889	16.8585	14.9762	16.9197	17.2817	18.9587	19.7467	27.9531	30.6729	28.5776	23.6938	23.6972	27.8843	31.4846	28.6577	28.2116	23.6048	27.5299	23.9679	23.5007	20.4942	21.4975	27.5985	33.7703	27.5837	27.8272	35.6071	24.7854	31.8226	29.48	29.0361	40.1103	34.4093	38.5291
AT5G15820	4.18691	3.78944	3.5541	3.21114	5.8785	3.33065	3.60477	2.95553	3.01551	2.51192	2.3355	3.61859	2.87461	2.36064	1.67545	2.9288	2.79064	2.03253	5.28145	4.93697	5.42669	5.71248	6.1808	6.75635	5.74577	4.46389	5.93815	3.09191	4.46708	5.40195	4.65511	4.60624	4.17138	5.46558	2.47193	5.43831
AT5G15830	21.3398	22.9472	15.6644	15.4823	14.5563	15.9871	2.01443	2.52302	2.91824	1.15935	1.8684	1.2062	11.8469	8.8978	6.10342	14.0582	10.9479	12.8456	15.521	19.6642	17.9759	11.3527	10.4098	14.0246	1.50709	1.45562	1.91553	1.62732	1.68325	4.1309	10.1497	4.77374	5.15289	6.96421	9.39334	4.79309
AT5G15840	2.8363	2.31577	3.5541	0.573419	0.139964	0.266452	1.16625	0.937121	1.84822	5.86114	4.90455	7.97946	7.92696	3.17779	2.03447	4.3932	4.40062	5.20329	3.01797	2.92871	1.92195	0.14462	0.325305	0.307107	0.470965	0.388165	0.574659	3.17328	5.24396	1.90657	8.85234	2.345	4.08959	8.81546	6.92141	7.37398
AT5G15845	1.08049	1.1228	1.05307	0.91747	1.25968	0.66613	0.318068	0.432517	0.0972746	0.386448	0.54495	0.83506	0.522657	0.363176	0.119675	1.17152	1.60998	0.569109	0.431138	1.17149	0.56528	0.433859	1.30122	0.716583	0.282579	0.776329	0.383106	0.488197	0.841623	0.635523	0.992073	1.08875	0.89971	1.23416	1.58204	1.8435
AT5G15850	82.2526	76.4906	95.0394	28.2122	27.9929	35.3049	2.75659	3.6764	3.01551	5.6035	7.08435	8.25782	20.1223	15.0718	12.0872	69.4857	45.4015	59.1061	86.8744	88.5308	73.8256	34.4195	32.5305	27.4349	8.10059	7.56921	7.47057	11.3099	11.7827	13.2666	30.9069	17.5037	24.9465	40.1985	42.3195	46.7326
AT5G15853	0.270123	0.14035	0.526534	0.229367	0.139964	0.133226	0	0.144172	0.0972746	0.0644081	0.1557	0.0927845	0.261328	0.181588	0	0.14644	0	0.243904	0.431138	1.17149	0.678336	0.433859	0.867481	0.409476	0.753544	1.26154	0.861989	0.813661	0.647403	1.03273	0.45788	0.837499	0.327167	0.440773	0.395509	0.737398
AT5G15860	19.719	19.7191	15.6644	14.1061	13.7165	17.0529	6.25533	7.8574	8.65744	23.7666	20.4745	17.1651	11.15	13.2559	11.1298	27.1646	17.8171	18.2928	41.4971	34.1404	28.8293	30.0086	30.4703	26.2065	23.2657	21.155	20.9751	56.9563	30.7516	58.7859	33.8831	39.0274	34.2708	39.0525	34.0138	36.409
AT5G15870	24.7163	17.5437	18.2971	12.1565	11.1971	11.191	9.96612	11.1013	10.7975	23.509	21.1752	16.4228	45.6453	34.8649	40.6895	34.2669	19.8564	20.4879	33.3054	11.3801	11.6448	10.6296	10.7351	10.4416	9.79607	10.9657	8.61989	29.6173	7.70409	19.7012	23.8861	18.76	35.3341	38.3472	17.699	29.2194
AT5G15880	19.719	16.7016	12.9001	20.6431	17.0756	18.3852	16.5395	17.8053	14.7857	12.624	12.8452	15.0311	14.1117	14.8902	14.8397	17.7192	16.3145	15.4473	12.0719	13.4721	16.8454	15.9805	16.0484	13.6151	12.2451	11.5479	13.6003	13.2627	15.6024	13.5843	14.0416	12.8137	12.2688	11.7246	13.5462	13.4575
AT5G15900	0.945432	1.54385	2.50104	0.458735	0.559857	0.266452	0.530113	0.432517	0.486373	1.03053	2.25765	1.02063	0.435547	0.0907939	0.23935	0.43932	0.429329	0.813014	2.47905	2.25929	2.14806	0	0	0.102369	0.376772	2.42603	3.06485	0.488197	0.647403	0.397202	0.305253	0.669999	0.327167	0.176309	0.593263	0.0921748
AT5G15910	49.0274	48.14	52.785	32.1114	29.8124	30.642	18.0238	15.066	15.8558	15.2647	15.2586	13.5465	10.8887	11.44	10.7707	13.985	14.3825	16.0164	41.4971	44.098	45.3355	17.3544	17.6749	16.6861	15.0709	14.7503	18.6764	15.8664	19.6163	20.019	11.8286	13.6512	12.5959	14.8981	12.5574	15.6697
AT5G15920	14.0464	14.8771	14.2164	13.0739	13.9964	14.9213	12.6167	14.201	10.992	14.4918	15.1029	12.9898	8.97227	8.8978	7.77887	10.8366	10.9479	10.4879	22.527	21.0867	14.3581	12.7265	17.3496	17.3004	15.7302	23.1928	18.5807	14.3204	14.4371	13.5843	14.6522	18.425	13.8228	16.1323	13.2496	12.9966
AT5G15930	16.3425	19.8595	17.244	23.2808	21.8344	19.3178	23.537	21.77	28.5987	20.4818	16.1928	19.0208	15.5926	17.614	14.9594	7.46843	10.4112	11.7074	14.4431	14.3089	20.0109	22.7053	22.4461	17.9146	20.6283	16.1088	16.282	20.8297	23.2418	17.7947	10.7602	9.12874	11.778	5.28927	11.5686	8.94095
AT5G15940	0.270123	0.280699	1.1847	0.229367	0.419893	0.266452	0.106023	0.0720862	0.0972746	0	0	0.0927845	0	0.0907939	0	0.14644	0.214664	0.243904	0.646708	0.418388	0.339168	0.795409	0.542176	0.204738	0.282579	0.194082	0.670436	0.0813661	0.0647403	0.158881	0.0763133	0	0.245376	0.0881546	0	0.0921748
AT5G15950	2.16099	0.631574	0.394901	0	0.419893	0.133226	0	0	0	0	0	0	0	0.0907939	0	0	0.107332	0.0813014	0.323354	0.585743	0.113056	0.0723099	0.108435	0	0	0.194082	0	0.0813661	0	0	0.0763133	0	0	0	0	0
AT5G15960	0.270123	0.561399	0.526534	1.03215	0.559857	0.266452	13.1468	11.4617	19.1631	13.3325	17.5162	10.6702	1.13242	1.90667	2.3935	0.732199	0.321996	0.731712	1.29342	2.00826	5.08752	1.30158	0.759046	1.12606	17.1431	21.4461	6.80014	13.0999	27.7736	9.13565	3.20516	3.015	0.981502	0.881546	0.988772	1.01392
AT5G15970	60.3726	66.3152	54.233	92.091	85.0983	60.751	1193.81	1267.78	1385.68	1324.49	1348.52	1186.81	128.661	185.038	137.387	112.905	63.97	77.155	133.868	275.634	242.731	179.618	136.954	135.844	2469.17	1656.1	2085.25	866.956	2927.49	656.813	242.829	274.783	144.69	106.138	190.833	141.396
AT5G15980	22.2852	18.5963	19.8767	17.5466	17.2156	17.719	13.6769	15.9311	13.3266	17.6478	17.9833	15.5878	11.0629	9.71495	9.09529	17.4263	13.0945	10.5692	24.4671	21.1704	17.1845	16.4867	16.5906	21.088	18.9328	15.7207	19.4426	19.5279	12.4949	18.8274	12.8969	12.8137	16.2766	14.1929	11.7664	15.0245
AT5G16000	19.1788	21.5437	25.2736	38.6484	36.3907	32.1074	37.638	34.8176	40.6608	13.0104	12.456	17.8146	12.718	16.8877	18.6693	12.0081	19.3198	18.8619	4.52695	4.18388	4.74835	8.60488	10.6266	12.3866	5.08642	8.05442	8.14101	3.49874	8.41623	3.65426	7.40239	5.02499	4.08959	4.8485	7.11916	5.62266
AT5G16010	119.935	104.911	110.704	144.387	143.463	132.56	132.104	131.053	144.55	90.0425	86.4134	92.2277	112.545	114.31	114.649	141.315	141.142	146.099	71.569	83.5938	85.1312	111.43	97.1579	76.2649	72.246	72.4898	73.748	79.4947	97.0457	82.062	70.0556	68.5074	67.7236	69.2013	93.6367	82.2199
AT5G16030	118.314	143.016	144.665	574.565	584.071	573.005	332.593	280.92	275.287	74.5202	62.7471	88.6092	48.0844	54.7487	49.0667	92.1107	146.938	164.96	12.0719	17.9907	29.3946	159.949	179.026	128.473	36.3585	34.7407	28.4456	22.3757	42.0164	24.8649	20.2993	11.1387	13.4957	15.4271	25.6092	15.301
AT5G16040	8.1037	8.42098	12.1103	9.8628	9.7975	7.99356	20.1443	18.9587	18.774	13.4613	15.2586	18.0002	11.0629	10.3505	10.0527	12.3742	11.1625	9.59356	7.76049	8.03304	7.00947	8.7495	9.00012	8.39426	12.5277	19.6994	15.7074	13.0186	9.3226	8.57957	8.47078	9.21249	8.17918	5.55374	5.93263	5.89919
AT5G16050	106.969	118.666	115.048	121.679	119.11	119.637	93.83	97.8931	93.3836	102.924	99.8036	93.8979	82.754	91.3387	93.5858	96.1378	76.8498	87.3177	172.563	171.623	209.493	154.815	147.906	129.906	180.568	144.785	191.649	150.446	191.696	207.975	128.206	178.638	124.651	130.381	123.498	134.944
AT5G16060	10.94	8.35081	8.16128	7.11039	7.97796	6.39484	7.31556	6.92028	6.32285	9.5324	9.03059	9.09288	10.8887	12.0756	10.7707	10.9098	9.98189	10.8131	9.59283	5.35536	7.91392	7.3033	8.13264	6.34688	8.66575	8.44258	9.86499	10.9031	10.8116	8.42069	7.63133	7.95624	9.40606	7.14052	6.5259	9.40183
AT5G16070	29.9837	29.8945	32.6451	25.001	28.4128	28.1107	30.7466	32.2946	35.8943	47.2111	48.6562	42.1241	42.5965	42.7639	37.6976	44.3713	44.4355	44.1466	33.0899	29.7055	34.0299	33.6964	29.1691	30.9154	43.0462	40.175	47.601	43.4495	47.3899	41.3885	37.9277	39.8649	40.1598	41.9616	40.243	42.216
AT5G16080	2.70123	2.59647	0.921435	2.29367	0.97975	1.19903	2.12045	1.65798	1.84822	0.966121	1.0899	1.02063	1.39375	1.27111	1.79512	1.53762	1.07332	0.487808	0.538923	0.418388	0.113056	0.28924	0.433741	0.102369	0	0	0.383106	0.732295	0	0.714964	0.381566	0.25125	0.0817918	0.264464	0.0988772	0.645223
AT5G16110	62.3985	73.5432	67.7913	91.2882	82.299	102.318	65.2039	82.0341	65.6604	67.0488	56.8305	62.4439	239.464	199.383	185.496	182.391	195.667	238.132	109.725	116.228	111.925	195.598	188.569	153.451	103.801	78.9915	70.3958	122.293	171.044	137.67	341.884	195.556	253.391	289.147	355.068	441.241
AT5G16120	14.0464	14.035	17.6389	28.7856	25.0536	27.5778	22.5828	27.609	31.0306	30.2718	23.8999	24.6807	39.8961	36.2268	41.0485	22.4053	27.6917	32.927	22.8503	21.4214	29.2815	57.631	47.2777	39.3097	37.4888	26.9774	28.1583	38.8116	48.2315	45.4399	61.3559	46.7324	49.6476	45.3115	54.778	63.0475
AT5G16130	135.467	124.069	146.508	81.6548	76.8404	77.8039	82.1675	75.9068	73.345	122.697	130.788	129.991	122.302	163.157	149.594	144.024	127.189	134.635	110.264	102.589	156.13	87.5673	74.7118	68.4849	90.1426	94.6151	99.1287	164.115	126.502	117.89	94.8574	100.667	124.324	103.229	133.385	103.604
AT5G16140	10.5348	10.4561	13.295	12.8446	14.2764	13.3226	14.5251	11.3896	11.673	9.85444	11.2882	11.9692	10.9758	11.894	13.1642	8.42029	10.5186	13.2521	5.71258	8.78614	11.8709	11.2803	12.3616	8.599	8.10059	6.50176	9.3861	8.78754	7.50987	8.97677	8.92866	9.54749	9.40606	6.43528	8.7012	7.46616
AT5G16150	128.309	134.174	144.665	223.06	224.223	201.837	236.43	239.47	304.956	162.695	151.107	159.404	116.378	158.708	146.482	151.126	169.585	168.212	96.8984	104.262	82.5309	225.101	190.087	213.849	116.14	128.677	106.982	88.9331	135.178	106.132	125.917	112.56	90.8707	132.584	116.576	130.796
AT5G16160	1.21556	1.47367	1.05307	1.83494	1.9595	1.99839	1.06023	1.22547	1.07002	0.837305	1.557	0.556707	1.65508	1.99747	2.27382	1.17152	1.60998	1.54473	1.29342	1.17149	1.92195	0.940028	1.62653	1.3308	0.753544	1.6497	1.43665	0.895027	1.55377	1.11217	2.13677	1.5075	1.39046	1.9394	1.68091	1.93567
AT5G16170	2.8363	2.38595	2.89594	4.2433	2.79929	5.06259	5.08908	5.11812	3.59916	3.67126	4.28175	3.15467	8.44962	8.17145	5.38537	6.80946	4.82995	5.20329	14.9821	2.34297	3.50474	3.32625	4.0121	2.66159	2.35482	1.35858	2.01131	8.86891	0.776883	7.62628	4.80774	4.18749	21.0205	10.4904	5.83376	6.54441
AT5G16180	17.423	19.7893	22.1144	30.5059	30.3723	28.91	23.537	21.0492	19.844	13.3325	14.4801	12.9898	14.1117	15.2534	17.4725	15.4494	20.5004	18.2115	13.4731	13.3047	14.132	20.9699	26.5666	27.0254	14.8825	18.0497	16.5693	15.5409	11.6532	11.0422	21.8256	24.12	19.63	18.248	12.854	21.9376
AT5G16190	3.64667	6.45609	7.37148	5.84887	7.27814	4.13	3.49875	2.37885	2.82096	3.47804	4.3596	3.98973	2.09063	2.9962	3.3509	1.61084	3.64929	2.11384	1.4012	1.00413	1.58278	1.66313	2.06027	2.76396	1.60128	2.03786	1.91553	2.03415	2.58961	1.42993	0.91576	1.34	0.89971	1.67494	1.18653	1.93567
AT5G16200	11.3452	9.47361	10.9256	3.09646	2.79929	3.46387	0.954203	2.01841	1.36184	4.70179	4.3596	3.71138	9.40782	13.5283	11.2494	10.7633	7.62058	10.1627	24.5749	24.3502	19.4456	4.62783	3.14462	2.25212	5.74577	4.26981	5.93815	10.5776	16.703	10.1684	12.5917	17.3362	13.9864	21.5097	18.1934	15.0245
AT5G16210	51.9988	49.5434	44.3605	48.7406	52.9065	53.69	57.5703	54.2809	57.0029	46.5026	49.4347	44.0726	53.1368	51.2078	55.1701	37.9279	42.7182	38.3742	48.2875	55.8129	37.5346	48.303	48.6874	54.8698	46.5313	59.4862	49.4207	38.0793	43.9586	34.1594	53.2667	51.2549	49.2387	46.0167	43.9015	41.2021
AT5G16220	44.1652	39.4383	39.0951	38.3044	37.2305	38.6355	38.8043	45.8468	33.4625	35.8109	34.3318	32.1034	48.9555	37.2255	36.9796	53.6702	47.4408	41.6263	27.9162	28.534	19.7848	31.961	27.9763	34.2936	29.0114	41.6307	28.2541	25.549	31.917	24.6265	35.1041	33.9187	35.6612	41.1682	38.1666	39.9117
AT5G16230	3.10642	2.80699	1.5796	3.09646	4.05896	2.39807	2.54454	3.96474	3.30734	2.51192	3.97035	2.9691	2.52617	2.9962	3.59025	3.00202	2.57597	2.76425	2.8024	1.00413	0.904448	1.08465	1.19279	1.12606	1.03612	0.485206	1.2451	4.71923	0.647403	4.60755	1.29733	0.753749	3.35347	2.29202	0.593263	1.19827
AT5G16240	14.7217	16.7016	14.8746	18.8081	20.1549	16.3868	14.4191	15.9311	18.3849	7.27811	7.6293	9.37123	9.93048	7.89907	6.82147	8.05419	9.44523	10.4879	5.92815	6.52685	8.02698	14.3897	15.8315	14.9459	6.49931	8.34554	7.56635	4.3124	4.85552	6.27579	7.24976	4.35499	5.39826	4.49588	5.24049	6.17571
AT5G16250	8.50889	14.1051	14.2164	9.8628	6.85825	7.59388	11.5565	8.57826	11.8675	6.69844	6.92865	4.36087	5.40079	6.17399	7.06082	5.56472	9.0159	8.61794	0.970061	1.00413	1.69584	0.723099	0.433741	1.22843	0.470965	0.485206	0.670436	1.62732	0.971104	1.11217	0.610506	1.25625	0.817918	0.440773	1.18653	1.1061
AT5G16260	17.1528	16.3507	19.2185	22.3633	24.3538	22.6484	20.5684	22.4909	20.7195	20.1597	18.139	20.1342	22.8227	24.8775	19.9857	16.9138	16.0998	20.244	20.4791	24.0154	24.6462	27.0439	27.3257	28.8681	26.9392	27.3656	27.7752	22.8639	24.0186	24.9443	30.9069	26.7162	28.0546	24.0662	24.7193	28.3898
AT5G16270	60.9128	71.7187	62.2626	67.6634	79.7796	76.4717	75.3821	77.2043	69.9404	64.0216	66.2503	66.8048	56.7954	48.03	59.1194	66.923	58.9254	55.854	82.8864	76.9833	59.4675	60.7403	85.4469	99.8098	82.4188	91.995	73.2691	64.6047	57.5541	50.0475	69.0635	76.6311	66.5786	78.1931	61.1061	70.145
AT5G16280	41.7341	40.7014	34.7512	44.0385	49.6873	51.5584	50.3607	46.7119	50.291	41.7364	43.3624	40.0829	54.7047	41.4928	48.229	34.2669	39.0689	29.1059	41.2815	36.065	27.3596	36.8057	40.5547	50.5703	34.0037	49.2969	40.6093	36.7775	33.3412	31.0612	47.4669	43.2987	49.2387	44.8707	39.2543	37.7917
AT5G16290	37.5472	41.0523	42.6493	31.8821	32.7516	36.5039	30.9586	34.6014	33.9488	36.777	36.6673	38.6911	30.5754	35.1372	38.655	33.5347	36.1709	35.1222	13.5809	22.2582	22.0459	24.8023	22.7714	23.033	21.476	26.9774	20.0173	19.121	29.0684	14.3787	14.3469	14.5725	15.0497	10.9312	16.4136	14.3793
AT5G16300	40.6536	37.7541	34.3563	38.8778	42.8291	43.6981	48.3463	50.6766	53.4038	43.0246	47.1771	46.1139	64.1997	47.4852	53.4947	46.8608	35.9563	36.6669	62.0839	51.9637	36.291	36.3719	49.0127	61.2167	62.9209	65.2117	48.4629	51.8302	37.5494	34.3183	56.014	52.2599	67.0693	58.3583	48.351	47.5622
AT5G16310	9.31926	11.3683	10.7939	10.2068	11.0572	12.5232	8.16374	9.15495	9.72746	9.40358	9.34199	9.27845	7.83985	8.62542	7.77887	9.66503	10.3039	10.8131	12.503	16.2334	16.8454	14.6066	16.8074	13.1032	16.4838	11.9361	14.3665	13.0186	17.7388	14.7759	11.2181	11.8087	11.5327	9.96147	11.7664	10.6001
AT5G16320	4.86222	4.84206	3.68574	5.6195	4.61882	4.52968	4.77102	5.55064	4.08553	5.66791	4.8267	4.63922	6.27188	5.9016	4.90667	5.63794	4.61528	5.20329	7.54492	8.28407	8.25309	9.61721	9.00012	8.9061	7.34705	6.01655	8.14101	6.59065	8.6752	11.0422	7.93658	7.03499	7.52485	6.34713	8.7012	8.0192
AT5G16340	2.56617	2.45612	2.23777	1.83494	2.23943	2.26484	2.3325	1.73007	0.972746	1.09494	0.856349	1.2062	1.74219	1.27111	0.598375	1.75728	0.965989	1.46342	1.18563	1.17149	1.35667	1.59082	1.8434	1.02369	1.41289	1.55266	1.14932	0.732295	1.10058	0.476643	1.06839	1.005	0.89971	1.32232	0.988772	0.645223
AT5G16350	0.540247	0.631574	0.658168	1.03215	0.97975	0.532904	0.42409	0.720862	0.778197	0.579673	0.4671	0.556707	0.174219	0.45397	0.359025	0.14644	0.643993	0.0813014	0	0	0	0	0.108435	0.307107	0	0.194082	0	0	0	0.0794404	0	0	0	0	0	0
AT5G16360	0.81037	0.982448	1.05307	1.03215	1.39964	0.399678	0.848181	0.216259	0.291824	0.386448	0.3114	0.278353	0.958204	0.817145	0.598375	0.3661	0.751325	0.894315	0.646708	1.5062	1.24362	0.940028	0.650611	0.614214	1.50709	0.679288	0.766213	2.52235	0.258961	2.14489	1.75521	2.76375	1.47225	3.17356	1.58204	5.34614
AT5G16370	16.0723	16.9121	17.1124	30.3912	31.212	32.9068	23.2189	29.5553	22.8595	26.3429	23.8999	28.1137	51.1332	40.3125	41.0485	23.2839	13.6312	17.3985	30.6108	42.9266	42.1699	83.2287	72.3262	77.9028	48.6978	38.7194	35.3416	40.1135	43.7644	51.6363	85.3946	70.1824	62.8979	52.0994	45.3847	62.4023
AT5G16380	3.10642	3.01752	3.1592	4.58735	7.13818	5.19581	19.5082	24.1489	21.8868	25.248	20.1631	18.5569	11.6727	12.0756	13.1642	10.324	6.22526	7.72363	10.4551	8.70246	8.36615	25.3808	17.8918	21.2928	53.3132	64.2413	62.0632	30.675	45.7714	36.8604	15.7205	27.7212	19.0575	25.8293	21.1597	26.1776
AT5G16390	99.2704	109.613	121.366	113.881	117.43	98.5872	96.4806	83.4758	89.979	53.0723	50.9139	57.0624	74.7399	89.6136	85.0889	69.4125	82.7531	70.3257	26.8384	29.4545	33.2385	40.2766	31.5546	36.1363	21.8528	32.6058	27.009	25.8744	26.0903	24.0705	21.5967	24.0362	21.4295	25.5648	28.6744	27.5603
AT5G16400	108.455	105.824	111.362	195.192	196.09	197.308	153.733	132.567	160.6	56.0994	53.4051	47.784	47.1262	52.6605	42.0059	83.1046	90.159	86.6672	38.048	47.3615	58.7891	148.452	120.797	108.716	45.2126	44.0567	31.0316	41.0085	22.0764	41.3885	30.2964	22.78	24.5376	20.3637	32.5306	26.2698
AT5G16410	0	0.701749	0.263267	1.72026	2.65932	3.46387	0.954203	1.94633	1.36184	0.579673	0.4671	0.742276	0.696875	1.90667	0.71805	1.75728	1.93198	1.95123	0.323354	0.66942	1.13056	10.268	9.43386	10.0322	1.22451	1.06745	0.766213	0.569563	1.68325	0.714964	2.06046	0.418749	0.490751	0.9697	0.988772	1.01392
AT5G16420	3.24148	3.08769	2.3694	2.63773	2.65932	3.33065	4.02886	2.95553	2.04277	3.9933	4.3596	4.08252	4.26836	4.35811	5.2657	4.31998	3.86396	3.25205	3.44911	2.594	3.95696	3.32625	3.36149	3.89002	4.61545	4.46389	4.02262	4.63787	4.72604	3.41594	4.96036	5.27624	4.49855	4.31957	3.16407	4.24004
AT5G16440	23.6358	21.9647	23.9573	34.4051	33.1715	28.91	36.3657	31.8621	39.2017	29.3057	30.2836	28.0209	36.2375	39.1322	36.5009	33.3883	28.8723	29.7563	24.1438	16.7355	23.8548	23.7176	26.2413	25.2851	21.005	20.2816	24.423	32.7905	25.3782	32.5706	24.3439	24.2037	28.8725	24.4188	23.5328	22.4906
AT5G16450	16.0723	18.877	15.6644	15.7117	17.3556	19.9839	20.1443	17.7332	19.7467	24.7971	23.2771	17.629	15.4184	14.2546	13.7626	17.2067	15.6705	15.2847	41.6049	46.441	44.7702	29.9363	32.3137	34.1912	55.668	48.1324	56.0293	40.5203	48.4257	43.4539	36.4014	48.1562	36.6427	36.5841	29.2677	36.3169
AT5G16470	78.0657	66.2451	71.0821	65.3697	60.4646	65.9468	54.2836	59.1107	63.0339	58.9978	57.6868	61.145	89.984	86.0726	77.5494	87.4978	88.3344	104.391	85.2576	107.86	117.804	94.1475	83.3866	75.3436	98.2432	70.8401	86.0074	87.4686	110.058	106.291	124.925	114.151	100.522	113.279	121.421	141.765
AT5G16480	3.78173	5.19294	4.08064	9.74812	5.8785	7.1942	5.72522	5.83898	5.54465	5.41028	3.97035	2.9691	13.0664	14.981	13.6429	10.2508	12.4505	13.6586	11.4252	4.43491	7.57475	9.68952	7.69889	6.44925	6.40512	4.36685	6.70436	9.68257	8.73994	13.9021	17.781	13.6512	25.2737	16.9257	19.1822	12.5358
AT5G16490	0.405185	0.701749	0.526534	1.26152	0.839786	0.932581	0.530113	0.504604	0.972746	0.386448	1.0899	0.371138	0.871094	0.635557	0.957399	0.58576	0.536661	1.30082	0.107785	0	0.113056	0.21693	0	0	0.282579	0.388165	0	0.162732	0	0.158881	0.152627	0.335	0.0817918	0.440773	0.197754	0.0921748
AT5G16500	0	0	0	0	0	0	0	0.0720862	0	0.128816	0	0	0	0	0.119675	0	0	0	0	0	0	0	0	0.204738	0	0.485206	0.28733	0	0.194221	0	1.37364	0	0.163584	0.440773	0	0
AT5G16505	26.6072	23.9998	23.1675	19.6109	21.2746	20.2503	19.0841	17.3007	19.844	23.4445	22.2651	23.1961	28.0492	30.3252	20.9431	25.1877	28.2284	27.3173	26.0839	30.0402	25.7768	25.4531	21.687	25.2851	18.6502	19.6994	21.9328	23.108	26.7377	24.7854	29.9148	28.9775	24.2104	26.6227	30.3553	26.8229
AT5G16510	19.3138	15.9999	19.0869	25.001	20.8547	20.5168	25.4454	26.3115	26.9451	28.2751	30.9843	25.9796	23.7809	23.6972	23.8153	22.9911	14.2752	17.3172	29.7486	19.5805	22.0459	27.2608	20.6027	21.7022	25.9031	25.4248	25.0935	34.7433	24.3423	41.4679	19.002	26.13	28.6271	28.2976	28.6744	25.8089
AT5G16520	14.0464	14.9472	14.4797	18.5788	16.5158	18.7849	10.8143	12.543	16.0503	14.2342	13.3902	12.6187	18.0317	16.3429	18.1906	13.9118	15.3485	14.1464	16.0599	16.6518	14.4712	16.8482	21.2533	22.3164	14.2231	15.7207	14.9411	12.6931	14.6313	15.8086	19.0783	16.1637	19.8754	20.4519	17.0069	17.2367
AT5G16530	6.75309	9.54378	7.63474	2.98178	2.65932	2.53129	1.59034	3.74848	2.14004	4.12212	4.28175	4.36087	3.22305	1.08953	0.957399	3.661	3.54196	3.98377	9.91618	15.313	7.68781	8.09871	7.80733	9.72505	5.93416	7.66625	8.42834	6.02109	7.12143	6.51412	4.88405	5.35999	4.41676	6.61159	8.10793	6.82093
AT5G16540	52.1338	56.1399	60.9463	57.1125	59.7648	56.4878	42.8331	40.6566	48.3455	43.9907	46.8657	48.2479	50.2621	49.8459	51.6996	55.7204	65.4726	67.5614	36.539	42.0061	44.0919	32.5394	33.9402	30.506	13.9406	20.7668	23.2737	34.2551	27.1909	31.0612	35.8672	29.7312	36.152	33.1461	58.0409	34.1047
AT5G16550	26.337	21.4735	20.7981	39.1071	36.3907	37.8362	39.6524	41.8821	42.6063	35.5533	32.0742	33.124	39.1992	32.4134	34.8254	31.631	25.9744	24.7969	24.5749	28.283	24.7593	47.146	33.398	39.6168	49.6397	48.2295	48.5587	26.9322	54.0581	34.7155	39.5303	34.9237	29.7722	32.1764	31.0475	35.856
AT5G16560	8.91407	12.6315	7.23984	17.4319	19.8749	20.2503	24.8093	22.0584	20.6222	12.624	14.4801	14.8455	34.8438	25.6039	33.6287	17.0602	19.1051	14.309	9.48505	8.61878	6.44419	14.8235	18.3255	22.1117	15.1651	17.7585	17.2398	12.449	14.6313	9.85061	29.9911	22.2775	25.1919	19.9229	19.0833	16.868
AT5G16570	7.83358	11.9297	6.31841	18.9228	17.2156	23.8474	16.5395	21.9863	19.4549	10.4341	8.4078	9.18566	13.6762	6.99113	7.1805	9.29893	11.1625	14.3903	34.8144	45.3532	41.1524	70.2129	59.0972	66.5398	35.9817	23.3869	86.2947	37.347	15.7966	305.766	124.314	120.516	135.774	124.474	26.7957	175.316
AT5G16590	58.3467	63.2275	53.4432	47.7084	42.5491	44.0978	35.9417	29.267	40.4662	19.4512	19.1511	24.6807	70.3844	57.9265	62.8293	27.7504	33.7023	32.4392	6.03594	7.94936	11.0795	16.9928	15.3978	17.9146	8.38317	8.2485	8.81144	10.008	6.27981	6.673	21.673	11.5575	16.6037	7.40498	12.854	11.7984
AT5G16600	5.80765	4.98241	8.95108	2.40836	2.23943	1.33226	2.86261	2.88345	2.82096	1.80343	3.03615	2.59796	0.696875	0.726351	1.4361	2.85558	3.21996	3.17075	0.754492	0.418388	1.13056	0.21693	0.542176	0.409476	0.565158	0.776329	0.766213	0.650929	0.453182	0.476643	0.610506	0.0837499	0.572543	0.705237	0.593263	0.276524
AT5G16610	13.101	15.649	16.3226	18.4641	16.9357	19.3178	17.2817	15.4985	14.5912	15.9088	15.8035	15.3094	11.2371	10.6229	14.72	11.2027	15.5632	15.2034	17.5689	22.3419	17.5237	20.2468	25.4823	23.5449	22.3237	20.9609	24.9019	13.5881	19.681	16.2058	18.2389	20.8537	16.1948	17.6309	21.1597	17.1445
AT5G16620	164.505	160.42	179.548	100.348	107.353	105.382	114.61	111.445	97.3719	107.69	116.775	114.31	120.037	132.559	120.991	146.22	157.134	137.318	74.2636	69.1176	64.1028	70.6468	76.2299	64.4925	74.7892	98.2057	73.1733	81.8543	72.8975	64.6645	76.7712	67.8374	74.0216	75.3722	83.6501	90.4234
AT5G16630	13.9114	14.8069	13.5583	20.5284	27.0131	25.5794	18.554	22.2746	22.4704	22.2208	21.798	21.526	20.6449	17.0693	18.789	20.1355	24.1497	20.3253	26.7306	36.7344	29.0554	40.9274	42.3981	46.066	42.6694	39.6898	34.8627	23.7589	41.6927	24.8649	31.899	27.9725	27.6456	39.5814	38.7599	39.1743
AT5G16640	1.35062	1.61402	1.31634	0.802786	1.67957	1.86516	2.12045	1.44172	1.55639	1.09494	1.557	1.48455	1.65508	1.08953	1.67545	1.31796	1.60998	1.13822	1.50898	1.25516	0.56528	1.51851	1.40966	1.12606	0.847736	0.873371	1.2451	1.46459	1.48903	0.794404	1.22101	0.753749	1.88121	1.23416	0.889895	1.01392
AT5G16650	54.5649	52.4206	50.284	39.3365	36.8106	35.8378	26.0816	25.879	26.3614	20.6106	21.4866	24.0312	48.7813	51.3894	42.724	37.9279	41.6449	39.5125	15.1976	15.7314	22.8373	38.035	33.398	26.1041	18.3676	13.0035	9.96076	18.1446	20.0695	18.7479	25.0308	14.9912	20.6933	11.0193	18.9844	20.0941
AT5G16660	72.258	67.9994	82.0077	80.0492	76.4205	78.3368	101.146	107.553	114.298	86.178	81.8203	79.2379	72.4751	79.6263	65.8212	67.9481	75.5618	75.0411	55.9402	55.6455	53.0233	109.694	108.544	106.054	124.617	93.0625	93.3822	79.2506	94.2618	88.8938	69.5214	59.5462	63.1433	60.8267	65.7534	70.698
AT5G16680	51.5936	58.7364	47.3881	48.0525	55.8458	63.0159	55.3438	57.8852	45.5245	55.6486	48.9676	45.0932	44.9485	38.0426	41.8862	49.277	43.0402	37.5612	97.0061	101.585	79.7045	67.8267	91.7361	107.59	96.8303	106.745	81.5059	72.4158	63.5749	59.1037	83.8683	86.5136	78.9291	71.0526	73.5647	68.1172
AT5G16690	3.37654	1.89472	1.9745	1.3762	0.97975	0.66613	2.75659	3.38805	3.30734	6.05436	5.83875	6.86605	4.00703	4.99367	6.58212	3.44134	2.89797	2.76425	1.94012	0.836775	1.24362	1.37389	0.650611	1.12606	0.847736	1.6497	1.05354	4.96333	1.48903	1.82713	0.839446	1.34	2.78092	1.41047	2.86744	0.829573
AT5G16710	285.115	282.875	301.441	261.708	248.437	256.726	243.64	217.556	264.879	186.719	205.757	210.157	192.86	220.902	217.09	243.163	250.084	247.319	98.1918	132.713	170.262	136.738	114.833	104.928	83.1724	96.8471	109.281	113.262	92.8375	107.483	93.0259	99.9136	107.311	63.4713	104.711	79.7312
AT5G16715	108.32	123.367	125.842	62.732	67.6028	56.3546	67.9605	54.4972	56.5165	87.1441	101.127	95.7536	89.7227	81.5329	103.878	94.9663	126.867	102.358	54.2157	65.0174	59.4675	39.4812	44.6753	43.5068	29.5766	46.7738	36.9698	54.5153	41.5632	32.0145	59.3717	47.0674	54.5552	46.7219	61.6005	55.8579
AT5G16720	5.40247	5.96486	9.74088	7.22507	10.7773	8.26001	7.84567	7.8574	7.87924	6.24758	5.83875	5.84542	7.66563	7.17272	7.89855	4.7593	6.3326	7.80493	2.04791	3.59813	2.48723	3.47087	6.07237	6.65398	1.97805	5.33726	2.49019	3.41738	1.74799	2.14489	4.19723	3.1825	5.15289	2.99726	3.55958	3.41047
AT5G16730	125.878	115.508	126.368	70.4158	84.1185	81.2678	79.1989	80.6645	75.5824	59.3198	62.8249	65.877	57.5793	64.6453	68.8131	46.7875	51.4121	51.6264	96.2517	109.952	104.803	43.0967	70.3744	78.2099	53.1248	67.0554	63.3083	50.2843	46.5482	46.7904	59.5244	66.2462	51.3653	55.89	40.6385	46.2717
AT5G16740	0	0	0.131633	0	0	0	0	0	0	0	0	0	0	0.0907939	0	0	0	0	0.107785	0	0	0.0723099	0	0	0	0	0	0.0813661	0	0.794404	0.0763133	0	0	0.793391	0	0
AT5G16750	7.83358	11.1578	10.6623	8.37191	7.27814	8.39323	10.4962	11.678	9.63018	22.9293	23.1993	20.6909	21.3418	19.9747	21.0628	17.5728	16.2072	13.1708	21.3414	16.0661	15.0365	10.7019	13.5544	14.1269	22.3237	26.2982	20.4962	21.1552	23.7597	17.6358	19.9178	20.5187	22.9835	25.0359	21.4564	19.7254
AT5G16760	45.7859	47.368	47.1248	43.0064	42.969	45.1636	33.1851	40.4404	40.9526	41.35	34.9546	35.0725	56.9696	45.3062	48.4683	38.8798	37.0296	41.0572	62.1917	64.8501	59.5805	50.5446	47.9283	48.4205	52.8422	44.6389	49.2292	45.4837	50.0442	55.5289	45.3301	49.4962	53.2465	45.1351	43.506	49.037
AT5G16780	51.5936	43.5084	46.0717	43.0064	46.3282	42.3658	43.1512	38.1336	39.9799	40.1262	36.3559	35.6292	42.0739	41.6744	45.3568	36.2439	41.5375	41.3824	44.0839	38.91	37.5346	32.3948	45.3259	47.1921	36.6411	50.4614	34.288	34.662	28.8742	27.963	47.8484	35.9287	40.5688	47.6035	35.1014	37.976
AT5G16790	1.7558	2.59647	1.31634	2.75241	1.67957	4.26323	3.49875	3.09971	2.04277	2.57632	2.8026	3.43302	2.70039	3.08699	1.9148	1.90372	2.57597	3.25205	3.66468	2.92871	4.6353	3.47087	4.33741	4.19713	4.33288	4.07573	4.30995	3.25464	4.53182	3.65426	3.51041	2.93125	3.76242	2.73279	2.27418	3.68699
AT5G16800	12.9659	13.6139	14.6113	20.4137	23.2341	24.6468	20.4624	23.3559	24.5132	23.509	20.241	20.3198	25.6102	34.7741	28.9613	19.6229	21.4664	22.0327	31.5809	29.0361	25.2115	33.841	30.6871	31.0178	26.374	23.9692	27.7752	28.3154	25.2487	33.0472	41.5144	29.3962	47.4393	30.5015	31.0475	28.2055
AT5G16810	33.3602	33.2629	34.7512	44.956	41.5694	40.2342	39.9705	33.6643	42.1199	17.197	22.81	20.7837	17.1606	18.522	17.2332	16.1084	14.8118	16.4229	15.7366	22.2582	24.0809	25.2361	19.0846	24.7733	18.1792	26.007	18.6764	15.1341	17.4151	17.0797	12.8969	13.9862	12.8413	9.16808	14.3372	14.9323
AT5G16820	9.31926	7.78941	9.08271	20.5284	21.6945	20.2503	25.7635	30.06	24.6105	16.8749	15.4921	15.7734	7.31719	10.3505	8.37725	12.7403	9.55256	11.5448	12.9342	15.8151	14.132	21.1145	19.8436	20.1667	31.5546	29.5976	33.426	22.1316	18.7747	20.9723	15.6442	22.445	14.15	18.5125	19.6766	18.435
AT5G16830	33.3602	39.2277	36.989	29.9324	28.8326	29.3097	22.3708	21.1213	17.5094	17.9054	19.696	16.0517	36.4989	34.8649	32.5516	23.5036	27.5844	29.7563	27.1617	25.3543	24.194	20.3191	23.2051	22.1117	13.658	13.7798	13.9834	16.5173	15.7966	16.2853	24.2676	21.1887	25.7644	22.9202	23.0384	25.0715
AT5G16840	50.9183	49.4031	50.6789	41.2861	39.8898	39.4349	44.2114	40.945	47.0809	48.5637	50.1354	47.9696	46.2551	53.3868	49.7848	40.3442	39.0689	44.3905	59.4971	63.8459	66.3639	45.4106	43.6994	44.7353	53.5958	52.9845	58.3279	54.2712	60.7911	64.4262	47.8484	58.4574	45.6398	49.4547	53.0971	55.2127
AT5G16860	0.540247	0.982448	1.44797	0.229367	0.699821	0.532904	1.06023	1.29755	1.26457	1.99665	1.2456	1.48455	0.696875	0.907939	1.07707	0.878639	1.39532	0.487808	0.107785	0.502065	0.56528	0.867719	1.08435	0.921321	1.50709	1.94082	1.2451	0.732295	1.74799	0.635523	0.839446	0.753749	0.89971	1.05785	0.889895	0.921748
AT5G16870	7.02321	6.66661	8.95108	9.40406	8.53782	8.12678	9.43601	9.58747	8.85199	9.5324	7.08435	8.62895	7.4043	6.53716	8.37725	8.20063	7.40592	9.43096	7.22157	8.45143	8.81837	6.86944	9.00012	7.98478	8.85414	6.69584	6.70436	9.6012	7.18617	10.0889	6.8682	6.95124	5.39826	6.87606	5.24049	6.63658
AT5G16880	76.8501	74.3152	73.7148	93.2379	95.8755	94.9901	80.3651	90.324	81.7107	98.7376	84.7008	78.2173	120.124	124.115	104.596	122.57	106.688	120.57	133.437	99.911	107.969	109.188	119.604	103.188	102.859	80.253	91.1793	127.175	85.004	149.189	142.553	142.207	168.655	140.871	142.581	170.339
AT5G16890	8.50889	7.99993	8.29291	9.51875	11.3371	8.79291	9.11794	9.08286	9.82473	9.33917	9.73124	6.95883	10.366	8.53463	9.45432	7.10233	8.58657	8.78055	8.83834	9.53924	9.49671	8.82181	8.34951	9.62269	7.34705	10.9657	12.1636	8.29934	9.90526	10.2478	9.7681	11.055	10.3876	8.63915	9.09671	10.6001
AT5G16910	19.3138	19.3683	14.4797	29.2443	31.212	33.9726	28.202	38.2778	33.3652	24.5395	20.5524	24.5879	69.6004	47.8484	53.016	23.65	23.7204	23.6587	38.1558	49.2861	33.6907	67.7544	81.5432	99.8098	82.8898	91.0246	61.5843	33.1974	40.6569	47.0287	60.7454	58.0387	47.2757	52.5401	50.8229	61.0197
AT5G16930	4.72716	4.63154	4.73881	3.66988	4.75879	3.0642	4.2409	4.75769	3.79371	10.4341	11.1325	10.0207	6.70743	6.26478	7.77887	9.15249	7.08392	5.8537	8.94612	6.19214	8.93143	3.61549	4.66271	5.22082	12.8102	13.3917	10.5354	10.1708	11.2001	6.91132	6.18138	7.70499	7.77023	9.07992	8.30569	7.00528
AT5G16940	8.77901	9.40343	9.34598	11.5831	12.8767	14.1219	10.9203	11.1734	7.78197	5.5391	6.77295	6.95883	6.18477	6.62796	6.2231	5.1254	7.94258	5.04068	8.08385	9.87395	8.81837	9.40028	9.8676	10.7487	7.81801	8.15146	8.23678	5.69563	5.24396	8.73845	8.39446	6.61624	6.54335	4.58404	6.22927	5.06961
AT5G16950	3.51161	1.75437	1.1847	3.21114	2.09946	2.93097	3.2867	3.46014	3.21006	4.57297	4.5153	4.1753	2.70039	4.26731	3.59025	3.00202	3.64929	3.82116	5.71258	5.27168	6.78336	4.98938	4.22897	3.68528	5.55738	5.91951	6.1297	7.97388	4.46708	4.60755	4.96036	5.69499	5.48005	5.55374	4.25172	3.87134
AT5G16960	0	0	0.263267	0	0	0	0	0	0	0	0.07785	0.0927845	0	0	0	0	0	0.0813014	0.215569	0.0836775	0.226112	0.0723099	0.21687	0	0.0941929	0	0	0	0.0647403	0.0794404	0.381566	0	0.0817918	0.176309	0.395509	0
AT5G16970	93.8679	93.2624	88.4577	80.852	71.8017	81.8007	93.4059	88.0173	80.9325	143.244	138.573	144.651	97.5626	89.7952	94.4235	98.8469	78.4598	92.6835	163.833	222.917	300.842	137.027	129.472	86.0923	154.947	115.867	173.26	221.316	181.985	203.924	179.26	234.751	150.006	171.284	165.521	193.106
AT5G16980	2.70123	2.59647	2.89594	1.14684	2.23943	2.66452	3.07466	3.02762	1.84822	5.66791	7.1622	7.88668	3.57149	2.81461	3.47057	2.63592	2.46864	2.35774	14.9821	24.2665	34.9343	10.4126	10.9519	10.7487	14.4115	13.0035	19.0595	24.3285	13.466	18.9863	24.5729	30.9875	17.667	21.2453	20.171	19.5411
AT5G16990	48.6222	56.7013	54.233	39.1071	43.109	40.5007	42.5151	42.3146	48.4427	43.7975	42.1947	45.5572	36.4989	31.6871	30.6368	37.1957	37.5663	37.8051	61.0061	91.7942	92.1407	49.3153	40.6632	42.6879	53.5958	57.1572	74.1311	46.7855	62.6038	49.6503	46.3222	61.7237	39.1783	38.2591	43.6049	40.5569
AT5G17000	55.5104	64.0696	50.5473	37.6163	29.1126	35.7045	24.5972	28.3299	25.7778	25.5056	29.1937	25.7941	31.5336	31.1423	28.9613	38.6601	35.7416	39.8377	87.8445	122.169	146.521	66.4528	62.0249	50.0584	81.7595	52.9845	84.3792	54.0271	64.9992	79.1227	54.0298	78.6411	50.8745	60.0333	68.0275	71.8041
AT5G17010	51.5936	46.3154	39.885	22.8221	19.735	21.1829	22.5828	22.2026	24.6105	30.5938	31.8406	32.0106	29.7043	26.5118	30.5171	33.0222	38.6396	31.1384	29.1018	37.7386	42.7352	33.6964	22.7714	23.2378	26.0914	23.2899	32.1809	25.0608	38.9089	33.6827	28.3885	36.7662	24.1286	23.8899	27.9823	26.2698
AT5G17020	81.9825	89.9642	83.324	77.4115	89.5771	90.0607	85.5602	88.0894	80.1543	83.7949	86.7248	91.5783	99.6532	90.4307	107.468	88.3765	81.3578	73.1712	80.2995	70.8749	54.0408	80.7701	88.4831	97.0458	74.695	95.5856	69.6296	75.0195	69.2721	71.8141	83.3341	81.2374	91.1161	100.584	89.0884	97.7053
AT5G17040	3.10642	3.22804	3.68574	0	0.139964	0	0	0.144172	0	0.193224	0.1557	0.185569	0	0	0	0.29288	0.321996	0.325205	0.215569	0.167355	0.113056	0	0.108435	0	0	0	0.191553	0.0813661	0.0647403	0	0	0.0837499	0	0.0881546	0	0.0921748
AT5G17050	317.8	240.84	323.555	25.001	23.7939	26.7784	11.3444	10.9571	9.33836	22.8005	24.9898	22.6394	26.307	23.6972	23.3366	48.4716	42.1815	46.9109	108.108	134.386	100.733	13.6666	11.4941	11.1582	8.10059	11.9361	89.6469	16.436	10.6821	70.0665	27.4728	292.12	18.1578	26.3582	20.3687	20.0019
AT5G17060	11.2101	12.7718	11.5837	10.4362	8.39786	9.72549	9.11794	11.9663	10.1166	15.4579	13.7016	10.0207	9.32071	10.7137	8.73627	11.4955	9.12323	9.02445	19.9402	11.2965	10.9664	15.6189	13.3375	11.7724	12.1509	11.9361	11.7805	16.8428	12.5596	21.29	12.7443	14.4887	19.9572	18.248	18.1934	14.5636
AT5G17070	11.6153	11.1578	13.295	13.762	15.1161	15.0545	15.6913	12.6151	14.5912	10.4985	13.9351	11.4125	12.718	14.3454	14.72	8.56673	10.1966	12.4391	8.83834	9.79027	11.0795	12.7265	13.8797	11.2606	12.716	13.7798	12.7383	10.9031	12.4301	11.5189	10.9128	11.4737	9.32427	9.25623	9.29446	9.77053
AT5G17160	5.67259	3.99997	6.71331	5.50482	4.19893	3.86355	4.34693	3.82057	4.57191	3.60685	2.72475	2.31961	1.04531	1.63429	1.9148	1.90372	3.3273	2.43904	0.431138	0.66942	0.678336	0.361549	0.542176	0.614214	0.753544	0.582247	0.383106	1.22049	0.453182	0.556083	0.305253	0.418749	0.408959	0.176309	0.296632	0.368699
AT5G17165	0.405185	1.89472	0.789801	1.14684	1.67957	1.59871	1.37829	1.44172	1.07002	1.48139	1.2456	1.94847	1.56797	1.90667	0.957399	0.951859	1.07332	0.731712	0.323354	0.502065	0.226112	0.795409	1.19279	0.307107	0.470965	0.194082	0.861989	0.895027	0.453182	0.0794404	0.839446	0.335	0.490751	0.352618	0.791018	0.18435
AT5G17170	574.553	580.767	578.924	205.054	196.65	206.234	190.629	170.989	165.367	366.096	408.167	365.292	352.271	371.983	426.88	348.966	364.071	400.247	199.186	311.95	356.013	84.5302	86.3144	65.0043	84.7736	97.4293	130.735	267.369	230.475	168.573	183.305	189.191	178.224	104.992	191.723	152.826
AT5G17190	26.202	22.1753	23.2991	30.7352	33.8714	29.1765	55.4498	56.9481	61.8666	59.5775	56.9083	54.7428	36.2375	37.8611	33.2696	38.0744	22.7544	22.927	62.8384	57.4028	56.528	46.5676	41.5307	46.066	94.1929	79.7678	89.6469	84.7835	81.3138	84.2863	43.9565	53.5162	44.4948	61.2674	50.4274	63.7849
AT5G17210	3.10642	2.17542	2.7643	2.06431	1.25968	1.46549	1.90841	1.51381	2.82096	1.67461	2.10195	1.57734	1.74219	1.90667	2.63285	1.68406	1.28799	1.78863	1.83234	1.84091	1.92195	2.02468	1.73496	2.04738	2.44902	2.52307	2.8733	1.70869	3.81968	3.49538	1.44995	2.1775	0.817918	1.85125	2.37305	1.8435
AT5G17220	0.675309	3.85962	1.84287	0.458735	0.139964	0	0	0	0.194549	0	0.07785	0.0927845	0.0871094	0.635557	0.4787	0	0.214664	0.0813014	4.74252	15.8987	71.3384	2.82009	2.1687	1.12606	11.1148	14.3621	235.898	0.0813661	0.776883	175.007	34.6462	581.727	23.5561	21.0689	16.5125	15.5775
AT5G17230	879.387	841.677	1008.84	539.013	532.004	529.573	364.93	337.796	386.667	459.358	489.287	502.985	418.735	459.69	469.844	587.956	702.167	670.899	266.551	269.358	289.084	229.078	251.244	204.329	148.165	177.197	147.4	313.015	262.392	203.209	242.447	199.576	235.152	168.816	259.256	187.391
AT5G17240	2.56617	4.07014	3.68574	3.89925	2.51936	1.46549	2.65056	4.10891	2.23732	5.66791	5.37165	6.30934	6.27188	5.9016	5.62472	4.61286	2.46864	4.87808	4.95809	4.18388	2.48723	3.97704	2.71088	4.6066	6.21673	6.50176	6.60858	6.26519	6.15033	5.71971	4.19723	4.01999	6.37976	4.14326	4.94386	3.87134
AT5G17250	8.1037	6.31574	6.05514	9.1747	10.2174	10.1252	9.75408	9.29912	10.6029	9.33917	6.92865	6.5877	9.14649	9.17019	8.73627	9.29893	9.12323	7.23582	7.006	8.86982	8.25309	13.2327	12.47	13.7174	9.70187	10.5775	9.76921	6.59065	12.8186	6.11691	10.4549	6.69999	9.32427	13.0469	10.481	11.1531
AT5G17260	0.81037	1.33332	0.789801	0.344051	0.839786	0.399678	1.06023	1.15338	0.778197	0.257632	0.6228	0.0927845	0.261328	0.635557	0.359025	0.65898	0.858657	0.406507	0	0	0	0.0723099	0.108435	0.102369	0	0	0	0.406831	0.129481	0	0.0763133	0	0	0	0	0
AT5G17270	10.5348	11.0876	6.45004	10.895	9.09768	10.3916	7.31556	9.08286	8.17107	14.363	15.025	15.4022	18.6414	16.0705	17.4725	14.7904	11.9139	12.2765	15.3054	13.221	12.6623	12.7988	14.3134	14.5364	14.8825	20.2816	15.3243	13.5881	19.8753	12.0749	19.6888	14.1537	15.1315	20.54	17.1058	21.9376
AT5G17280	30.524	29.684	34.2247	26.836	26.0334	33.3065	24.0671	23.9326	21.6922	23.0581	23.5885	20.9693	62.5446	50.4814	39.1337	35.3652	31.663	37.3986	31.6887	42.4245	43.1874	37.2396	32.639	32.8604	28.3521	20.3786	27.009	27.5017	27.7736	30.9818	37.0883	27.7212	32.9621	30.6778	32.7284	32.8142
AT5G17290	21.6099	20.9823	18.692	18.4641	18.1954	17.3194	10.1782	12.0384	9.72746	11.0782	10.0426	11.3197	24.2164	22.6077	19.2677	33.3883	36.0636	37.6425	20.6946	23.4297	23.7418	24.0069	27.1088	21.4975	16.7663	12.8094	12.5467	16.8428	18.3215	20.4956	25.7176	22.3612	24.374	21.9505	33.2228	32.3533
AT5G17300	184.494	224.981	174.546	35.5519	32.4717	48.0946	1.90841	3.17179	1.26457	4.05771	2.9583	3.80416	20.0352	10.0781	11.4888	195.131	152.626	166.83	95.8205	116.814	113.395	21.9822	20.8195	17.7098	1.50709	1.35858	0.670436	10.2521	3.88442	7.62628	13.4311	9.21249	10.5511	47.0745	79.0029	78.8094
AT5G17310	166.261	173.963	160.593	61.0117	57.8053	69.4107	43.5753	39.6474	37.8398	63.5064	63.292	83.506	78.2243	92.6098	84.4905	90.0605	89.515	96.2608	54.539	57.9048	82.4179	28.7793	33.2896	32.8604	18.3676	27.5597	22.2202	56.6308	22.7238	35.9865	27.0149	26.8	31.1627	23.5373	37.2767	29.2194
AT5G17330	1.21556	1.61402	0.658168	0.573419	1.11971	1.73194	0.530113	0.288345	0.972746	1.22375	0.856349	1.2062	3.57149	0.907939	2.8722	4.31998	1.50265	1.86993	14.9821	8.86982	11.1925	6.14634	5.74706	4.40187	12.716	3.88165	4.30995	16.1919	2.71909	11.9161	6.71557	8.37499	7.0341	13.3995	9.59109	22.9515
AT5G17350	11.4802	10.5262	9.60925	1.60557	0.699821	1.86516	0	0.360431	0.389098	0.193224	0.1557	0.371138	5.31368	2.81461	3.70992	4.17354	3.54196	5.69109	3.98803	3.84917	4.74835	1.88006	0.975916	1.12606	0.565158	0.291124	0.670436	0.895027	0.841623	0.794404	2.36571	0.418749	2.94451	2.73279	0.889895	1.01392
AT5G17360	3.91679	1.47367	2.3694	2.86709	2.93925	3.46387	2.12045	2.01841	2.04277	2.57632	2.6469	2.9691	3.39727	3.26858	2.99187	2.26982	3.0053	2.60164	3.12575	5.18801	3.73085	4.77245	4.22897	3.07107	5.18061	3.59052	4.30995	3.25464	4.72604	3.81314	3.12884	2.345	3.51705	1.9394	3.26295	2.85742
AT5G17370	3.91679	4.28067	3.94901	3.55519	3.63907	3.86355	3.18068	3.74848	3.30734	4.63738	5.1381	3.61859	3.57149	3.63176	4.3083	1.97694	4.82995	2.52034	7.11378	6.94523	7.34864	6.86944	7.04828	6.34688	9.70187	8.92779	8.71567	7.89251	8.15727	8.10292	7.63133	8.12374	7.44306	6.34713	5.93263	8.20355
AT5G17380	100.486	73.2625	65.1586	60.7824	54.866	59.9517	51.2089	60.2641	57.1975	68.0793	60.5673	54.9284	75.4368	61.5583	63.4277	89.9141	65.4726	63.8216	108.862	97.9864	101.524	66.8143	63.543	67.1541	78.3685	67.5407	72.1198	65.8252	68.2362	75.8656	74.3291	77.7199	104.203	68.7606	61.8972	72.4494
AT5G17400	31.7395	30.1752	37.2523	14.1061	13.8565	15.4542	13.2528	11.5338	11.7702	13.0748	11.7553	15.7734	20.732	15.6166	17.7119	25.0412	30.1603	28.9433	14.1198	15.6477	21.5937	12.2927	10.5182	7.78004	7.53544	5.82247	8.14101	11.3099	12.1712	9.53285	12.668	9.37999	12.0234	9.25623	15.8204	10.1392
AT5G17410	12.0205	13.8946	13.0317	15.3676	12.7368	12.1236	15.5853	16.2194	15.7585	13.7833	13.3123	14.196	12.5438	13.1651	15.1987	11.5688	13.6312	12.4391	11.9641	10.5434	10.8534	12.2927	12.9038	13.5127	12.5277	14.168	14.6538	9.76393	15.9908	11.8366	13.7364	12.395	10.3876	12.7824	13.3484	12.6279
AT5G17420	11.0751	6.10521	8.81944	5.27545	6.01846	5.19581	5.08908	8.21783	6.9065	3.86448	5.21595	7.23719	6.27188	4.72128	5.02635	4.68608	5.79594	6.66671	0.431138	0.418388	0.339168	0.578479	0.975916	0.307107	0.188386	4.56094	0.0957766	0.325464	0.194221	0.476643	0.152627	0.335	0.327167	0.440773	0.296632	0.0921748
AT5G17440	14.0464	15.649	19.2185	15.3676	15.9559	15.0545	19.0841	17.6611	18.4822	18.6139	16.0371	16.2373	15.0699	18.522	15.3184	13.6921	18.4611	19.6749	18.4312	24.6849	24.307	22.5607	22.3376	22.5212	23.1715	29.7916	27.6794	25.6303	32.0464	27.1686	27.8544	24.9575	23.0653	28.5621	25.2137	29.8646
AT5G17450	12.6958	12.2104	12.2419	9.1747	10.2174	9.45904	15.1612	16.7961	11.5757	10.7561	11.5996	11.7836	11.934	11.44	11.7281	11.9349	10.7332	11.7074	10.2395	10.5434	11.9839	11.208	9.21699	9.72505	19.4037	18.1467	22.699	13.2627	24.2129	19.6218	11.0654	20.77	12.5142	15.4271	19.9732	15.0245
AT5G17460	0.945432	1.9649	2.23777	3.55519	2.65932	2.79774	53.6474	66.4635	60.6021	40.4483	40.2484	28.7632	3.13594	3.81334	2.3935	3.51456	1.50265	3.49596	3.23354	8.2004	10.6273	15.8359	11.0604	11.7724	262.233	261.332	285.51	31.6514	107.663	52.7484	5.79981	7.62124	3.18988	4.31957	6.92141	5.34614
AT5G17490	0.540247	0.842098	1.05307	1.49089	0.839786	0.932581	4.2409	2.66719	4.08553	1.6102	1.79055	1.94847	0.696875	0.635557	0.957399	0.805419	0.965989	0.487808	1.4012	1.92458	0.791392	3.03701	2.60244	3.07107	3.67352	4.65798	2.49019	1.13913	2.91331	1.58881	1.22101	0.502499	0.981502	0.440773	0.988772	0.829573
AT5G17510	24.9864	28.8419	25.0104	22.0193	21.4145	23.4478	23.0069	22.7072	15.3694	21.4479	23.4328	22.9178	14.8957	17.0693	15.9168	15.7423	19.8564	17.3172	26.2994	26.6094	27.8118	23.79	22.6629	23.5449	26.9392	26.007	22.7948	28.1527	26.414	26.8509	19.3836	26.9675	23.6378	24.7714	20.962	26.5463
AT5G17520	36.8719	34.9471	37.6472	32.1114	35.5509	34.5055	55.5558	53.7042	57.7811	62.8623	63.3699	61.7944	45.7325	53.3868	53.1357	36.0242	42.9329	35.9352	19.2934	33.8057	25.3246	38.1796	32.3137	36.7505	37.112	45.2212	46.1643	21.562	49.1379	26.9303	25.4886	34.9237	23.6378	14.1929	23.4339	19.5411
AT5G17530	48.082	52.7715	51.0738	47.2497	46.7481	46.4958	50.1487	52.5509	53.3065	50.9468	53.5608	53.0727	46.952	44.3074	45.2371	43.7855	50.0168	46.9109	36.4312	41.0857	35.1604	43.169	43.1572	46.6803	45.4952	46.7738	47.5052	40.1135	42.5991	35.9865	37.0883	38.9437	39.7508	29.1792	36.7823	34.0125
AT5G17540	0.135062	0.491224	0.658168	0.802786	0.419893	0.66613	0.212045	0.57669	0.389098	0.579673	0.38925	0.371138	0.522657	0.181588	0.359025	0.3661	0.321996	0.325205	0.431138	0.920453	0.56528	0.433859	0.433741	0.716583	0.0941929	0.582247	0.0957766	0.569563	0.647403	0.714964	0.68682	1.1725	0.490751	1.05785	0.791018	1.01392
AT5G17550	40.3835	37.8242	43.1758	26.6066	28.4128	29.8426	25.1274	26.3115	25.3887	29.2413	24.9898	25.8869	34.0598	26.6026	30.2778	38.953	45.4015	50.3255	52.4911	62.0887	75.0692	47.6522	51.6151	37.8765	46.5313	32.994	49.6123	40.439	51.6627	46.3932	53.6482	49.3287	47.5211	51.306	65.4567	65.4441
AT5G17560	78.741	62.8065	74.6362	52.5251	50.1072	47.9613	44.7415	43.9726	56.4193	48.9501	49.5126	51.9593	63.8512	62.103	57.2046	63.7746	66.1166	71.6265	57.6648	66.942	78.0087	69.2006	59.8562	50.6727	56.0448	44.6389	59.7646	55.4103	70.9553	69.5898	54.1824	54.9399	55.2095	47.5153	59.9196	54.7518
AT5G17570	6.75309	7.71923	5.79187	4.70203	4.89875	4.66291	3.71079	3.02762	3.21006	4.25093	4.5153	5.84542	3.91992	4.26731	4.42797	4.46642	6.86926	4.55288	3.88025	5.85743	5.76586	5.27862	5.96393	4.19713	4.14449	4.56094	4.11839	4.3124	5.43818	5.64027	5.49456	4.94124	4.9893	5.02481	5.14162	5.43831
AT5G17580	10.94	7.15784	11.847	5.50482	6.57832	7.32743	4.34693	4.10891	4.28008	4.18653	3.2697	5.47428	2.09063	3.26858	2.15415	4.90574	4.72261	6.2602	4.74252	7.19627	6.89642	4.33859	6.61454	6.96109	4.80384	4.36685	4.5015	3.33601	5.9561	5.40195	4.5788	3.09875	4.0078	5.37743	3.4607	5.99136
AT5G17600	75.0943	78.1046	88.3261	23.0514	23.374	28.1107	9.64806	8.72243	7.19832	9.72562	11.5996	12.3403	11.6727	9.98733	5.98375	30.3131	22.8617	26.3416	57.0181	82.5897	94.2887	22.9945	20.928	19.4501	12.0567	14.2651	15.8031	25.3049	16.0556	26.3742	19.8415	26.5487	17.8306	20.54	27.5868	24.0576
AT5G17610	14.0464	18.5963	15.0062	16.8585	14.8362	17.5858	13.889	18.8866	16.4394	13.3325	11.3661	15.2167	15.3313	15.5258	13.8823	21.307	17.2805	21.301	21.1258	26.6094	29.3946	24.8746	18.434	17.5051	21.0992	14.3621	21.6455	19.0397	24.666	27.7247	21.9782	28.3912	18.5667	23.1847	29.2677	23.0437
AT5G17620	7.02321	6.31574	5.79187	7.22507	6.71829	6.39484	7.63363	6.70402	6.9065	6.56962	5.1381	6.40213	8.53672	8.53463	8.25757	5.19862	5.6886	6.50411	4.74252	3.84917	5.53975	6.65251	6.28924	6.44925	4.0503	4.85206	5.36349	6.91612	6.40929	5.00475	7.55502	6.36499	7.93381	3.96696	6.03151	6.63658
AT5G17630	103.998	111.017	100.436	44.956	49.2674	50.0929	51.2089	51.3254	53.6956	89.0764	93.9649	107.073	59.7571	56.7462	60.7949	84.4226	74.7032	65.2037	54.539	48.2819	42.7352	29.5024	23.8557	26.3088	24.3018	30.8591	29.2119	56.8749	36.643	42.2623	21.444	26.0462	31.817	36.3197	43.1105	29.9568
AT5G17640	24.041	20.5612	19.2185	25.3451	22.6742	22.5152	21.6286	20.9771	23.4432	11.7223	11.2882	10.2063	22.3	27.6013	26.6875	20.2819	13.7385	16.179	11.3174	9.12085	7.00947	18.2944	15.1809	17.198	13.3754	9.51003	10.9185	13.5881	16.9619	17.3975	9.7681	9.29624	13.5774	13.8403	12.1619	15.2088
AT5G17650	41.464	34.105	29.8808	36.2401	30.6522	36.9036	31.2767	33.3038	29.4742	30.8515	33.709	26.0724	52.7883	38.769	41.8862	43.273	33.1656	35.9352	15.8443	18.9111	18.7673	18.5113	14.0966	12.3866	17.2373	16.497	15.1327	19.5279	15.0845	19.1451	16.331	26.0462	17.4217	20.9808	25.5103	20.1863
AT5G17660	22.6904	21.263	23.4308	15.4823	13.2966	11.4574	14.207	9.80373	12.8402	8.88832	9.80909	9.46401	10.1047	10.9861	11.7281	11.8616	14.1678	13.9838	7.76049	10.4597	9.2706	8.24333	8.24107	7.57531	5.55738	6.21063	4.59728	6.59065	7.44513	5.40195	6.10506	6.95124	7.11589	6.52344	7.71242	6.17571
AT5G17670	80.7669	91.087	93.5914	65.3697	65.9232	63.4155	59.5847	44.1168	61.1857	31.1735	33.709	37.2066	38.5024	33.503	43.9207	58.0634	82.8604	78.781	29.2096	52.8842	57.7716	33.3349	27.1088	22.1117	8.38317	10.7716	13.5045	20.0974	11.2001	12.7899	17.6284	15.075	15.4587	11.989	29.8609	17.7897
AT5G17680	0.945432	0.912273	0.789801	0.458735	0.559857	0.266452	0.212045	0.216259	0.389098	0.32204	0.07785	0.0927845	0.348438	0.181588	0.598375	0.3661	0.429329	0.406507	1.07785	1.33884	0.452224	1.22927	0.542176	0.818952	1.3187	0.970412	0.574659	0.406831	0.712143	1.27105	1.22101	1.005	0.245376	1.23416	0.692141	1.1061
AT5G17690	13.2361	14.5964	14.6113	13.0739	14.6963	12.2568	13.889	15.1381	10.1166	16.9393	16.9713	14.7527	21.7774	20.701	20.9431	17.2799	18.2465	16.0977	20.8024	17.3212	15.3756	15.5466	18.8677	17.5051	20.2515	19.3112	18.4849	19.2024	17.2209	19.4629	30.2201	26.9675	26.0916	24.1544	19.0833	20.4628
AT5G17700	4.32198	6.10521	5.26534	1.26152	1.53961	2.13161	1.90841	1.5859	1.26457	1.73902	2.88045	3.43302	2.52617	4.26731	4.06895	2.85558	3.97129	5.7724	1.61677	3.76549	2.48723	2.02468	1.08435	1.02369	0.847736	1.74674	2.77752	1.22049	1.29481	1.11217	3.05253	3.60124	2.69913	2.82095	3.16407	2.48872
AT5G17710	179.902	170.876	192.711	101.38	103.574	95.3898	123.41	102.29	108.948	89.5272	97.001	104.568	126.57	95.3336	109.622	147.026	156.92	143.822	58.7426	75.3934	93.4973	71.876	70.5913	55.6887	69.7028	71.4223	78.8241	82.5866	82.9323	58.3887	71.8871	56.9499	63.5523	66.2922	98.3829	83.4182
AT5G17760	18.3684	8.21046	11.5837	5.84887	8.25789	6.12839	9.75408	12.1826	11.2839	30.5938	24.6006	20.1342	14.2859	14.1639	17.4725	48.3984	18.0318	23.1709	68.7666	16.5681	17.5237	11.9311	12.47	9.82742	24.8669	20.7668	27.1048	76.4028	26.5435	61.328	19.6125	43.6337	45.8034	78.8983	31.6407	43.5987
AT5G17770	100.351	95.6483	99.2517	73.6269	70.9619	71.942	80.4711	67.4006	84.0452	87.5306	87.1919	84.9906	76.2208	84.0752	74.6772	82.8118	78.9965	85.9355	77.2816	78.0711	86.2618	66.2359	62.4586	54.8698	64.9931	67.2495	76.3339	86.8176	82.997	78.0899	71.4292	74.8724	70.5046	68.3198	79.2007	70.2372
AT5G17780	0	0.771923	0.658168	0.573419	0.279929	0	0	0.144172	0.194549	0.0644081	0	0.185569	0.0871094	0.181588	0.119675	0.21966	0.107332	0.162603	0.107785	0	0.452224	0.14462	0	0	0.0941929	0.0970412	0	0	0	0.0794404	0	0.0837499	0	0.440773	0.0988772	0.18435
AT5G17790	40.5185	38.947	36.8574	28.3269	26.7332	28.6436	28.096	27.9695	25.4859	27.6955	29.2716	35.5364	27.4395	24.7867	26.0891	32.3632	30.9117	32.0327	21.2336	25.5216	19.6718	15.0405	16.1568	17.7098	19.4037	22.4165	21.7413	16.2732	16.444	15.2526	15.339	18.76	15.8676	15.6034	15.5237	15.6697
AT5G17840	20.1242	17.9648	23.2991	15.2529	17.2156	15.8539	22.2647	21.5538	24.1241	27.1802	30.4393	25.5157	24.3906	25.3315	25.3711	21.4534	21.6811	22.927	10.1318	11.3801	11.1925	12.365	11.9279	10.4416	11.209	15.1384	15.42	17.1682	15.9261	11.6777	12.3628	10.4687	10.1422	11.989	17.5013	14.8401
AT5G17850	3.10642	3.15787	4.21227	2.52304	1.11971	1.99839	6.67942	6.99236	5.64193	8.37305	6.8508	6.77326	10.5402	11.3492	10.7707	10.1776	6.86926	6.82931	4.2036	5.18801	4.52224	3.6878	2.06027	2.14975	12.1509	16.2059	12.3552	10.1708	10.6174	5.87859	14.4232	16.75	10.3058	13.8403	11.8653	12.1671
AT5G17860	2.8363	2.45612	1.84287	4.9314	5.59857	6.52807	1.27227	2.73928	1.84822	2.12547	1.16775	1.2062	4.96524	2.36064	1.79512	3.14846	0.751325	1.54473	10.7785	13.7231	10.4012	23.8623	20.6027	31.9391	19.3096	14.7503	12.9298	9.76393	7.76883	30.2668	19.3836	39.2787	22.6563	32.1764	15.0293	30.1411
AT5G17870	158.562	133.823	157.697	102.068	95.7356	94.5904	105.598	89.459	145.036	123.148	138.962	149.383	154.793	164.246	151.867	143.072	173.771	162.521	60.036	74.6403	130.014	86.4826	64.1936	62.3427	44.2707	45.7064	50.3785	97.8834	61.0501	66.0944	67.0794	49.4124	57.0089	43.2839	72.477	53.4614
AT5G17880	25.9319	27.7191	26.8532	23.8542	27.9929	31.5745	31.2767	33.6643	31.517	38.0652	41.6497	39.2478	40.6801	38.4966	38.1763	48.618	40.2496	36.9108	28.2396	23.095	22.159	21.9822	27.9763	30.3012	21.3818	30.8591	22.1244	33.0346	23.6949	27.8836	44.8722	33.0812	43.7586	29.7962	35.5958	33.6438
AT5G17890	40.1133	38.8067	38.1737	41.0568	41.4294	37.4365	33.3971	33.3038	34.2407	33.1058	29.3494	26.0724	47.736	36.4992	44.0404	36.3171	44.5428	36.9108	43.4372	44.2654	34.0299	41.5059	45.6512	43.1997	32.5908	37.749	31.8936	33.5228	35.8014	28.9163	37.5461	30.9037	45.967	39.8459	34.607	41.4786
[truncated: 18,456 more rows]
