# Supplementary material for: The genetically programmed rhythmic alteration of diurnal gene expression in the aged Arabidopsis leaves
Source: Front Plant Sci. 2024 Nov 4;15:1481682. doi: 10.3389/fpls.2024.1481682 (PMC11570267; doi:10.3389/fpls.2024.1481682)
Supplement: Supplementary file 3 [file DataSheet2.xlsx]

## Sheet: Sheet1
Gene	daily oscillation
AT1G01040	common oscillation
AT1G01210	common oscillation
AT1G01448	common oscillation
AT1G01720	common oscillation
AT1G01725	common oscillation
AT1G01730	common oscillation
AT1G01740	common oscillation
AT1G01950	common oscillation
AT1G02010	common oscillation
AT1G02060	common oscillation
AT1G02090	common oscillation
AT1G02130	common oscillation
AT1G02160	common oscillation
AT1G02170	common oscillation
AT1G02380	common oscillation
AT1G02405	common oscillation
AT1G02430	common oscillation
AT1G02720	common oscillation
AT1G02730	common oscillation
AT1G02740	common oscillation
AT1G02750	common oscillation
AT1G02780	common oscillation
AT1G02960	common oscillation
AT1G03055	common oscillation
AT1G03100	common oscillation
AT1G03290	common oscillation
AT1G03330	common oscillation
AT1G03380	common oscillation
AT1G03400	common oscillation
AT1G03530	common oscillation
AT1G03540	common oscillation
AT1G03960	common oscillation
AT1G04030	common oscillation
AT1G04140	common oscillation
AT1G04200	common oscillation
AT1G04290	common oscillation
AT1G04400	common oscillation
AT1G04730	common oscillation
AT1G04820	common oscillation
AT1G04970	common oscillation
AT1G05055	common oscillation
AT1G05135	common oscillation
AT1G05785	common oscillation
AT1G05900	common oscillation
AT1G06160	common oscillation
AT1G06470	common oscillation
AT1G06500	common oscillation
AT1G06540	common oscillation
AT1G06590	common oscillation
AT1G06730	common oscillation
AT1G06840	common oscillation
AT1G06850	common oscillation
AT1G07090	common oscillation
AT1G07430	common oscillation
AT1G07630	common oscillation
AT1G07910	common oscillation
AT1G07960	common oscillation
AT1G08130	common oscillation
AT1G08190	common oscillation
AT1G08230	common oscillation
AT1G08250	common oscillation
AT1G08350	common oscillation
AT1G08450	common oscillation
AT1G08560	common oscillation
AT1G08570	common oscillation
AT1G08580	common oscillation
AT1G09450	common oscillation
AT1G09460	common oscillation
AT1G09480	common oscillation
AT1G09530	common oscillation
AT1G09800	common oscillation
AT1G09850	common oscillation
AT1G10230	common oscillation
AT1G10320	common oscillation
AT1G10417	common oscillation
AT1G10490	common oscillation
AT1G10580	common oscillation
AT1G10865	common oscillation
AT1G10900	common oscillation
AT1G10940	common oscillation
AT1G10950	common oscillation
AT1G11000	common oscillation
AT1G11290	common oscillation
AT1G11330	common oscillation
AT1G11420	common oscillation
AT1G11800	common oscillation
AT1G11840	common oscillation
AT1G11930	common oscillation
AT1G12020	common oscillation
AT1G12100	common oscillation
AT1G12200	common oscillation
AT1G12600	common oscillation
AT1G12640	common oscillation
AT1G12700	common oscillation
AT1G12710	common oscillation
AT1G12840	common oscillation
AT1G13050	common oscillation
AT1G13195	common oscillation
AT1G13320	common oscillation
AT1G13330	common oscillation
AT1G13340	common oscillation
AT1G13480	common oscillation
AT1G13650	common oscillation
AT1G13870	common oscillation
AT1G13970	common oscillation
AT1G14040	common oscillation
AT1G14130	common oscillation
AT1G14200	common oscillation
AT1G14205	common oscillation
AT1G14430	common oscillation
AT1G14610	common oscillation
AT1G14730	common oscillation
AT1G14780	common oscillation
AT1G14850	common oscillation
AT1G14870	common oscillation
AT1G15030	common oscillation
AT1G15140	common oscillation
AT1G15160	common oscillation
AT1G15180	common oscillation
AT1G15300	common oscillation
AT1G15310	common oscillation
AT1G15350	common oscillation
AT1G15510	common oscillation
AT1G15690	common oscillation
AT1G15830	common oscillation
AT1G16130	common oscillation
AT1G16280	common oscillation
AT1G16430	common oscillation
AT1G16445	common oscillation
AT1G16520	common oscillation
AT1G16730	common oscillation
AT1G16850	common oscillation
AT1G17110	common oscillation
AT1G17430	common oscillation
AT1G17480	common oscillation
AT1G17520	common oscillation
AT1G17530	common oscillation
AT1G17615	common oscillation
AT1G18170	common oscillation
AT1G18320	common oscillation
AT1G18490	common oscillation
AT1G18590	common oscillation
AT1G18620	common oscillation
AT1G18810	common oscillation
AT1G18830	common oscillation
AT1G18880	common oscillation
AT1G18940	common oscillation
AT1G19010	common oscillation
AT1G19050	common oscillation
AT1G19110	common oscillation
AT1G19120	common oscillation
AT1G19180	common oscillation
AT1G19270	common oscillation
AT1G19430	common oscillation
AT1G19440	common oscillation
AT1G19450	common oscillation
AT1G19710	common oscillation
AT1G19950	common oscillation
AT1G20180	common oscillation
AT1G20270	common oscillation
AT1G20450	common oscillation
AT1G20670	common oscillation
AT1G20850	common oscillation
AT1G21500	common oscillation
AT1G21590	common oscillation
AT1G21670	common oscillation
AT1G21690	common oscillation
AT1G21730	common oscillation
AT1G21840	common oscillation
AT1G21880	common oscillation
AT1G22190	common oscillation
AT1G22240	common oscillation
AT1G22260	common oscillation
AT1G22330	common oscillation
AT1G22400	common oscillation
AT1G22600	common oscillation
AT1G22650	common oscillation
AT1G22730	common oscillation
AT1G22740	common oscillation
AT1G22770	common oscillation
AT1G23000	common oscillation
AT1G23010	common oscillation
AT1G23020	common oscillation
AT1G23040	common oscillation
AT1G23090	common oscillation
AT1G23100	common oscillation
AT1G23530	common oscillation
AT1G23550	common oscillation
AT1G23740	common oscillation
AT1G23880	common oscillation
AT1G23890	common oscillation
AT1G23935	common oscillation
AT1G23965	common oscillation
AT1G24764	common oscillation
AT1G25290	common oscillation
AT1G25320	common oscillation
AT1G25425	common oscillation
AT1G25530	common oscillation
AT1G25560	common oscillation
AT1G26380	common oscillation
AT1G26470	common oscillation
AT1G26500	common oscillation
AT1G26520	common oscillation
AT1G27045	common oscillation
AT1G27110	common oscillation
AT1G27120	common oscillation
AT1G27150	common oscillation
AT1G27600	common oscillation
AT1G27700	common oscillation
AT1G28090	common oscillation
AT1G28270	common oscillation
AT1G28690	common oscillation
AT1G28960	common oscillation
AT1G28970	common oscillation
AT1G29160	common oscillation
AT1G29170	common oscillation
AT1G29230	common oscillation
AT1G29290	common oscillation
AT1G29357	common oscillation
AT1G29410	common oscillation
AT1G29660	common oscillation
AT1G29730	common oscillation
AT1G29965	common oscillation
AT1G29980	common oscillation
AT1G30490	common oscillation
AT1G30500	common oscillation
AT1G30540	common oscillation
AT1G30850	common oscillation
AT1G31130	common oscillation
AT1G31220	common oscillation
AT1G31290	common oscillation
AT1G31540	common oscillation
AT1G31790	common oscillation
AT1G31870	common oscillation
AT1G31930	common oscillation
AT1G32100	common oscillation
AT1G32200	common oscillation
AT1G32370	common oscillation
AT1G32500	common oscillation
AT1G32990	common oscillation
AT1G33140	common oscillation
AT1G33170	common oscillation
AT1G33270	common oscillation
AT1G33811	common oscillation
AT1G34270	common oscillation
AT1G34630	common oscillation
AT1G34750	common oscillation
AT1G34770	common oscillation
AT1G34780	common oscillation
AT1G35210	common oscillation
AT1G35420	common oscillation
AT1G35430	common oscillation
AT1G35710	common oscillation
AT1G36070	common oscillation
AT1G36370	common oscillation
AT1G36675	common oscillation
AT1G37130	common oscillation
AT1G41830	common oscillation
AT1G42480	common oscillation
AT1G42960	common oscillation
AT1G43590	common oscillation
AT1G43770	common oscillation
AT1G43900	common oscillation
AT1G44125	common oscillation
AT1G44130	common oscillation
AT1G44790	common oscillation
AT1G44900	common oscillation
AT1G45050	common oscillation
AT1G45120	common oscillation
AT1G47210	common oscillation
AT1G47370	common oscillation
AT1G47750	common oscillation
AT1G48090	common oscillation
AT1G48175	common oscillation
AT1G48600	common oscillation
AT1G48610	common oscillation
AT1G48950	common oscillation
AT1G49040	common oscillation
AT1G49230	common oscillation
AT1G49300	common oscillation
AT1G49360	common oscillation
AT1G49450	common oscillation
AT1G49470	common oscillation
AT1G49520	common oscillation
AT1G49560	common oscillation
AT1G49790	common oscillation
AT1G49840	common oscillation
AT1G50000	common oscillation
AT1G50055	common oscillation
AT1G50180	common oscillation
AT1G50240	common oscillation
AT1G50260	common oscillation
AT1G50280	common oscillation
AT1G50390	common oscillation
AT1G50460	common oscillation
AT1G50590	common oscillation
AT1G50640	common oscillation
AT1G50660	common oscillation
AT1G50732	common oscillation
AT1G51200	common oscillation
AT1G51400	common oscillation
AT1G51510	common oscillation
AT1G51700	common oscillation
AT1G51710	common oscillation
AT1G51730	common oscillation
AT1G51790	common oscillation
AT1G51800	common oscillation
AT1G51940	common oscillation
AT1G52160	common oscillation
AT1G52310	common oscillation
AT1G52347	common oscillation
AT1G52410	common oscillation
AT1G52620	common oscillation
AT1G52630	common oscillation
AT1G52825	common oscillation
AT1G52870	common oscillation
AT1G53000	common oscillation
AT1G53030	common oscillation
AT1G53100	common oscillation
AT1G53250	common oscillation
AT1G53310	common oscillation
AT1G53380	common oscillation
AT1G53430	common oscillation
AT1G53633	common oscillation
AT1G53720	common oscillation
AT1G54340	common oscillation
AT1G54680	common oscillation
AT1G54920	common oscillation
AT1G55020	common oscillation
AT1G55110	common oscillation
AT1G55190	common oscillation
AT1G55475	common oscillation
AT1G55530	common oscillation
AT1G55680	common oscillation
AT1G55880	common oscillation
AT1G55960	common oscillation
AT1G56010	common oscillation
AT1G56130	common oscillation
AT1G56150	common oscillation
AT1G56250	common oscillation
AT1G56260	common oscillation
AT1G56280	common oscillation
AT1G56450	common oscillation
AT1G56580	common oscillation
AT1G56650	common oscillation
AT1G57600	common oscillation
AT1G58030	common oscillation
AT1G58160	common oscillation
AT1G58170	common oscillation
AT1G58250	common oscillation
AT1G58300	common oscillation
AT1G58360	common oscillation
AT1G58470	common oscillation
AT1G59540	common oscillation
AT1G59750	common oscillation
AT1G59990	common oscillation
AT1G60170	common oscillation
AT1G60505	common oscillation
AT1G60810	common oscillation
AT1G61180	common oscillation
AT1G61400	common oscillation
AT1G61640	common oscillation
AT1G61730	common oscillation
AT1G61820	common oscillation
AT1G62045	common oscillation
AT1G62110	common oscillation
AT1G62190	common oscillation
AT1G62320	common oscillation
AT1G62400	common oscillation
AT1G62420	common oscillation
AT1G62540	common oscillation
AT1G62610	common oscillation
AT1G62670	common oscillation
AT1G62680	common oscillation
AT1G62790	common oscillation
AT1G62880	common oscillation
AT1G62920	common oscillation
AT1G63120	common oscillation
AT1G63150	common oscillation
AT1G63180	common oscillation
AT1G63245	common oscillation
AT1G63420	common oscillation
AT1G63430	common oscillation
AT1G63840	common oscillation
AT1G64110	common oscillation
AT1G64180	common oscillation
AT1G64190	common oscillation
AT1G64230	common oscillation
AT1G64320	common oscillation
AT1G64330	common oscillation
AT1G64390	common oscillation
AT1G64460	common oscillation
AT1G64580	common oscillation
AT1G64680	common oscillation
AT1G64990	common oscillation
AT1G65010	common oscillation
AT1G65240	common oscillation
AT1G65295	common oscillation
AT1G65320	common oscillation
AT1G65440	common oscillation
AT1G65510	common oscillation
AT1G65980	common oscillation
AT1G66180	common oscillation
AT1G66240	common oscillation
AT1G66330	common oscillation
AT1G66340	common oscillation
AT1G66345	common oscillation
AT1G66380	common oscillation
AT1G66510	common oscillation
AT1G66600	common oscillation
AT1G66650	common oscillation
AT1G66680	common oscillation
AT1G66870	common oscillation
AT1G66960	common oscillation
AT1G66980	common oscillation
AT1G67060	common oscillation
AT1G67300	common oscillation
AT1G67370	common oscillation
AT1G67520	common oscillation
AT1G67600	common oscillation
AT1G67626	common oscillation
AT1G67680	common oscillation
AT1G67740	common oscillation
AT1G67785	common oscillation
AT1G67810	common oscillation
AT1G67820	common oscillation
AT1G67840	common oscillation
AT1G67880	common oscillation
AT1G68190	common oscillation
AT1G68370	common oscillation
AT1G68390	common oscillation
AT1G68570	common oscillation
AT1G68760	common oscillation
AT1G68790	common oscillation
AT1G68990	common oscillation
AT1G69010	common oscillation
AT1G69230	common oscillation
AT1G69250	common oscillation
AT1G69290	common oscillation
AT1G69360	common oscillation
AT1G69460	common oscillation
AT1G69570	common oscillation
AT1G69640	common oscillation
AT1G69760	common oscillation
AT1G69780	common oscillation
AT1G69800	common oscillation
AT1G70180	common oscillation
AT1G70410	common oscillation
AT1G70420	common oscillation
AT1G70430	common oscillation
AT1G70480	common oscillation
AT1G70518	common oscillation
AT1G70520	common oscillation
AT1G70581	common oscillation
AT1G70700	common oscillation
AT1G70760	common oscillation
AT1G70770	common oscillation
AT1G70920	common oscillation
AT1G70980	common oscillation
AT1G71070	common oscillation
AT1G71697	common oscillation
AT1G71710	common oscillation
AT1G71780	common oscillation
AT1G71810	common oscillation
AT1G72050	common oscillation
AT1G72190	common oscillation
AT1G72500	common oscillation
AT1G72510	common oscillation
AT1G72520	common oscillation
AT1G72740	common oscillation
AT1G72800	common oscillation
AT1G72820	common oscillation
AT1G72860	common oscillation
AT1G72910	common oscillation
AT1G73020	common oscillation
AT1G73040	common oscillation
AT1G73170	common oscillation
AT1G73320	common oscillation
AT1G73325	common oscillation
AT1G73350	common oscillation
AT1G73360	common oscillation
AT1G73590	common oscillation
AT1G73660	common oscillation
AT1G73680	common oscillation
AT1G74040	common oscillation
AT1G74690	common oscillation
AT1G74710	common oscillation
AT1G75140	common oscillation
AT1G75240	common oscillation
AT1G75360	common oscillation
AT1G75550	common oscillation
AT1G76020	common oscillation
AT1G76050	common oscillation
AT1G76080	common oscillation
AT1G76540	common oscillation
AT1G76650	common oscillation
AT1G76670	common oscillation
AT1G76980	common oscillation
AT1G77090	common oscillation
AT1G77110	common oscillation
AT1G77120	common oscillation
AT1G77210	common oscillation
AT1G77220	common oscillation
AT1G77260	common oscillation
AT1G77280	common oscillation
AT1G77400	common oscillation
AT1G77450	common oscillation
AT1G77460	common oscillation
AT1G77930	common oscillation
AT1G77960	common oscillation
AT1G78030	common oscillation
AT1G78200	common oscillation
AT1G78210	common oscillation
AT1G78260	common oscillation
AT1G78265	common oscillation
AT1G78310	common oscillation
AT1G78480	common oscillation
AT1G78895	common oscillation
AT1G79000	common oscillation
AT1G79245	common oscillation
AT1G79270	common oscillation
AT1G79280	common oscillation
AT1G79410	common oscillation
AT1G79540	common oscillation
AT1G79900	common oscillation
AT1G79930	common oscillation
AT1G79950	common oscillation
AT1G80000	common oscillation
AT1G80070	common oscillation
AT1G80210	common oscillation
AT1G80290	common oscillation
AT1G80300	common oscillation
AT1G80500	common oscillation
AT1G80530	common oscillation
AT2G01140	common oscillation
AT2G01150	common oscillation
AT2G01210	common oscillation
AT2G01505	common oscillation
AT2G01860	common oscillation
AT2G01950	common oscillation
AT2G01980	common oscillation
AT2G02140	common oscillation
AT2G02180	common oscillation
AT2G02340	common oscillation
AT2G02390	common oscillation
AT2G02450	common oscillation
AT2G02510	common oscillation
AT2G02770	common oscillation
AT2G02820	common oscillation
AT2G02850	common oscillation
AT2G03060	common oscillation
AT2G03240	common oscillation
AT2G03380	common oscillation
AT2G03390	common oscillation
AT2G03505	common oscillation
AT2G03590	common oscillation
AT2G03640	common oscillation
AT2G03750	common oscillation
AT2G03760	common oscillation
AT2G04032	common oscillation
AT2G04350	common oscillation
AT2G04360	common oscillation
AT2G04378	common oscillation
AT2G04880	common oscillation
AT2G04890	common oscillation
AT2G04900	common oscillation
AT2G05320	common oscillation
AT2G07213	common oscillation
AT2G07687	common oscillation
AT2G07690	common oscillation
AT2G07711	common oscillation
AT2G07717	common oscillation
AT2G07719	common oscillation
AT2G07723	common oscillation
AT2G07774	common oscillation
AT2G09795	common oscillation
AT2G12170	common oscillation
AT2G13128	common oscillation
AT2G13560	common oscillation
AT2G13570	common oscillation
AT2G14255	common oscillation
AT2G14890	common oscillation
AT2G15042	common oscillation
AT2G15300	common oscillation
AT2G15320	common oscillation
AT2G15480	common oscillation
AT2G15730	common oscillation
AT2G15860	common oscillation
AT2G15890	common oscillation
AT2G16050	common oscillation
AT2G16367	common oscillation
AT2G16650	common oscillation
AT2G16790	common oscillation
AT2G17033	common oscillation
AT2G17190	common oscillation
AT2G17380	common oscillation
AT2G17420	common oscillation
AT2G17440	common oscillation
AT2G17470	common oscillation
AT2G17520	common oscillation
AT2G17570	common oscillation
AT2G17705	common oscillation
AT2G17710	common oscillation
AT2G17720	common oscillation
AT2G17975	common oscillation
AT2G18090	common oscillation
AT2G18380	common oscillation
AT2G18465	common oscillation
AT2G18670	common oscillation
AT2G18940	common oscillation
AT2G18950	common oscillation
AT2G19170	common oscillation
AT2G19400	common oscillation
AT2G19540	common oscillation
AT2G19740	common oscillation
AT2G19750	common oscillation
AT2G19990	common oscillation
AT2G20290	common oscillation
AT2G20562	common oscillation
AT2G20590	common oscillation
AT2G20635	common oscillation
AT2G20770	common oscillation
AT2G21070	common oscillation
AT2G21190	common oscillation
AT2G21440	common oscillation
AT2G21640	common oscillation
AT2G21650	common oscillation
AT2G21710	common oscillation
AT2G22000	common oscillation
AT2G22100	common oscillation
AT2G22420	common oscillation
AT2G22560	common oscillation
AT2G22590	common oscillation
AT2G23150	common oscillation
AT2G23270	common oscillation
AT2G23300	common oscillation
AT2G23420	common oscillation
AT2G23450	common oscillation
AT2G24010	common oscillation
AT2G24040	common oscillation
AT2G24060	common oscillation
AT2G24070	common oscillation
AT2G24140	common oscillation
AT2G24170	common oscillation
AT2G24220	common oscillation
AT2G24300	common oscillation
AT2G24650	common oscillation
AT2G24960	common oscillation
AT2G24970	common oscillation
AT2G24990	common oscillation
AT2G25110	common oscillation
AT2G25140	common oscillation
AT2G25200	common oscillation
AT2G25510	common oscillation
AT2G25840	common oscillation
AT2G25850	common oscillation
AT2G25964	common oscillation
AT2G26010	common oscillation
AT2G26030	common oscillation
AT2G26200	common oscillation
AT2G26215	common oscillation
AT2G26260	common oscillation
AT2G26350	common oscillation
AT2G26355	common oscillation
AT2G26360	common oscillation
AT2G26440	common oscillation
AT2G26550	common oscillation
AT2G26670	common oscillation
AT2G26770	common oscillation
AT2G26780	common oscillation
AT2G26900	common oscillation
AT2G27190	common oscillation
AT2G27210	common oscillation
AT2G27260	common oscillation
AT2G27510	common oscillation
AT2G27790	common oscillation
AT2G27990	common oscillation
AT2G28150	common oscillation
AT2G28230	common oscillation
AT2G28330	common oscillation
AT2G28400	common oscillation
AT2G28470	common oscillation
AT2G28650	common oscillation
AT2G28800	common oscillation
AT2G28810	common oscillation
AT2G28880	common oscillation
AT2G29165	common oscillation
AT2G29400	common oscillation
AT2G29490	common oscillation
AT2G29910	common oscillation
AT2G30060	common oscillation
AT2G30420	common oscillation
AT2G30424	common oscillation
AT2G30440	common oscillation
AT2G30520	common oscillation
AT2G30540	common oscillation
AT2G30570	common oscillation
AT2G30740	common oscillation
AT2G30760	common oscillation
AT2G30780	common oscillation
AT2G30830	common oscillation
AT2G30840	common oscillation
AT2G30880	common oscillation
AT2G31170	common oscillation
AT2G31240	common oscillation
AT2G31320	common oscillation
AT2G31450	common oscillation
AT2G31650	common oscillation
AT2G31890	common oscillation
AT2G32020	common oscillation
AT2G32210	common oscillation
AT2G32220	common oscillation
AT2G32415	common oscillation
AT2G32487	common oscillation
AT2G32690	common oscillation
AT2G32765	common oscillation
AT2G32810	common oscillation
AT2G33110	common oscillation
AT2G33220	common oscillation
AT2G33360	common oscillation
AT2G33420	common oscillation
AT2G33435	common oscillation
AT2G33440	common oscillation
AT2G33470	common oscillation
AT2G33500	common oscillation
AT2G33530	common oscillation
AT2G33540	common oscillation
AT2G33580	common oscillation
AT2G33700	common oscillation
AT2G33990	common oscillation
AT2G34010	common oscillation
AT2G34140	common oscillation
AT2G34220	common oscillation
AT2G34240	common oscillation
AT2G34360	common oscillation
AT2G34400	common oscillation
AT2G34500	common oscillation
AT2G34520	common oscillation
AT2G34655	common oscillation
AT2G34710	common oscillation
AT2G34720	common oscillation
AT2G34750	common oscillation
AT2G34840	common oscillation
AT2G34920	common oscillation
AT2G35035	common oscillation
AT2G35120	common oscillation
AT2G35330	common oscillation
AT2G35340	common oscillation
AT2G35470	common oscillation
AT2G35490	common oscillation
AT2G35510	common oscillation
AT2G35658	common oscillation
AT2G35750	common oscillation
AT2G35765	common oscillation
AT2G35910	common oscillation
AT2G35920	common oscillation
AT2G35930	common oscillation
AT2G36120	common oscillation
AT2G36160	common oscillation
AT2G36430	common oscillation
AT2G36470	common oscillation
AT2G36790	common oscillation
AT2G36830	common oscillation
AT2G36850	common oscillation
AT2G36960	common oscillation
AT2G37080	common oscillation
AT2G37110	common oscillation
AT2G37400	common oscillation
AT2G37460	common oscillation
AT2G37470	common oscillation
AT2G37550	common oscillation
AT2G37570	common oscillation
AT2G37680	common oscillation
AT2G37830	common oscillation
AT2G37860	common oscillation
AT2G37960	common oscillation
AT2G37970	common oscillation
AT2G37980	common oscillation
AT2G38070	common oscillation
AT2G38110	common oscillation
AT2G38310	common oscillation
AT2G38320	common oscillation
AT2G38580	common oscillation
AT2G38670	common oscillation
AT2G38695	common oscillation
AT2G38730	common oscillation
AT2G38860	common oscillation
AT2G39120	common oscillation
AT2G39140	common oscillation
AT2G39170	common oscillation
AT2G39200	common oscillation
AT2G39280	common oscillation
AT2G39380	common oscillation
AT2G39400	common oscillation
AT2G39420	common oscillation
AT2G39500	common oscillation
AT2G39550	common oscillation
AT2G39580	common oscillation
AT2G39630	common oscillation
AT2G39705	common oscillation
AT2G39810	common oscillation
AT2G40060	common oscillation
AT2G40085	common oscillation
AT2G40190	common oscillation
AT2G40316	common oscillation
AT2G40420	common oscillation
AT2G40475	common oscillation
AT2G40630	common oscillation
AT2G40711	common oscillation
AT2G40740	common oscillation
AT2G40800	common oscillation
AT2G40940	common oscillation
AT2G41000	common oscillation
AT2G41080	common oscillation
AT2G41240	common oscillation
AT2G41250	common oscillation
AT2G41530	common oscillation
AT2G41835	common oscillation
AT2G42170	common oscillation
AT2G42250	common oscillation
AT2G42365	common oscillation
AT2G42395	common oscillation
AT2G42710	common oscillation
AT2G43050	common oscillation
AT2G43180	common oscillation
AT2G43240	common oscillation
AT2G43535	common oscillation
AT2G43580	common oscillation
AT2G43730	common oscillation
AT2G43810	common oscillation
AT2G44020	common oscillation
AT2G44050	common oscillation
AT2G44180	common oscillation
AT2G44370	common oscillation
AT2G44460	common oscillation
AT2G44490	common oscillation
AT2G44600	common oscillation
AT2G44630	common oscillation
AT2G44670	common oscillation
AT2G44680	common oscillation
AT2G45200	common oscillation
AT2G45340	common oscillation
AT2G45440	common oscillation
AT2G45470	common oscillation
AT2G45510	common oscillation
AT2G45700	common oscillation
AT2G45730	common oscillation
AT2G45820	common oscillation
AT2G45920	common oscillation
AT2G46030	common oscillation
AT2G46100	common oscillation
AT2G46150	common oscillation
AT2G46160	common oscillation
AT2G46560	common oscillation
AT2G46760	common oscillation
AT2G46780	common oscillation
AT2G46800	common oscillation
AT2G46810	common oscillation
AT2G47040	common oscillation
AT2G47410	common oscillation
AT2G47420	common oscillation
AT2G47440	common oscillation
AT2G47620	common oscillation
AT2G47700	common oscillation
AT2G47900	common oscillation
AT2G47910	common oscillation
AT2G48030	common oscillation
AT2G48070	common oscillation
AT2G48120	common oscillation
AT3G01160	common oscillation
AT3G01360	common oscillation
AT3G01435	common oscillation
AT3G01550	common oscillation
AT3G01600	common oscillation
AT3G01750	common oscillation
AT3G01760	common oscillation
AT3G01770	common oscillation
AT3G02080	common oscillation
AT3G02130	common oscillation
AT3G02150	common oscillation
AT3G02180	common oscillation
AT3G02260	common oscillation
AT3G02390	common oscillation
AT3G02450	common oscillation
AT3G02515	common oscillation
AT3G02560	common oscillation
AT3G02570	common oscillation
AT3G02650	common oscillation
AT3G02660	common oscillation
AT3G02840	common oscillation
AT3G03030	common oscillation
AT3G03090	common oscillation
AT3G03150	common oscillation
AT3G03260	common oscillation
AT3G03310	common oscillation
AT3G03460	common oscillation
AT3G03570	common oscillation
AT3G03720	common oscillation
AT3G03910	common oscillation
AT3G04300	common oscillation
AT3G04310	common oscillation
AT3G04340	common oscillation
AT3G04380	common oscillation
AT3G04400	common oscillation
AT3G04485	common oscillation
AT3G04770	common oscillation
AT3G05130	common oscillation
AT3G05170	common oscillation
AT3G05240	common oscillation
AT3G05410	common oscillation
AT3G05760	common oscillation
AT3G05880	common oscillation
AT3G05932	common oscillation
AT3G06320	common oscillation
AT3G06380	common oscillation
AT3G06430	common oscillation
AT3G06480	common oscillation
AT3G06530	common oscillation
AT3G06820	common oscillation
AT3G06868	common oscillation
AT3G06960	common oscillation
AT3G07080	common oscillation
AT3G07090	common oscillation
AT3G07180	common oscillation
AT3G07200	common oscillation
AT3G07350	common oscillation
AT3G07370	common oscillation
AT3G07470	common oscillation
AT3G07540	common oscillation
AT3G07670	common oscillation
AT3G07720	common oscillation
AT3G07820	common oscillation
AT3G07910	common oscillation
AT3G07940	common oscillation
AT3G08500	common oscillation
AT3G08505	common oscillation
AT3G08510	common oscillation
AT3G08530	common oscillation
AT3G08630	common oscillation
AT3G08660	common oscillation
AT3G08760	common oscillation
AT3G08970	common oscillation
AT3G09000	common oscillation
AT3G09070	common oscillation
AT3G09150	common oscillation
AT3G09162	common oscillation
AT3G09250	common oscillation
AT3G09260	common oscillation
AT3G09390	common oscillation
AT3G09480	common oscillation
AT3G09500	common oscillation
AT3G09880	common oscillation
AT3G09900	common oscillation
AT3G09940	common oscillation
AT3G09960	common oscillation
AT3G10185	common oscillation
AT3G10310	common oscillation
AT3G10420	common oscillation
AT3G10440	common oscillation
AT3G10480	common oscillation
AT3G10820	common oscillation
AT3G10860	common oscillation
AT3G10870	common oscillation
AT3G10940	common oscillation
AT3G10970	common oscillation
AT3G10980	common oscillation
AT3G10985	common oscillation
AT3G11130	common oscillation
AT3G11210	common oscillation
AT3G11220	common oscillation
AT3G11402	common oscillation
AT3G11420	common oscillation
AT3G11700	common oscillation
AT3G11760	common oscillation
AT3G11820	common oscillation
AT3G11830	common oscillation
AT3G11850	common oscillation
AT3G11910	common oscillation
AT3G12150	common oscillation
AT3G12260	common oscillation
AT3G12400	common oscillation
AT3G12510	common oscillation
AT3G12550	common oscillation
AT3G12570	common oscillation
AT3G12600	common oscillation
AT3G12690	common oscillation
AT3G12800	common oscillation
AT3G13070	common oscillation
AT3G13160	common oscillation
AT3G13222	common oscillation
AT3G13224	common oscillation
AT3G13225	common oscillation
AT3G13320	common oscillation
AT3G13340	common oscillation
AT3G13403	common oscillation
AT3G13405	common oscillation
AT3G13445	common oscillation
AT3G13550	common oscillation
AT3G13690	common oscillation
AT3G13780	common oscillation
AT3G13845	common oscillation
AT3G13930	common oscillation
AT3G13940	common oscillation
AT3G13990	common oscillation
AT3G14070	common oscillation
AT3G14080	common oscillation
AT3G14190	common oscillation
AT3G14290	common oscillation
AT3G14410	common oscillation
AT3G14750	common oscillation
AT3G14890	common oscillation
AT3G14980	common oscillation
AT3G15000	common oscillation
AT3G15070	common oscillation
AT3G15210	common oscillation
AT3G15351	common oscillation
AT3G15536	common oscillation
AT3G15840	common oscillation
AT3G15980	common oscillation
AT3G16030	common oscillation
AT3G16110	common oscillation
AT3G16200	common oscillation
AT3G16750	common oscillation
AT3G16870	common oscillation
AT3G16900	common oscillation
AT3G16910	common oscillation
AT3G17100	common oscillation
AT3G17110	common oscillation
AT3G17120	common oscillation
AT3G17250	common oscillation
AT3G17380	common oscillation
AT3G17460	common oscillation
AT3G17690	common oscillation
AT3G17700	common oscillation
AT3G17712	common oscillation
AT3G17980	common oscillation
AT3G18010	common oscillation
AT3G18020	common oscillation
AT3G18050	common oscillation
AT3G18165	common oscillation
AT3G18170	common oscillation
AT3G18430	common oscillation
AT3G18490	common oscillation
AT3G18530	common oscillation
AT3G18560	common oscillation
AT3G18630	common oscillation
AT3G18680	common oscillation
AT3G18770	common oscillation
AT3G18777	common oscillation
AT3G18820	common oscillation
AT3G18850	common oscillation
AT3G19180	common oscillation
AT3G19210	common oscillation
AT3G19480	common oscillation
AT3G19520	common oscillation
AT3G19710	common oscillation
AT3G20010	common oscillation
AT3G20080	common oscillation
AT3G20120	common oscillation
AT3G20250	common oscillation
AT3G20470	common oscillation
AT3G20550	common oscillation
AT3G20650	common oscillation
AT3G20740	common oscillation
AT3G20780	common oscillation
AT3G20865	common oscillation
AT3G21070	common oscillation
AT3G21300	common oscillation
AT3G21510	common oscillation
AT3G21790	common oscillation
AT3G21820	common oscillation
AT3G21950	common oscillation
AT3G22142	common oscillation
AT3G22470	common oscillation
AT3G22886	common oscillation
AT3G22930	common oscillation
AT3G23070	common oscillation
AT3G23250	common oscillation
AT3G23330	common oscillation
AT3G23430	common oscillation
AT3G23635	common oscillation
AT3G23640	common oscillation
AT3G23780	common oscillation
AT3G23870	common oscillation
AT3G23880	common oscillation
AT3G24020	common oscillation
AT3G24100	common oscillation
AT3G24170	common oscillation
AT3G24180	common oscillation
AT3G24255	common oscillation
AT3G24360	common oscillation
AT3G24460	common oscillation
AT3G24495	common oscillation
AT3G24500	common oscillation
AT3G24550	common oscillation
AT3G24630	common oscillation
AT3G24660	common oscillation
AT3G24730	common oscillation
AT3G24770	common oscillation
AT3G24840	common oscillation
AT3G24860	common oscillation
AT3G24870	common oscillation
AT3G24927	common oscillation
AT3G25100	common oscillation
AT3G25230	common oscillation
AT3G25500	common oscillation
AT3G25795	common oscillation
AT3G25805	common oscillation
AT3G25840	common oscillation
AT3G25890	common oscillation
AT3G25990	common oscillation
AT3G26220	common oscillation
AT3G26300	common oscillation
AT3G26340	common oscillation
AT3G26750	common oscillation
AT3G27010	common oscillation
AT3G27025	common oscillation
AT3G27027	common oscillation
AT3G27500	common oscillation
AT3G27750	common oscillation
AT3G27890	common oscillation
AT3G27940	common oscillation
AT3G27970	common oscillation
AT3G28007	common oscillation
AT3G28040	common oscillation
AT3G28200	common oscillation
AT3G28320	common oscillation
AT3G28660	common oscillation
AT3G28899	common oscillation
AT3G29250	common oscillation
AT3G29280	common oscillation
AT3G29320	common oscillation
AT3G33520	common oscillation
AT3G42052	common oscillation
AT3G42150	common oscillation
AT3G42806	common oscillation
AT3G43690	common oscillation
AT3G43810	common oscillation
AT3G44150	common oscillation
AT3G44280	common oscillation
AT3G44320	common oscillation
AT3G44730	common oscillation
AT3G44790	common oscillation
AT3G45020	common oscillation
AT3G45160	common oscillation
AT3G45210	common oscillation
AT3G45240	common oscillation
AT3G45430	common oscillation
AT3G45620	common oscillation
AT3G46230	common oscillation
AT3G46320	common oscillation
AT3G46370	common oscillation
AT3G46530	common oscillation
AT3G46550	common oscillation
AT3G46590	common oscillation
AT3G46630	common oscillation
AT3G46700	common oscillation
AT3G46770	common oscillation
AT3G46780	common oscillation
AT3G47010	common oscillation
AT3G47080	common oscillation
AT3G47180	common oscillation
AT3G47470	common oscillation
AT3G47530	common oscillation
AT3G47640	common oscillation
AT3G47780	common oscillation
AT3G47950	common oscillation
AT3G48050	common oscillation
AT3G48060	common oscillation
AT3G48140	common oscillation
AT3G48210	common oscillation
AT3G48260	common oscillation
AT3G48310	common oscillation
AT3G48340	common oscillation
AT3G48440	common oscillation
AT3G48600	common oscillation
AT3G48670	common oscillation
AT3G48720	common oscillation
AT3G48850	common oscillation
AT3G48860	common oscillation
AT3G49000	common oscillation
AT3G49070	common oscillation
AT3G49140	common oscillation
AT3G49420	common oscillation
AT3G49470	common oscillation
AT3G49540	common oscillation
AT3G49551	common oscillation
AT3G50310	common oscillation
AT3G50460	common oscillation
AT3G50500	common oscillation
AT3G50520	common oscillation
AT3G50570	common oscillation
AT3G50660	common oscillation
AT3G50740	common oscillation
AT3G50750	common oscillation
AT3G50800	common oscillation
AT3G51030	common oscillation
AT3G51075	common oscillation
AT3G51230	common oscillation
AT3G51260	common oscillation
AT3G51310	common oscillation
AT3G51350	common oscillation
AT3G51550	common oscillation
AT3G51620	common oscillation
AT3G51750	common oscillation
AT3G51860	common oscillation
AT3G52150	common oscillation
AT3G52155	common oscillation
AT3G52640	common oscillation
AT3G52680	common oscillation
AT3G52790	common oscillation
AT3G52880	common oscillation
AT3G52940	common oscillation
AT3G53100	common oscillation
AT3G53130	common oscillation
AT3G53210	common oscillation
AT3G53235	common oscillation
AT3G53240	common oscillation
AT3G53250	common oscillation
AT3G53450	common oscillation
AT3G53680	common oscillation
AT3G53730	common oscillation
AT3G53950	common oscillation
AT3G54170	common oscillation
AT3G54260	common oscillation
AT3G54290	common oscillation
AT3G54380	common oscillation
AT3G54860	common oscillation
AT3G54880	common oscillation
AT3G54980	common oscillation
AT3G55080	common oscillation
AT3G55120	common oscillation
AT3G55270	common oscillation
AT3G55390	common oscillation
AT3G55410	common oscillation
AT3G55430	common oscillation
AT3G55450	common oscillation
AT3G55520	common oscillation
AT3G55580	common oscillation
AT3G55730	common oscillation
AT3G55980	common oscillation
AT3G56150	common oscillation
AT3G56340	common oscillation
AT3G56450	common oscillation
AT3G56650	common oscillation
AT3G56740	common oscillation
AT3G57150	common oscillation
AT3G57160	common oscillation
AT3G57300	common oscillation
AT3G57470	common oscillation
AT3G57650	common oscillation
AT3G57740	common oscillation
AT3G58460	common oscillation
AT3G58470	common oscillation
AT3G58670	common oscillation
AT3G58680	common oscillation
AT3G58690	common oscillation
AT3G58840	common oscillation
AT3G59010	common oscillation
AT3G59110	common oscillation
AT3G59250	common oscillation
AT3G60060	common oscillation
AT3G60110	common oscillation
AT3G60160	common oscillation
AT3G60590	common oscillation
AT3G60600	common oscillation
AT3G60980	common oscillation
AT3G61240	common oscillation
AT3G61320	common oscillation
AT3G61440	common oscillation
AT3G61530	common oscillation
AT3G61540	common oscillation
AT3G61560	common oscillation
AT3G61570	common oscillation
AT3G61610	common oscillation
AT3G61790	common oscillation
AT3G61830	common oscillation
AT3G61890	common oscillation
AT3G61950	common oscillation
AT3G61960	common oscillation
AT3G62020	common oscillation
AT3G62180	common oscillation
AT3G62590	common oscillation
AT3G62860	common oscillation
AT3G62940	common oscillation
AT3G62970	common oscillation
AT3G63000	common oscillation
AT3G63095	common oscillation
AT3G63210	common oscillation
AT3G63310	common oscillation
AT3G63380	common oscillation
AT3G66658	common oscillation
AT4G00020	common oscillation
AT4G00110	common oscillation
AT4G00335	common oscillation
AT4G00630	common oscillation
AT4G00820	common oscillation
AT4G01080	common oscillation
AT4G01110	common oscillation
AT4G01250	common oscillation
AT4G01310	common oscillation
AT4G01550	common oscillation
AT4G01590	common oscillation
AT4G01593	common oscillation
AT4G01650	common oscillation
AT4G01690	common oscillation
AT4G01870	common oscillation
AT4G02120	common oscillation
AT4G02350	common oscillation
AT4G02405	common oscillation
AT4G02440	common oscillation
AT4G02590	common oscillation
AT4G02600	common oscillation
AT4G02630	common oscillation
AT4G02670	common oscillation
AT4G02850	common oscillation
AT4G03030	common oscillation
AT4G03070	common oscillation
AT4G03110	common oscillation
AT4G03190	common oscillation
AT4G03240	common oscillation
AT4G03560	common oscillation
AT4G03940	common oscillation
AT4G04180	common oscillation
AT4G04350	common oscillation
AT4G04560	common oscillation
AT4G04640	common oscillation
AT4G04750	common oscillation
AT4G04780	common oscillation
AT4G05020	common oscillation
AT4G05330	common oscillation
AT4G05460	common oscillation
AT4G06534	common oscillation
AT4G07990	common oscillation
AT4G08310	common oscillation
AT4G08350	common oscillation
AT4G08685	common oscillation
AT4G08860	common oscillation
AT4G09150	common oscillation
AT4G09300	common oscillation
AT4G09420	common oscillation
AT4G09640	common oscillation
AT4G09800	common oscillation
AT4G09890	common oscillation
AT4G09950	common oscillation
AT4G09990	common oscillation
AT4G10030	common oscillation
AT4G10130	common oscillation
AT4G10180	common oscillation
AT4G10300	common oscillation
AT4G10480	common oscillation
AT4G10790	common oscillation
AT4G10810	common oscillation
AT4G11090	common oscillation
AT4G11120	common oscillation
AT4G11220	common oscillation
AT4G11270	common oscillation
AT4G11570	common oscillation
AT4G11740	common oscillation
AT4G12130	common oscillation
AT4G12290	common oscillation
AT4G12540	common oscillation
AT4G12545	common oscillation
AT4G12610	common oscillation
AT4G12730	common oscillation
AT4G12750	common oscillation
AT4G12760	common oscillation
AT4G12917	common oscillation
AT4G13190	common oscillation
AT4G13330	common oscillation
AT4G13345	common oscillation
AT4G13395	common oscillation
AT4G13495	common oscillation
AT4G13570	common oscillation
AT4G13640	common oscillation
AT4G13650	common oscillation
AT4G13690	common oscillation
AT4G13720	common oscillation
AT4G13885	common oscillation
AT4G14000	common oscillation
AT4G14040	common oscillation
AT4G14145	common oscillation
AT4G14170	common oscillation
AT4G14240	common oscillation
AT4G14305	common oscillation
AT4G14310	common oscillation
AT4G14320	common oscillation
AT4G14360	common oscillation
AT4G14380	common oscillation
AT4G14540	common oscillation
AT4G14590	common oscillation
AT4G14615	common oscillation
AT4G14660	common oscillation
AT4G14680	common oscillation
AT4G14870	common oscillation
AT4G14880	common oscillation
AT4G14960	common oscillation
AT4G15030	common oscillation
AT4G15210	common oscillation
AT4G15230	common oscillation
AT4G15417	common oscillation
AT4G15430	common oscillation
AT4G15530	common oscillation
AT4G15540	common oscillation
AT4G15620	common oscillation
AT4G15670	common oscillation
AT4G15690	common oscillation
AT4G15730	common oscillation
AT4G15760	common oscillation
AT4G15975	common oscillation
AT4G15990	common oscillation
AT4G16000	common oscillation
AT4G16250	common oscillation
AT4G16310	common oscillation
AT4G16380	common oscillation
AT4G16442	common oscillation
AT4G16690	common oscillation
AT4G16745	common oscillation
AT4G16750	common oscillation
AT4G16870	common oscillation
AT4G16920	common oscillation
AT4G16940	common oscillation
AT4G17010	common oscillation
AT4G17180	common oscillation
AT4G17230	common oscillation
AT4G17510	common oscillation
AT4G17640	common oscillation
AT4G17660	common oscillation
AT4G17670	common oscillation
AT4G17810	common oscillation
AT4G17914	common oscillation
AT4G18040	common oscillation
AT4G18195	common oscillation
AT4G18260	common oscillation
AT4G18270	common oscillation
AT4G18290	common oscillation
AT4G18700	common oscillation
AT4G18810	common oscillation
AT4G18820	common oscillation
AT4G19170	common oscillation
AT4G19190	common oscillation
AT4G19645	common oscillation
AT4G20010	common oscillation
AT4G20090	common oscillation
AT4G20110	common oscillation
AT4G20140	common oscillation
AT4G20150	common oscillation
AT4G20280	common oscillation
AT4G20325	common oscillation
AT4G20330	common oscillation
AT4G20420	common oscillation
AT4G20440	common oscillation
AT4G20830	common oscillation
AT4G21060	common oscillation
AT4G21100	common oscillation
AT4G21110	common oscillation
AT4G21326	common oscillation
AT4G21430	common oscillation
AT4G21445	common oscillation
AT4G21620	common oscillation
AT4G21705	common oscillation
AT4G21710	common oscillation
AT4G21750	common oscillation
AT4G21810	common oscillation
AT4G21860	common oscillation
AT4G21926	common oscillation
AT4G21970	common oscillation
AT4G22130	common oscillation
AT4G22670	common oscillation
AT4G22753	common oscillation
AT4G22790	common oscillation
AT4G22850	common oscillation
AT4G22980	common oscillation
AT4G23100	common oscillation
AT4G23220	common oscillation
AT4G23680	common oscillation
AT4G23790	common oscillation
AT4G23910	common oscillation
AT4G23920	common oscillation
AT4G24110	common oscillation
AT4G24130	common oscillation
AT4G24140	common oscillation
AT4G24150	common oscillation
AT4G24160	common oscillation
AT4G24175	common oscillation
AT4G24190	common oscillation
AT4G24210	common oscillation
AT4G24270	common oscillation
AT4G24440	common oscillation
AT4G24460	common oscillation
AT4G24560	common oscillation
AT4G24570	common oscillation
AT4G24630	common oscillation
AT4G24700	common oscillation
AT4G24730	common oscillation
AT4G24790	common oscillation
AT4G25180	common oscillation
AT4G25210	common oscillation
AT4G25230	common oscillation
AT4G25340	common oscillation
AT4G25350	common oscillation
AT4G25370	common oscillation
AT4G25380	common oscillation
AT4G25480	common oscillation
AT4G25500	common oscillation
AT4G25650	common oscillation
AT4G25780	common oscillation
AT4G25910	common oscillation
AT4G26090	common oscillation
AT4G26300	common oscillation
AT4G26500	common oscillation
AT4G26610	common oscillation
AT4G26700	common oscillation
AT4G26720	common oscillation
AT4G26960	common oscillation
AT4G26965	common oscillation
AT4G27090	common oscillation
AT4G27180	common oscillation
AT4G27260	common oscillation
AT4G27435	common oscillation
AT4G27460	common oscillation
AT4G27630	common oscillation
AT4G27660	common oscillation
AT4G27745	common oscillation
AT4G27750	common oscillation
AT4G27960	common oscillation
AT4G27970	common oscillation
AT4G28005	common oscillation
AT4G28280	common oscillation
AT4G28340	common oscillation
AT4G28360	common oscillation
AT4G28400	common oscillation
AT4G28420	common oscillation
AT4G29160	common oscillation
AT4G29170	common oscillation
AT4G29350	common oscillation
AT4G29560	common oscillation
AT4G29870	common oscillation
AT4G30090	common oscillation
AT4G30130	common oscillation
AT4G30260	common oscillation
AT4G30290	common oscillation
AT4G30340	common oscillation
AT4G30360	common oscillation
AT4G30390	common oscillation
AT4G30450	common oscillation
AT4G30550	common oscillation
AT4G30700	common oscillation
AT4G30830	common oscillation
AT4G30890	common oscillation
AT4G30940	common oscillation
AT4G30980	common oscillation
AT4G30993	common oscillation
AT4G31000	common oscillation
AT4G31050	common oscillation
AT4G31070	common oscillation
AT4G31170	common oscillation
AT4G31310	common oscillation
AT4G31500	common oscillation
AT4G31510	common oscillation
AT4G31540	common oscillation
AT4G31580	common oscillation
AT4G31720	common oscillation
AT4G31930	common oscillation
AT4G31980	common oscillation
AT4G32040	common oscillation
AT4G32175	common oscillation
AT4G32190	common oscillation
AT4G32260	common oscillation
AT4G32280	common oscillation
AT4G32295	common oscillation
AT4G32400	common oscillation
AT4G32551	common oscillation
AT4G32560	common oscillation
AT4G32600	common oscillation
AT4G32640	common oscillation
AT4G32690	common oscillation
AT4G32770	common oscillation
AT4G32830	common oscillation
AT4G32960	common oscillation
AT4G32970	common oscillation
AT4G33060	common oscillation
AT4G33170	common oscillation
AT4G33210	common oscillation
AT4G33360	common oscillation
AT4G33380	common oscillation
AT4G33400	common oscillation
AT4G33430	common oscillation
AT4G33467	common oscillation
AT4G33660	common oscillation
AT4G34250	common oscillation
AT4G34490	common oscillation
AT4G34500	common oscillation
AT4G34555	common oscillation
AT4G34770	common oscillation
AT4G34930	common oscillation
AT4G35000	common oscillation
AT4G35070	common oscillation
AT4G35080	common oscillation
AT4G35190	common oscillation
AT4G35440	common oscillation
AT4G35590	common oscillation
AT4G35750	common oscillation
AT4G35900	common oscillation
AT4G35930	common oscillation
AT4G36120	common oscillation
AT4G36210	common oscillation
AT4G36360	common oscillation
AT4G36400	common oscillation
AT4G36520	common oscillation
AT4G36540	common oscillation
AT4G36620	common oscillation
AT4G36650	common oscillation
AT4G36960	common oscillation
AT4G37070	common oscillation
AT4G37140	common oscillation
AT4G37260	common oscillation
AT4G37490	common oscillation
AT4G37580	common oscillation
AT4G37590	common oscillation
AT4G37670	common oscillation
AT4G37800	common oscillation
AT4G37925	common oscillation
AT4G38225	common oscillation
AT4G38250	common oscillation
AT4G38280	common oscillation
AT4G38290	common oscillation
AT4G38420	common oscillation
AT4G38430	common oscillation
AT4G38530	common oscillation
AT4G38700	common oscillation
AT4G38710	common oscillation
AT4G38790	common oscillation
AT4G38810	common oscillation
AT4G38830	common oscillation
AT4G38840	common oscillation
AT4G38970	common oscillation
AT4G38980	common oscillation
AT4G39100	common oscillation
AT4G39170	common oscillation
AT4G39235	common oscillation
AT4G39340	common oscillation
AT4G39363	common oscillation
AT4G39480	common oscillation
AT4G39690	common oscillation
AT4G40020	common oscillation
AT5G01020	common oscillation
AT5G01030	common oscillation
AT5G01250	common oscillation
AT5G01370	common oscillation
AT5G01600	common oscillation
AT5G01610	common oscillation
AT5G01640	common oscillation
AT5G01650	common oscillation
AT5G01880	common oscillation
AT5G02070	common oscillation
AT5G02080	common oscillation
AT5G02280	common oscillation
AT5G02410	common oscillation
AT5G02520	common oscillation
AT5G02550	common oscillation
AT5G02750	common oscillation
AT5G02860	common oscillation
AT5G02880	common oscillation
AT5G03020	common oscillation
AT5G03050	common oscillation
AT5G03070	common oscillation
AT5G03190	common oscillation
AT5G03204	common oscillation
AT5G03350	common oscillation
AT5G03430	common oscillation
AT5G03435	common oscillation
AT5G03500	common oscillation
AT5G03520	common oscillation
AT5G03650	common oscillation
AT5G03680	common oscillation
AT5G03720	common oscillation
AT5G03780	common oscillation
AT5G03905	common oscillation
AT5G03990	common oscillation
AT5G04230	common oscillation
AT5G04235	common oscillation
AT5G04238	common oscillation
AT5G04410	common oscillation
AT5G04740	common oscillation
AT5G04780	common oscillation
AT5G04830	common oscillation
AT5G04890	common oscillation
AT5G04900	common oscillation
AT5G05350	common oscillation
AT5G05430	common oscillation
AT5G05510	common oscillation
AT5G05570	common oscillation
AT5G05670	common oscillation
AT5G05710	common oscillation
AT5G05760	common oscillation
AT5G05890	common oscillation
AT5G05970	common oscillation
AT5G05980	common oscillation
AT5G06310	common oscillation
AT5G06320	common oscillation
AT5G06470	common oscillation
AT5G06540	common oscillation
AT5G06550	common oscillation
AT5G06680	common oscillation
AT5G06910	common oscillation
AT5G07010	common oscillation
AT5G07070	common oscillation
AT5G07350	common oscillation
AT5G07560	common oscillation
AT5G07640	common oscillation
AT5G07710	common oscillation
AT5G07900	common oscillation
AT5G07920	common oscillation
AT5G08160	common oscillation
AT5G08320	common oscillation
AT5G08360	common oscillation
AT5G08410	common oscillation
AT5G08430	common oscillation
AT5G08480	common oscillation
AT5G08535	common oscillation
AT5G08540	common oscillation
AT5G08550	common oscillation
AT5G08590	common oscillation
AT5G08650	common oscillation
AT5G09220	common oscillation
AT5G09225	common oscillation
AT5G09470	common oscillation
AT5G09650	common oscillation
AT5G09830	common oscillation
AT5G09840	common oscillation
AT5G09960	common oscillation
AT5G09990	common oscillation
AT5G10160	common oscillation
AT5G10170	common oscillation
AT5G10350	common oscillation
AT5G10480	common oscillation
AT5G10572	common oscillation
AT5G10790	common oscillation
AT5G11200	common oscillation
AT5G11230	common oscillation
AT5G11280	common oscillation
AT5G11390	common oscillation
AT5G11410	common oscillation
AT5G11425	common oscillation
AT5G11500	common oscillation
AT5G11650	common oscillation
AT5G11700	common oscillation
AT5G11760	common oscillation
AT5G11850	common oscillation
AT5G12300	common oscillation
AT5G12350	common oscillation
AT5G12400	common oscillation
AT5G12870	common oscillation
AT5G12900	common oscillation
AT5G12920	common oscillation
AT5G13050	common oscillation
AT5G13060	common oscillation
AT5G13110	common oscillation
AT5G13140	common oscillation
AT5G13160	common oscillation
AT5G13200	common oscillation
AT5G13205	common oscillation
AT5G13250	common oscillation
AT5G13290	common oscillation
AT5G13320	common oscillation
AT5G13390	common oscillation
AT5G13400	common oscillation
AT5G13410	common oscillation
AT5G13440	common oscillation
AT5G13480	common oscillation
AT5G13580	common oscillation
AT5G13730	common oscillation
AT5G13750	common oscillation
AT5G13790	common oscillation
AT5G13880	common oscillation
AT5G13890	common oscillation
AT5G13900	common oscillation
AT5G13960	common oscillation
AT5G14080	common oscillation
AT5G14260	common oscillation
AT5G14270	common oscillation
AT5G14390	common oscillation
AT5G14410	common oscillation
AT5G14700	common oscillation
AT5G14790	common oscillation
AT5G14830	common oscillation
AT5G14850	common oscillation
AT5G14910	common oscillation
AT5G14920	common oscillation
AT5G15010	common oscillation
AT5G15140	common oscillation
AT5G15300	common oscillation
AT5G15330	common oscillation
AT5G15400	common oscillation
AT5G15580	common oscillation
AT5G15630	common oscillation
AT5G15760	common oscillation
AT5G15780	common oscillation
AT5G15900	common oscillation
AT5G15910	common oscillation
AT5G15920	common oscillation
AT5G15970	common oscillation
AT5G16040	common oscillation
AT5G16110	common oscillation
AT5G16130	common oscillation
AT5G16240	common oscillation
AT5G16250	common oscillation
AT5G16440	common oscillation
AT5G16640	common oscillation
AT5G16760	common oscillation
AT5G17160	common oscillation
AT5G17300	common oscillation
AT5G17360	common oscillation
AT5G17370	common oscillation
AT5G17510	common oscillation
AT5G17560	common oscillation
AT5G17710	common oscillation
AT5G17780	common oscillation
AT5G17880	common oscillation
AT5G18080	common oscillation
AT5G18480	common oscillation
AT5G18500	common oscillation
AT5G18630	common oscillation
AT5G18650	common oscillation
AT5G18770	common oscillation
AT5G18800	common oscillation
AT5G18960	common oscillation
AT5G19140	common oscillation
AT5G19221	common oscillation
AT5G19230	common oscillation
AT5G19380	common oscillation
AT5G19410	common oscillation
AT5G19680	common oscillation
AT5G19810	common oscillation
AT5G19950	common oscillation
AT5G20190	common oscillation
AT5G20490	common oscillation
AT5G20500	common oscillation
AT5G20590	common oscillation
AT5G20720	common oscillation
AT5G20730	common oscillation
AT5G20830	common oscillation
AT5G20840	common oscillation
AT5G20860	common oscillation
AT5G21950	common oscillation
AT5G21970	common oscillation
AT5G21990	common oscillation
AT5G22130	common oscillation
AT5G22140	common oscillation
AT5G22280	common oscillation
AT5G22390	common oscillation
AT5G22640	common oscillation
AT5G22870	common oscillation
AT5G23110	common oscillation
AT5G23310	common oscillation
AT5G23340	common oscillation
AT5G23395	common oscillation
AT5G23490	common oscillation
AT5G23810	common oscillation
AT5G23850	common oscillation
AT5G23980	common oscillation
AT5G24060	common oscillation
AT5G24230	common oscillation
AT5G24240	common oscillation
AT5G24290	common oscillation
AT5G24300	common oscillation
AT5G24390	common oscillation
AT5G24660	common oscillation
AT5G24680	common oscillation
AT5G24740	common oscillation
AT5G24770	common oscillation
AT5G25010	common oscillation
AT5G25090	common oscillation
AT5G25340	common oscillation
AT5G25370	common oscillation
AT5G25520	common oscillation
AT5G25760	common oscillation
AT5G26622	common oscillation
AT5G26731	common oscillation
AT5G26742	common oscillation
AT5G27330	common oscillation
AT5G27470	common oscillation
AT5G27710	common oscillation
AT5G27840	common oscillation
AT5G28335	common oscillation
AT5G34850	common oscillation
AT5G35200	common oscillation
AT5G35400	common oscillation
AT5G35590	common oscillation
AT5G35700	common oscillation
AT5G35840	common oscillation
AT5G35914	common oscillation
AT5G35920	common oscillation
AT5G36120	common oscillation
AT5G36700	common oscillation
AT5G37000	common oscillation
AT5G37130	common oscillation
AT5G37310	common oscillation
AT5G37350	common oscillation
AT5G37380	common oscillation
AT5G37530	common oscillation
AT5G37570	common oscillation
AT5G37930	common oscillation
AT5G38050	common oscillation
AT5G38096	common oscillation
AT5G38220	common oscillation
AT5G38240	common oscillation
AT5G38290	common oscillation
AT5G38600	common oscillation
AT5G39110	common oscillation
AT5G39740	common oscillation
AT5G39760	common oscillation
AT5G39790	common oscillation
AT5G39865	common oscillation
AT5G39900	common oscillation
AT5G40010	common oscillation
AT5G40140	common oscillation
AT5G40170	common oscillation
AT5G40280	common oscillation
AT5G40410	common oscillation
AT5G40600	common oscillation
AT5G40770	common oscillation
AT5G40780	common oscillation
AT5G40790	common oscillation
AT5G40800	common oscillation
AT5G40910	common oscillation
AT5G41020	common oscillation
AT5G41060	common oscillation
AT5G41070	common oscillation
AT5G41080	common oscillation
AT5G41100	common oscillation
AT5G41580	common oscillation
AT5G41740	common oscillation
AT5G41750	common oscillation
AT5G41800	common oscillation
AT5G41810	common oscillation
AT5G41920	common oscillation
AT5G42010	common oscillation
AT5G42050	common oscillation
AT5G42350	common oscillation
AT5G42460	common oscillation
AT5G42630	common oscillation
AT5G42840	common oscillation
AT5G42960	common oscillation
AT5G42990	common oscillation
AT5G43170	common oscillation
AT5G43210	common oscillation
AT5G43270	common oscillation
AT5G43450	common oscillation
AT5G43620	common oscillation
AT5G43960	common oscillation
AT5G44160	common oscillation
AT5G44180	common oscillation
AT5G44306	common oscillation
AT5G44560	common oscillation
AT5G44569	common oscillation
AT5G44670	common oscillation
AT5G44780	common oscillation
AT5G44920	common oscillation
AT5G45000	common oscillation
AT5G45280	common oscillation
AT5G45370	common oscillation
AT5G45730	common oscillation
AT5G45790	common oscillation
AT5G45900	common oscillation
AT5G45990	common oscillation
AT5G46080	common oscillation
AT5G46290	common oscillation
AT5G46295	common oscillation
AT5G46700	common oscillation
AT5G46710	common oscillation
AT5G47230	common oscillation
AT5G47320	common oscillation
AT5G47400	common oscillation
AT5G47620	common oscillation
AT5G47880	common oscillation
AT5G47960	common oscillation
AT5G48040	common oscillation
AT5G48060	common oscillation
AT5G48530	common oscillation
AT5G48560	common oscillation
AT5G48610	common oscillation
AT5G48655	common oscillation
AT5G48690	common oscillation
AT5G48780	common oscillation
AT5G49290	common oscillation
AT5G49550	common oscillation
AT5G49800	common oscillation
AT5G49890	common oscillation
AT5G49920	common oscillation
AT5G49945	common oscillation
AT5G49990	common oscillation
AT5G50020	common oscillation
AT5G50150	common oscillation
AT5G50180	common oscillation
AT5G50230	common oscillation
AT5G50360	common oscillation
AT5G50870	common oscillation
[truncated: 17,805 more rows]
