# Supplementary material for: The genetically programmed rhythmic alteration of diurnal gene expression in the aged Arabidopsis leaves
Source: Front Plant Sci. 2024 Nov 4;15:1481682. doi: 10.3389/fpls.2024.1481682 (PMC11570267; doi:10.3389/fpls.2024.1481682)
Supplement: Supplementary file 4 [file DataSheet3.xlsx]

## Sheet: Sheet1
Gene	Single oscillation
AT1G01290	single oscillation at 35 DAS
AT1G01470	single oscillation at 35 DAS
AT1G01640	single oscillation at 35 DAS
AT1G02560	single oscillation at 35 DAS
AT1G03280	single oscillation at 35 DAS
AT1G03495	single oscillation at 35 DAS
AT1G03900	single oscillation at 35 DAS
AT1G04310	single oscillation at 35 DAS
AT1G04410	single oscillation at 35 DAS
AT1G04760	single oscillation at 35 DAS
AT1G05805	single oscillation at 35 DAS
AT1G07280	single oscillation at 35 DAS
AT1G07420	single oscillation at 35 DAS
AT1G07500	single oscillation at 35 DAS
AT1G09460	single oscillation at 35 DAS
AT1G11170	single oscillation at 35 DAS
AT1G11380	single oscillation at 35 DAS
AT1G11720	single oscillation at 35 DAS
AT1G11950	single oscillation at 35 DAS
AT1G12110	single oscillation at 35 DAS
AT1G12580	single oscillation at 35 DAS
AT1G12710	single oscillation at 35 DAS
AT1G13740	single oscillation at 35 DAS
AT1G13860	single oscillation at 35 DAS
AT1G14030	single oscillation at 35 DAS
AT1G14250	single oscillation at 35 DAS
AT1G15110	single oscillation at 35 DAS
AT1G15480	single oscillation at 35 DAS
AT1G17460	single oscillation at 35 DAS
AT1G17560	single oscillation at 35 DAS
AT1G18620	single oscillation at 35 DAS
AT1G19440	single oscillation at 35 DAS
AT1G19650	single oscillation at 35 DAS
AT1G20460	single oscillation at 35 DAS
AT1G21010	single oscillation at 35 DAS
AT1G21730	single oscillation at 35 DAS
AT1G21920	single oscillation at 35 DAS
AT1G22110	single oscillation at 35 DAS
AT1G22130	single oscillation at 35 DAS
AT1G22190	single oscillation at 35 DAS
AT1G22200	single oscillation at 35 DAS
AT1G22550	single oscillation at 35 DAS
AT1G22570	single oscillation at 35 DAS
AT1G22930	single oscillation at 35 DAS
AT1G23390	single oscillation at 35 DAS
AT1G23840	single oscillation at 35 DAS
AT1G24280	single oscillation at 35 DAS
AT1G24400	single oscillation at 35 DAS
AT1G26090	single oscillation at 35 DAS
AT1G27200	single oscillation at 35 DAS
AT1G28280	single oscillation at 35 DAS
AT1G28370	single oscillation at 35 DAS
AT1G28660	single oscillation at 35 DAS
AT1G29300	single oscillation at 35 DAS
AT1G29860	single oscillation at 35 DAS
AT1G30110	single oscillation at 35 DAS
AT1G31500	single oscillation at 35 DAS
AT1G32160	single oscillation at 35 DAS
AT1G32340	single oscillation at 35 DAS
AT1G33260	single oscillation at 35 DAS
AT1G35612	single oscillation at 35 DAS
AT1G47710	single oscillation at 35 DAS
AT1G49000	single oscillation at 35 DAS
AT1G51400	single oscillation at 35 DAS
AT1G52870	single oscillation at 35 DAS
AT1G52890	single oscillation at 35 DAS
AT1G52990	single oscillation at 35 DAS
AT1G53320	single oscillation at 35 DAS
AT1G53490	single oscillation at 35 DAS
AT1G53500	single oscillation at 35 DAS
AT1G53830	single oscillation at 35 DAS
AT1G54540	single oscillation at 35 DAS
AT1G55990	single oscillation at 35 DAS
AT1G56720	single oscillation at 35 DAS
AT1G58200	single oscillation at 35 DAS
AT1G59930	single oscillation at 35 DAS
AT1G60060	single oscillation at 35 DAS
AT1G60190	single oscillation at 35 DAS
AT1G60700	single oscillation at 35 DAS
AT1G60730	single oscillation at 35 DAS
AT1G61730	single oscillation at 35 DAS
AT1G62430	single oscillation at 35 DAS
AT1G62440	single oscillation at 35 DAS
AT1G62570	single oscillation at 35 DAS
AT1G64065	single oscillation at 35 DAS
AT1G64110	single oscillation at 35 DAS
AT1G65900	single oscillation at 35 DAS
AT1G66150	single oscillation at 35 DAS
AT1G66430	single oscillation at 35 DAS
AT1G68850	single oscillation at 35 DAS
AT1G69370	single oscillation at 35 DAS
AT1G69690	single oscillation at 35 DAS
AT1G69910	single oscillation at 35 DAS
AT1G70070	single oscillation at 35 DAS
AT1G70140	single oscillation at 35 DAS
AT1G70260	single oscillation at 35 DAS
AT1G70590	single oscillation at 35 DAS
AT1G71000	single oscillation at 35 DAS
AT1G71020	single oscillation at 35 DAS
AT1G72060	single oscillation at 35 DAS
AT1G73600	single oscillation at 35 DAS
AT1G73640	single oscillation at 35 DAS
AT1G73710	single oscillation at 35 DAS
AT1G73810	single oscillation at 35 DAS
AT1G74090	single oscillation at 35 DAS
AT1G74290	single oscillation at 35 DAS
AT1G74460	single oscillation at 35 DAS
AT1G75010	single oscillation at 35 DAS
AT1G75370	single oscillation at 35 DAS
AT1G75490	single oscillation at 35 DAS
AT1G75580	single oscillation at 35 DAS
AT1G76050	single oscillation at 35 DAS
AT1G76930	single oscillation at 35 DAS
AT1G77060	single oscillation at 35 DAS
AT1G77130	single oscillation at 35 DAS
AT1G77520	single oscillation at 35 DAS
AT1G77890	single oscillation at 35 DAS
AT1G78060	single oscillation at 35 DAS
AT1G78100	single oscillation at 35 DAS
AT1G79460	single oscillation at 35 DAS
AT1G79790	single oscillation at 35 DAS
AT1G80670	single oscillation at 35 DAS
AT2G01100	single oscillation at 35 DAS
AT2G01650	single oscillation at 35 DAS
AT2G02040	single oscillation at 35 DAS
AT2G03200	single oscillation at 35 DAS
AT2G04160	single oscillation at 35 DAS
AT2G05260	single oscillation at 35 DAS
AT2G07050	single oscillation at 35 DAS
AT2G12400	single oscillation at 35 DAS
AT2G14750	single oscillation at 35 DAS
AT2G15060	single oscillation at 35 DAS
AT2G16600	single oscillation at 35 DAS
AT2G16700	single oscillation at 35 DAS
AT2G17730	single oscillation at 35 DAS
AT2G18960	single oscillation at 35 DAS
AT2G20060	single oscillation at 35 DAS
AT2G20580	single oscillation at 35 DAS
AT2G20670	single oscillation at 35 DAS
AT2G21100	single oscillation at 35 DAS
AT2G21620	single oscillation at 35 DAS
AT2G22510	single oscillation at 35 DAS
AT2G22670	single oscillation at 35 DAS
AT2G23180	single oscillation at 35 DAS
AT2G23540	single oscillation at 35 DAS
AT2G24200	single oscillation at 35 DAS
AT2G25220	single oscillation at 35 DAS
AT2G25710	single oscillation at 35 DAS
AT2G26180	single oscillation at 35 DAS
AT2G26200	single oscillation at 35 DAS
AT2G26640	single oscillation at 35 DAS
AT2G27860	single oscillation at 35 DAS
AT2G28140	single oscillation at 35 DAS
AT2G29290	single oscillation at 35 DAS
AT2G29300	single oscillation at 35 DAS
AT2G29560	single oscillation at 35 DAS
AT2G29620	single oscillation at 35 DAS
AT2G30020	single oscillation at 35 DAS
AT2G30040	single oscillation at 35 DAS
AT2G30600	single oscillation at 35 DAS
AT2G30615	single oscillation at 35 DAS
AT2G31360	single oscillation at 35 DAS
AT2G31840	single oscillation at 35 DAS
AT2G33170	single oscillation at 35 DAS
AT2G33280	single oscillation at 35 DAS
AT2G33830	single oscillation at 35 DAS
AT2G34090	single oscillation at 35 DAS
AT2G34810	single oscillation at 35 DAS
AT2G35260	single oscillation at 35 DAS
AT2G35510	single oscillation at 35 DAS
AT2G35940	single oscillation at 35 DAS
AT2G36050	single oscillation at 35 DAS
AT2G36320	single oscillation at 35 DAS
AT2G36460	single oscillation at 35 DAS
AT2G36950	single oscillation at 35 DAS
AT2G37530	single oscillation at 35 DAS
AT2G37585	single oscillation at 35 DAS
AT2G38180	single oscillation at 35 DAS
AT2G38530	single oscillation at 35 DAS
AT2G39030	single oscillation at 35 DAS
AT2G39940	single oscillation at 35 DAS
AT2G40140	single oscillation at 35 DAS
AT2G40230	single oscillation at 35 DAS
AT2G40370	single oscillation at 35 DAS
AT2G41070	single oscillation at 35 DAS
AT2G41140	single oscillation at 35 DAS
AT2G41800	single oscillation at 35 DAS
AT2G42570	single oscillation at 35 DAS
AT2G42710	single oscillation at 35 DAS
AT2G43180	single oscillation at 35 DAS
AT2G43200	single oscillation at 35 DAS
AT2G43360	single oscillation at 35 DAS
AT2G43410	single oscillation at 35 DAS
AT2G43535	single oscillation at 35 DAS
AT2G44830	single oscillation at 35 DAS
AT2G45810	single oscillation at 35 DAS
AT2G46210	single oscillation at 35 DAS
AT2G47160	single oscillation at 35 DAS
AT2G47250	single oscillation at 35 DAS
AT2G47390	single oscillation at 35 DAS
AT2G47450	single oscillation at 35 DAS
AT2G47800	single oscillation at 35 DAS
AT2G47940	single oscillation at 35 DAS
AT2G48130	single oscillation at 35 DAS
AT3G01350	single oscillation at 35 DAS
AT3G03260	single oscillation at 35 DAS
AT3G04930	single oscillation at 35 DAS
AT3G05320	single oscillation at 35 DAS
AT3G06455	single oscillation at 35 DAS
AT3G09730	single oscillation at 35 DAS
AT3G10020	single oscillation at 35 DAS
AT3G10360	single oscillation at 35 DAS
AT3G11110	single oscillation at 35 DAS
AT3G11430	single oscillation at 35 DAS
AT3G11720	single oscillation at 35 DAS
AT3G11730	single oscillation at 35 DAS
AT3G12490	single oscillation at 35 DAS
AT3G12570	single oscillation at 35 DAS
AT3G12580	single oscillation at 35 DAS
AT3G12920	single oscillation at 35 DAS
AT3G14170	single oscillation at 35 DAS
AT3G14205	single oscillation at 35 DAS
AT3G14210	single oscillation at 35 DAS
AT3G14940	single oscillation at 35 DAS
AT3G15110	single oscillation at 35 DAS
AT3G16520	single oscillation at 35 DAS
AT3G16690	single oscillation at 35 DAS
AT3G18060	single oscillation at 35 DAS
AT3G18210	single oscillation at 35 DAS
AT3G18300	single oscillation at 35 DAS
AT3G18900	single oscillation at 35 DAS
AT3G19340	single oscillation at 35 DAS
AT3G19490	single oscillation at 35 DAS
AT3G19508	single oscillation at 35 DAS
AT3G20860	single oscillation at 35 DAS
AT3G22620	single oscillation at 35 DAS
AT3G23730	single oscillation at 35 DAS
AT3G24590	single oscillation at 35 DAS
AT3G25180	single oscillation at 35 DAS
AT3G25640	single oscillation at 35 DAS
AT3G25760	single oscillation at 35 DAS
AT3G26960	single oscillation at 35 DAS
AT3G27180	single oscillation at 35 DAS
AT3G27400	single oscillation at 35 DAS
AT3G28200	single oscillation at 35 DAS
AT3G28320	single oscillation at 35 DAS
AT3G28700	single oscillation at 35 DAS
AT3G28950	single oscillation at 35 DAS
AT3G29230	single oscillation at 35 DAS
AT3G30530	single oscillation at 35 DAS
AT3G44160	single oscillation at 35 DAS
AT3G44550	single oscillation at 35 DAS
AT3G44560	single oscillation at 35 DAS
AT3G46900	single oscillation at 35 DAS
AT3G48410	single oscillation at 35 DAS
AT3G49410	single oscillation at 35 DAS
AT3G49680	single oscillation at 35 DAS
AT3G50400	single oscillation at 35 DAS
AT3G50450	single oscillation at 35 DAS
AT3G50650	single oscillation at 35 DAS
AT3G50750	single oscillation at 35 DAS
AT3G50910	single oscillation at 35 DAS
AT3G52790	single oscillation at 35 DAS
AT3G53240	single oscillation at 35 DAS
AT3G53390	single oscillation at 35 DAS
AT3G53760	single oscillation at 35 DAS
AT3G54460	single oscillation at 35 DAS
AT3G54850	single oscillation at 35 DAS
AT3G55130	single oscillation at 35 DAS
AT3G55580	single oscillation at 35 DAS
AT3G55880	single oscillation at 35 DAS
AT3G57550	single oscillation at 35 DAS
AT3G58010	single oscillation at 35 DAS
AT3G58140	single oscillation at 35 DAS
AT3G58550	single oscillation at 35 DAS
AT3G58620	single oscillation at 35 DAS
AT3G58820	single oscillation at 35 DAS
AT3G58990	single oscillation at 35 DAS
AT3G59110	single oscillation at 35 DAS
AT3G60510	single oscillation at 35 DAS
AT3G60810	single oscillation at 35 DAS
AT3G61540	single oscillation at 35 DAS
AT3G61600	single oscillation at 35 DAS
AT3G61880	single oscillation at 35 DAS
AT3G62010	single oscillation at 35 DAS
AT3G62090	single oscillation at 35 DAS
AT3G62370	single oscillation at 35 DAS
AT3G62630	single oscillation at 35 DAS
AT3G62660	single oscillation at 35 DAS
AT3G63088	single oscillation at 35 DAS
AT4G00730	single oscillation at 35 DAS
AT4G00880	single oscillation at 35 DAS
AT4G00900	single oscillation at 35 DAS
AT4G01250	single oscillation at 35 DAS
AT4G02360	single oscillation at 35 DAS
AT4G02370	single oscillation at 35 DAS
AT4G02760	single oscillation at 35 DAS
AT4G03060	single oscillation at 35 DAS
AT4G03390	single oscillation at 35 DAS
AT4G03400	single oscillation at 35 DAS
AT4G03420	single oscillation at 35 DAS
AT4G03510	single oscillation at 35 DAS
AT4G03520	single oscillation at 35 DAS
AT4G03540	single oscillation at 35 DAS
AT4G04570	single oscillation at 35 DAS
AT4G04840	single oscillation at 35 DAS
AT4G05110	single oscillation at 35 DAS
AT4G05520	single oscillation at 35 DAS
AT4G08160	single oscillation at 35 DAS
AT4G08930	single oscillation at 35 DAS
AT4G12300	single oscillation at 35 DAS
AT4G12540	single oscillation at 35 DAS
AT4G12590	single oscillation at 35 DAS
AT4G13430	single oscillation at 35 DAS
AT4G13495	single oscillation at 35 DAS
AT4G13572	single oscillation at 35 DAS
AT4G13770	single oscillation at 35 DAS
AT4G13830	single oscillation at 35 DAS
AT4G14050	single oscillation at 35 DAS
AT4G15230	single oscillation at 35 DAS
AT4G16750	single oscillation at 35 DAS
AT4G17150	single oscillation at 35 DAS
AT4G17470	single oscillation at 35 DAS
AT4G18160	single oscillation at 35 DAS
AT4G18340	single oscillation at 35 DAS
AT4G18390	single oscillation at 35 DAS
AT4G19870	single oscillation at 35 DAS
AT4G20020	single oscillation at 35 DAS
AT4G20140	single oscillation at 35 DAS
AT4G21230	single oscillation at 35 DAS
AT4G21534	single oscillation at 35 DAS
AT4G22230	single oscillation at 35 DAS
AT4G23880	single oscillation at 35 DAS
AT4G24060	single oscillation at 35 DAS
AT4G24140	single oscillation at 35 DAS
AT4G24220	single oscillation at 35 DAS
AT4G24350	single oscillation at 35 DAS
AT4G24415	single oscillation at 35 DAS
AT4G24570	single oscillation at 35 DAS
AT4G24620	single oscillation at 35 DAS
AT4G25280	single oscillation at 35 DAS
AT4G25640	single oscillation at 35 DAS
AT4G26555	single oscillation at 35 DAS
AT4G26700	single oscillation at 35 DAS
AT4G28556	single oscillation at 35 DAS
AT4G30210	single oscillation at 35 DAS
AT4G30940	single oscillation at 35 DAS
AT4G31050	single oscillation at 35 DAS
AT4G31340	single oscillation at 35 DAS
AT4G32130	single oscillation at 35 DAS
AT4G32570	single oscillation at 35 DAS
AT4G32680	single oscillation at 35 DAS
AT4G33460	single oscillation at 35 DAS
AT4G33540	single oscillation at 35 DAS
AT4G33610	single oscillation at 35 DAS
AT4G35160	single oscillation at 35 DAS
AT4G35190	single oscillation at 35 DAS
AT4G35470	single oscillation at 35 DAS
AT4G36610	single oscillation at 35 DAS
AT4G36670	single oscillation at 35 DAS
AT4G36780	single oscillation at 35 DAS
AT4G37190	single oscillation at 35 DAS
AT4G37460	single oscillation at 35 DAS
AT4G37770	single oscillation at 35 DAS
AT4G38400	single oscillation at 35 DAS
AT4G38840	single oscillation at 35 DAS
AT4G38860	single oscillation at 35 DAS
AT4G38890	single oscillation at 35 DAS
AT4G39350	single oscillation at 35 DAS
AT5G01500	single oscillation at 35 DAS
AT5G01800	single oscillation at 35 DAS
AT5G01810	single oscillation at 35 DAS
AT5G02230	single oscillation at 35 DAS
AT5G02860	single oscillation at 35 DAS
AT5G02950	single oscillation at 35 DAS
AT5G03360	single oscillation at 35 DAS
AT5G03910	single oscillation at 35 DAS
AT5G04250	single oscillation at 35 DAS
AT5G04660	single oscillation at 35 DAS
AT5G04895	single oscillation at 35 DAS
AT5G04940	single oscillation at 35 DAS
AT5G05360	single oscillation at 35 DAS
AT5G05390	single oscillation at 35 DAS
AT5G05590	single oscillation at 35 DAS
AT5G06610	single oscillation at 35 DAS
AT5G06870	single oscillation at 35 DAS
AT5G08070	single oscillation at 35 DAS
AT5G08330	single oscillation at 35 DAS
AT5G08400	single oscillation at 35 DAS
AT5G09520	single oscillation at 35 DAS
AT5G09530	single oscillation at 35 DAS
AT5G10340	single oscillation at 35 DAS
AT5G10510	single oscillation at 35 DAS
AT5G10910	single oscillation at 35 DAS
AT5G11380	single oscillation at 35 DAS
AT5G11580	single oscillation at 35 DAS
AT5G13030	single oscillation at 35 DAS
AT5G13580	single oscillation at 35 DAS
AT5G13900	single oscillation at 35 DAS
AT5G14260	single oscillation at 35 DAS
AT5G15190	single oscillation at 35 DAS
AT5G16040	single oscillation at 35 DAS
AT5G16410	single oscillation at 35 DAS
AT5G16480	single oscillation at 35 DAS
AT5G16830	single oscillation at 35 DAS
AT5G18280	single oscillation at 35 DAS
AT5G18475	single oscillation at 35 DAS
AT5G19410	single oscillation at 35 DAS
AT5G20660	single oscillation at 35 DAS
AT5G20810	single oscillation at 35 DAS
AT5G20860	single oscillation at 35 DAS
AT5G22030	single oscillation at 35 DAS
AT5G23010	single oscillation at 35 DAS
AT5G23190	single oscillation at 35 DAS
AT5G23690	single oscillation at 35 DAS
AT5G23810	single oscillation at 35 DAS
AT5G24030	single oscillation at 35 DAS
AT5G24420	single oscillation at 35 DAS
AT5G24780	single oscillation at 35 DAS
AT5G25390	single oscillation at 35 DAS
AT5G25620	single oscillation at 35 DAS
AT5G25990	single oscillation at 35 DAS
AT5G26570	single oscillation at 35 DAS
AT5G27395	single oscillation at 35 DAS
AT5G28080	single oscillation at 35 DAS
AT5G28610	single oscillation at 35 DAS
AT5G28910	single oscillation at 35 DAS
AT5G37500	single oscillation at 35 DAS
AT5G37770	single oscillation at 35 DAS
AT5G38030	single oscillation at 35 DAS
AT5G38240	single oscillation at 35 DAS
AT5G39240	single oscillation at 35 DAS
AT5G39785	single oscillation at 35 DAS
AT5G41040	single oscillation at 35 DAS
AT5G42480	single oscillation at 35 DAS
AT5G42800	single oscillation at 35 DAS
AT5G42820	single oscillation at 35 DAS
AT5G42940	single oscillation at 35 DAS
AT5G43940	single oscillation at 35 DAS
AT5G44010	single oscillation at 35 DAS
AT5G44050	single oscillation at 35 DAS
AT5G44190	single oscillation at 35 DAS
AT5G44210	single oscillation at 35 DAS
AT5G45100	single oscillation at 35 DAS
AT5G45340	single oscillation at 35 DAS
AT5G45840	single oscillation at 35 DAS
AT5G46170	single oscillation at 35 DAS
AT5G46570	single oscillation at 35 DAS
AT5G46710	single oscillation at 35 DAS
AT5G47060	single oscillation at 35 DAS
AT5G47100	single oscillation at 35 DAS
AT5G47560	single oscillation at 35 DAS
AT5G49100	single oscillation at 35 DAS
AT5G49945	single oscillation at 35 DAS
AT5G50250	single oscillation at 35 DAS
AT5G50740	single oscillation at 35 DAS
AT5G51910	single oscillation at 35 DAS
AT5G53320	single oscillation at 35 DAS
AT5G55180	single oscillation at 35 DAS
AT5G55570	single oscillation at 35 DAS
AT5G56190	single oscillation at 35 DAS
AT5G56460	single oscillation at 35 DAS
AT5G56840	single oscillation at 35 DAS
AT5G56860	single oscillation at 35 DAS
AT5G56900	single oscillation at 35 DAS
AT5G57190	single oscillation at 35 DAS
AT5G57550	single oscillation at 35 DAS
AT5G58520	single oscillation at 35 DAS
AT5G58620	single oscillation at 35 DAS
AT5G58700	single oscillation at 35 DAS
AT5G58860	single oscillation at 35 DAS
AT5G58960	single oscillation at 35 DAS
AT5G59570	single oscillation at 35 DAS
AT5G59730	single oscillation at 35 DAS
AT5G60540	single oscillation at 35 DAS
AT5G60600	single oscillation at 35 DAS
AT5G60860	single oscillation at 35 DAS
AT5G60940	single oscillation at 35 DAS
AT5G61060	single oscillation at 35 DAS
AT5G61890	single oscillation at 35 DAS
AT5G62030	single oscillation at 35 DAS
AT5G62350	single oscillation at 35 DAS
AT5G62360	single oscillation at 35 DAS
AT5G62630	single oscillation at 35 DAS
AT5G62720	single oscillation at 35 DAS
AT5G62790	single oscillation at 35 DAS
AT5G63160	single oscillation at 35 DAS
AT5G63400	single oscillation at 35 DAS
AT5G63620	single oscillation at 35 DAS
AT5G64360	single oscillation at 35 DAS
AT5G64380	single oscillation at 35 DAS
AT5G64780	single oscillation at 35 DAS
AT5G64850	single oscillation at 35 DAS
AT5G65040	single oscillation at 35 DAS
AT5G65310	single oscillation at 35 DAS
AT5G65920	single oscillation at 35 DAS
AT5G66960	single oscillation at 35 DAS
AT5G67370	single oscillation at 35 DAS
AT1G01090	single oscillation at 21 DAS
AT1G01100	single oscillation at 21 DAS
AT1G01120	single oscillation at 21 DAS
AT1G01300	single oscillation at 21 DAS
AT1G01320	single oscillation at 21 DAS
AT1G01340	single oscillation at 21 DAS
AT1G01420	single oscillation at 21 DAS
AT1G01560	single oscillation at 21 DAS
AT1G01580	single oscillation at 21 DAS
AT1G01610	single oscillation at 21 DAS
AT1G01650	single oscillation at 21 DAS
AT1G01680	single oscillation at 21 DAS
AT1G02110	single oscillation at 21 DAS
AT1G02130	single oscillation at 21 DAS
AT1G02180	single oscillation at 21 DAS
AT1G02205	single oscillation at 21 DAS
AT1G02220	single oscillation at 21 DAS
AT1G02280	single oscillation at 21 DAS
AT1G02340	single oscillation at 21 DAS
AT1G02350	single oscillation at 21 DAS
AT1G02460	single oscillation at 21 DAS
AT1G02710	single oscillation at 21 DAS
AT1G02870	single oscillation at 21 DAS
AT1G03055	single oscillation at 21 DAS
AT1G03210	single oscillation at 21 DAS
AT1G03250	single oscillation at 21 DAS
AT1G03310	single oscillation at 21 DAS
AT1G03440	single oscillation at 21 DAS
AT1G03600	single oscillation at 21 DAS
AT1G03650	single oscillation at 21 DAS
AT1G03660	single oscillation at 21 DAS
AT1G03760	single oscillation at 21 DAS
AT1G03860	single oscillation at 21 DAS
AT1G03960	single oscillation at 21 DAS
AT1G04020	single oscillation at 21 DAS
AT1G04120	single oscillation at 21 DAS
AT1G04200	single oscillation at 21 DAS
AT1G04220	single oscillation at 21 DAS
AT1G04270	single oscillation at 21 DAS
AT1G04430	single oscillation at 21 DAS
AT1G04480	single oscillation at 21 DAS
AT1G04520	single oscillation at 21 DAS
AT1G04530	single oscillation at 21 DAS
AT1G04540	single oscillation at 21 DAS
AT1G04550	single oscillation at 21 DAS
AT1G04620	single oscillation at 21 DAS
AT1G04750	single oscillation at 21 DAS
AT1G04900	single oscillation at 21 DAS
AT1G04980	single oscillation at 21 DAS
AT1G05000	single oscillation at 21 DAS
AT1G05010	single oscillation at 21 DAS
AT1G05070	single oscillation at 21 DAS
AT1G05120	single oscillation at 21 DAS
AT1G05180	single oscillation at 21 DAS
AT1G05200	single oscillation at 21 DAS
AT1G05300	single oscillation at 21 DAS
AT1G05320	single oscillation at 21 DAS
AT1G05350	single oscillation at 21 DAS
AT1G05385	single oscillation at 21 DAS
AT1G05540	single oscillation at 21 DAS
AT1G05590	single oscillation at 21 DAS
AT1G05690	single oscillation at 21 DAS
AT1G05720	single oscillation at 21 DAS
AT1G05810	single oscillation at 21 DAS
AT1G05870	single oscillation at 21 DAS
AT1G05900	single oscillation at 21 DAS
AT1G06000	single oscillation at 21 DAS
AT1G06040	single oscillation at 21 DAS
AT1G06050	single oscillation at 21 DAS
AT1G06080	single oscillation at 21 DAS
AT1G06140	single oscillation at 21 DAS
AT1G06180	single oscillation at 21 DAS
AT1G06210	single oscillation at 21 DAS
AT1G06240	single oscillation at 21 DAS
AT1G06560	single oscillation at 21 DAS
AT1G06650	single oscillation at 21 DAS
AT1G06690	single oscillation at 21 DAS
AT1G07000	single oscillation at 21 DAS
AT1G07040	single oscillation at 21 DAS
AT1G07135	single oscillation at 21 DAS
AT1G07210	single oscillation at 21 DAS
AT1G07360	single oscillation at 21 DAS
AT1G07370	single oscillation at 21 DAS
AT1G07390	single oscillation at 21 DAS
AT1G07430	single oscillation at 21 DAS
AT1G07450	single oscillation at 21 DAS
AT1G07510	single oscillation at 21 DAS
AT1G07590	single oscillation at 21 DAS
AT1G07610	single oscillation at 21 DAS
AT1G07660	single oscillation at 21 DAS
AT1G07720	single oscillation at 21 DAS
AT1G07770	single oscillation at 21 DAS
AT1G07820	single oscillation at 21 DAS
AT1G07830	single oscillation at 21 DAS
AT1G07910	single oscillation at 21 DAS
AT1G07970	single oscillation at 21 DAS
AT1G07990	single oscillation at 21 DAS
AT1G08030	single oscillation at 21 DAS
AT1G08130	single oscillation at 21 DAS
AT1G08190	single oscillation at 21 DAS
AT1G08260	single oscillation at 21 DAS
AT1G08360	single oscillation at 21 DAS
AT1G08465	single oscillation at 21 DAS
AT1G08490	single oscillation at 21 DAS
AT1G08500	single oscillation at 21 DAS
AT1G08540	single oscillation at 21 DAS
AT1G08550	single oscillation at 21 DAS
AT1G08570	single oscillation at 21 DAS
AT1G08650	single oscillation at 21 DAS
AT1G08860	single oscillation at 21 DAS
AT1G08880	single oscillation at 21 DAS
AT1G08930	single oscillation at 21 DAS
AT1G09130	single oscillation at 21 DAS
AT1G09190	single oscillation at 21 DAS
AT1G09200	single oscillation at 21 DAS
AT1G09230	single oscillation at 21 DAS
AT1G09240	single oscillation at 21 DAS
AT1G09250	single oscillation at 21 DAS
AT1G09310	single oscillation at 21 DAS
AT1G09340	single oscillation at 21 DAS
AT1G09430	single oscillation at 21 DAS
AT1G09490	single oscillation at 21 DAS
AT1G09580	single oscillation at 21 DAS
AT1G09690	single oscillation at 21 DAS
AT1G09750	single oscillation at 21 DAS
AT1G09780	single oscillation at 21 DAS
AT1G09850	single oscillation at 21 DAS
AT1G09940	single oscillation at 21 DAS
AT1G09970	single oscillation at 21 DAS
AT1G10130	single oscillation at 21 DAS
AT1G10160	single oscillation at 21 DAS
AT1G10170	single oscillation at 21 DAS
AT1G10180	single oscillation at 21 DAS
AT1G10200	single oscillation at 21 DAS
AT1G10340	single oscillation at 21 DAS
AT1G10360	single oscillation at 21 DAS
AT1G10380	single oscillation at 21 DAS
AT1G10410	single oscillation at 21 DAS
AT1G10470	single oscillation at 21 DAS
AT1G10585	single oscillation at 21 DAS
AT1G10590	single oscillation at 21 DAS
AT1G10650	single oscillation at 21 DAS
AT1G10660	single oscillation at 21 DAS
AT1G10770	single oscillation at 21 DAS
AT1G10840	single oscillation at 21 DAS
AT1G10850	single oscillation at 21 DAS
AT1G10865	single oscillation at 21 DAS
AT1G10930	single oscillation at 21 DAS
AT1G10940	single oscillation at 21 DAS
AT1G10960	single oscillation at 21 DAS
AT1G11050	single oscillation at 21 DAS
AT1G11070	single oscillation at 21 DAS
AT1G11210	single oscillation at 21 DAS
AT1G11310	single oscillation at 21 DAS
AT1G11410	single oscillation at 21 DAS
AT1G11440	single oscillation at 21 DAS
AT1G11475	single oscillation at 21 DAS
AT1G11680	single oscillation at 21 DAS
AT1G11820	single oscillation at 21 DAS
AT1G11905	single oscillation at 21 DAS
AT1G11960	single oscillation at 21 DAS
AT1G12020	single oscillation at 21 DAS
AT1G12050	single oscillation at 21 DAS
AT1G12220	single oscillation at 21 DAS
AT1G12240	single oscillation at 21 DAS
AT1G12280	single oscillation at 21 DAS
AT1G12360	single oscillation at 21 DAS
AT1G12460	single oscillation at 21 DAS
AT1G12500	single oscillation at 21 DAS
AT1G12530	single oscillation at 21 DAS
AT1G12550	single oscillation at 21 DAS
AT1G12640	single oscillation at 21 DAS
AT1G12730	single oscillation at 21 DAS
AT1G12800	single oscillation at 21 DAS
AT1G12840	single oscillation at 21 DAS
AT1G12860	single oscillation at 21 DAS
AT1G12920	single oscillation at 21 DAS
AT1G13195	single oscillation at 21 DAS
AT1G13380	single oscillation at 21 DAS
AT1G13640	single oscillation at 21 DAS
AT1G13730	single oscillation at 21 DAS
AT1G13820	single oscillation at 21 DAS
AT1G14140	single oscillation at 21 DAS
AT1G14170	single oscillation at 21 DAS
AT1G14300	single oscillation at 21 DAS
AT1G14345	single oscillation at 21 DAS
AT1G14350	single oscillation at 21 DAS
AT1G14360	single oscillation at 21 DAS
AT1G14380	single oscillation at 21 DAS
AT1G14455	single oscillation at 21 DAS
AT1G14460	single oscillation at 21 DAS
AT1G14510	single oscillation at 21 DAS
AT1G14530	single oscillation at 21 DAS
AT1G14580	single oscillation at 21 DAS
AT1G14700	single oscillation at 21 DAS
AT1G14740	single oscillation at 21 DAS
AT1G14820	single oscillation at 21 DAS
AT1G14840	single oscillation at 21 DAS
AT1G14850	single oscillation at 21 DAS
AT1G15030	single oscillation at 21 DAS
AT1G15060	single oscillation at 21 DAS
AT1G15165	single oscillation at 21 DAS
AT1G15170	single oscillation at 21 DAS
AT1G15175	single oscillation at 21 DAS
AT1G15180	single oscillation at 21 DAS
AT1G15220	single oscillation at 21 DAS
AT1G15250	single oscillation at 21 DAS
AT1G15290	single oscillation at 21 DAS
AT1G15310	single oscillation at 21 DAS
AT1G15340	single oscillation at 21 DAS
AT1G15410	single oscillation at 21 DAS
AT1G15500	single oscillation at 21 DAS
AT1G15520	single oscillation at 21 DAS
AT1G15730	single oscillation at 21 DAS
AT1G15980	single oscillation at 21 DAS
AT1G16130	single oscillation at 21 DAS
AT1G16170	single oscillation at 21 DAS
AT1G16510	single oscillation at 21 DAS
AT1G16520	single oscillation at 21 DAS
AT1G16780	single oscillation at 21 DAS
AT1G16880	single oscillation at 21 DAS
AT1G17040	single oscillation at 21 DAS
AT1G17080	single oscillation at 21 DAS
AT1G17120	single oscillation at 21 DAS
AT1G17140	single oscillation at 21 DAS
AT1G17210	single oscillation at 21 DAS
AT1G17410	single oscillation at 21 DAS
AT1G17430	single oscillation at 21 DAS
AT1G17630	single oscillation at 21 DAS
AT1G17665	single oscillation at 21 DAS
AT1G17840	single oscillation at 21 DAS
AT1G17890	single oscillation at 21 DAS
AT1G18265	single oscillation at 21 DAS
AT1G18300	single oscillation at 21 DAS
AT1G18630	single oscillation at 21 DAS
AT1G18650	single oscillation at 21 DAS
AT1G18680	single oscillation at 21 DAS
AT1G18720	single oscillation at 21 DAS
AT1G18750	single oscillation at 21 DAS
AT1G18870	single oscillation at 21 DAS
AT1G18880	single oscillation at 21 DAS
AT1G18890	single oscillation at 21 DAS
AT1G18900	single oscillation at 21 DAS
AT1G19000	single oscillation at 21 DAS
AT1G19020	single oscillation at 21 DAS
AT1G19140	single oscillation at 21 DAS
AT1G19250	single oscillation at 21 DAS
AT1G19300	single oscillation at 21 DAS
AT1G19400	single oscillation at 21 DAS
AT1G19570	single oscillation at 21 DAS
AT1G19600	single oscillation at 21 DAS
AT1G19680	single oscillation at 21 DAS
AT1G19690	single oscillation at 21 DAS
AT1G19720	single oscillation at 21 DAS
AT1G19830	single oscillation at 21 DAS
AT1G19970	single oscillation at 21 DAS
AT1G20020	single oscillation at 21 DAS
AT1G20190	single oscillation at 21 DAS
AT1G20260	single oscillation at 21 DAS
AT1G20340	single oscillation at 21 DAS
AT1G20650	single oscillation at 21 DAS
AT1G20693	single oscillation at 21 DAS
AT1G20696	single oscillation at 21 DAS
AT1G20720	single oscillation at 21 DAS
AT1G20780	single oscillation at 21 DAS
AT1G20823	single oscillation at 21 DAS
AT1G20870	single oscillation at 21 DAS
AT1G20890	single oscillation at 21 DAS
AT1G21065	single oscillation at 21 DAS
AT1G21140	single oscillation at 21 DAS
AT1G21270	single oscillation at 21 DAS
AT1G21380	single oscillation at 21 DAS
AT1G21400	single oscillation at 21 DAS
AT1G21410	single oscillation at 21 DAS
AT1G21460	single oscillation at 21 DAS
AT1G21550	single oscillation at 21 DAS
AT1G21560	single oscillation at 21 DAS
AT1G21610	single oscillation at 21 DAS
AT1G21670	single oscillation at 21 DAS
AT1G21710	single oscillation at 21 DAS
AT1G21810	single oscillation at 21 DAS
AT1G21980	single oscillation at 21 DAS
AT1G22280	single oscillation at 21 DAS
AT1G22300	single oscillation at 21 DAS
AT1G22370	single oscillation at 21 DAS
AT1G22403	single oscillation at 21 DAS
AT1G22490	single oscillation at 21 DAS
AT1G22510	single oscillation at 21 DAS
AT1G22530	single oscillation at 21 DAS
AT1G22630	single oscillation at 21 DAS
AT1G22640	single oscillation at 21 DAS
AT1G22750	single oscillation at 21 DAS
AT1G22770	single oscillation at 21 DAS
AT1G22840	single oscillation at 21 DAS
AT1G22880	single oscillation at 21 DAS
AT1G22920	single oscillation at 21 DAS
AT1G22950	single oscillation at 21 DAS
AT1G23060	single oscillation at 21 DAS
AT1G23080	single oscillation at 21 DAS
AT1G23180	single oscillation at 21 DAS
AT1G23205	single oscillation at 21 DAS
AT1G23310	single oscillation at 21 DAS
AT1G23710	single oscillation at 21 DAS
AT1G23820	single oscillation at 21 DAS
AT1G23870	single oscillation at 21 DAS
AT1G24050	single oscillation at 21 DAS
AT1G24070	single oscillation at 21 DAS
AT1G24100	single oscillation at 21 DAS
AT1G24270	single oscillation at 21 DAS
AT1G24340	single oscillation at 21 DAS
AT1G24360	single oscillation at 21 DAS
AT1G25260	single oscillation at 21 DAS
AT1G25420	single oscillation at 21 DAS
AT1G25422	single oscillation at 21 DAS
AT1G25430	single oscillation at 21 DAS
AT1G25560	single oscillation at 21 DAS
AT1G25580	single oscillation at 21 DAS
AT1G26270	single oscillation at 21 DAS
AT1G26330	single oscillation at 21 DAS
AT1G26560	single oscillation at 21 DAS
AT1G26660	single oscillation at 21 DAS
AT1G26770	single oscillation at 21 DAS
AT1G26920	single oscillation at 21 DAS
AT1G26960	single oscillation at 21 DAS
AT1G27030	single oscillation at 21 DAS
AT1G27310	single oscillation at 21 DAS
AT1G27330	single oscillation at 21 DAS
AT1G27350	single oscillation at 21 DAS
AT1G27450	single oscillation at 21 DAS
AT1G27510	single oscillation at 21 DAS
AT1G27595	single oscillation at 21 DAS
AT1G27630	single oscillation at 21 DAS
AT1G27650	single oscillation at 21 DAS
AT1G27730	single oscillation at 21 DAS
AT1G27850	single oscillation at 21 DAS
AT1G27940	single oscillation at 21 DAS
AT1G27950	single oscillation at 21 DAS
AT1G27970	single oscillation at 21 DAS
AT1G28230	single oscillation at 21 DAS
AT1G28340	single oscillation at 21 DAS
AT1G28395	single oscillation at 21 DAS
AT1G28560	single oscillation at 21 DAS
AT1G28600	single oscillation at 21 DAS
AT1G28610	single oscillation at 21 DAS
AT1G28670	single oscillation at 21 DAS
AT1G29160	single oscillation at 21 DAS
AT1G29250	single oscillation at 21 DAS
AT1G29310	single oscillation at 21 DAS
AT1G29420	single oscillation at 21 DAS
AT1G29430	single oscillation at 21 DAS
AT1G29450	single oscillation at 21 DAS
AT1G29465	single oscillation at 21 DAS
AT1G29490	single oscillation at 21 DAS
AT1G29500	single oscillation at 21 DAS
AT1G29530	single oscillation at 21 DAS
AT1G29640	single oscillation at 21 DAS
AT1G29700	single oscillation at 21 DAS
AT1G29720	single oscillation at 21 DAS
AT1G29890	single oscillation at 21 DAS
AT1G30090	single oscillation at 21 DAS
AT1G30120	single oscillation at 21 DAS
AT1G30230	single oscillation at 21 DAS
AT1G30250	single oscillation at 21 DAS
AT1G30380	single oscillation at 21 DAS
AT1G30400	single oscillation at 21 DAS
AT1G30470	single oscillation at 21 DAS
AT1G30530	single oscillation at 21 DAS
AT1G30610	single oscillation at 21 DAS
AT1G30640	single oscillation at 21 DAS
AT1G30840	single oscillation at 21 DAS
AT1G30880	single oscillation at 21 DAS
AT1G31190	single oscillation at 21 DAS
AT1G31810	single oscillation at 21 DAS
AT1G31930	single oscillation at 21 DAS
AT1G31940	single oscillation at 21 DAS
AT1G32050	single oscillation at 21 DAS
AT1G32060	single oscillation at 21 DAS
AT1G32100	single oscillation at 21 DAS
AT1G32190	single oscillation at 21 DAS
AT1G32210	single oscillation at 21 DAS
AT1G32240	single oscillation at 21 DAS
AT1G32310	single oscillation at 21 DAS
AT1G32380	single oscillation at 21 DAS
AT1G32440	single oscillation at 21 DAS
AT1G32450	single oscillation at 21 DAS
AT1G32460	single oscillation at 21 DAS
AT1G32470	single oscillation at 21 DAS
AT1G32520	single oscillation at 21 DAS
AT1G32740	single oscillation at 21 DAS
AT1G32870	single oscillation at 21 DAS
AT1G32920	single oscillation at 21 DAS
AT1G32928	single oscillation at 21 DAS
AT1G32960	single oscillation at 21 DAS
AT1G33040	single oscillation at 21 DAS
AT1G33102	single oscillation at 21 DAS
AT1G33120	single oscillation at 21 DAS
AT1G33140	single oscillation at 21 DAS
AT1G33290	single oscillation at 21 DAS
AT1G33410	single oscillation at 21 DAS
AT1G33470	single oscillation at 21 DAS
AT1G33700	single oscillation at 21 DAS
AT1G33950	single oscillation at 21 DAS
AT1G33960	single oscillation at 21 DAS
AT1G34030	single oscillation at 21 DAS
AT1G34060	single oscillation at 21 DAS
AT1G34150	single oscillation at 21 DAS
AT1G34220	single oscillation at 21 DAS
AT1G34315	single oscillation at 21 DAS
AT1G34340	single oscillation at 21 DAS
AT1G34380	single oscillation at 21 DAS
AT1G35115	single oscillation at 21 DAS
AT1G35180	single oscillation at 21 DAS
AT1G35220	single oscillation at 21 DAS
AT1G35230	single oscillation at 21 DAS
AT1G35460	single oscillation at 21 DAS
AT1G35560	single oscillation at 21 DAS
AT1G35710	single oscillation at 21 DAS
AT1G35830	single oscillation at 21 DAS
AT1G36160	single oscillation at 21 DAS
AT1G36370	single oscillation at 21 DAS
AT1G37130	single oscillation at 21 DAS
AT1G38131	single oscillation at 21 DAS
AT1G41830	single oscillation at 21 DAS
AT1G42430	single oscillation at 21 DAS
AT1G42550	single oscillation at 21 DAS
AT1G42970	single oscillation at 21 DAS
AT1G43190	single oscillation at 21 DAS
AT1G43670	single oscillation at 21 DAS
AT1G44000	single oscillation at 21 DAS
AT1G44100	single oscillation at 21 DAS
AT1G44575	single oscillation at 21 DAS
AT1G44780	single oscillation at 21 DAS
AT1G44900	single oscillation at 21 DAS
AT1G44920	single oscillation at 21 DAS
AT1G45130	single oscillation at 21 DAS
AT1G45180	single oscillation at 21 DAS
AT1G45233	single oscillation at 21 DAS
AT1G45332	single oscillation at 21 DAS
AT1G45474	single oscillation at 21 DAS
AT1G47210	single oscillation at 21 DAS
AT1G47420	single oscillation at 21 DAS
AT1G47490	single oscillation at 21 DAS
AT1G47510	single oscillation at 21 DAS
AT1G47580	single oscillation at 21 DAS
AT1G47670	single oscillation at 21 DAS
AT1G47740	single oscillation at 21 DAS
AT1G47830	single oscillation at 21 DAS
AT1G47960	single oscillation at 21 DAS
AT1G48100	single oscillation at 21 DAS
AT1G48110	single oscillation at 21 DAS
AT1G48140	single oscillation at 21 DAS
AT1G48200	single oscillation at 21 DAS
AT1G48260	single oscillation at 21 DAS
AT1G48300	single oscillation at 21 DAS
AT1G48330	single oscillation at 21 DAS
AT1G48420	single oscillation at 21 DAS
AT1G48450	single oscillation at 21 DAS
AT1G48480	single oscillation at 21 DAS
AT1G48540	single oscillation at 21 DAS
AT1G48550	single oscillation at 21 DAS
AT1G48610	single oscillation at 21 DAS
AT1G48620	single oscillation at 21 DAS
AT1G48650	single oscillation at 21 DAS
AT1G48745	single oscillation at 21 DAS
AT1G48950	single oscillation at 21 DAS
AT1G49010	single oscillation at 21 DAS
AT1G49050	single oscillation at 21 DAS
AT1G49230	single oscillation at 21 DAS
AT1G49405	single oscillation at 21 DAS
AT1G49430	single oscillation at 21 DAS
AT1G49480	single oscillation at 21 DAS
AT1G49540	single oscillation at 21 DAS
AT1G49660	single oscillation at 21 DAS
AT1G49750	single oscillation at 21 DAS
AT1G49780	single oscillation at 21 DAS
AT1G49975	single oscillation at 21 DAS
AT1G50010	single oscillation at 21 DAS
AT1G50020	single oscillation at 21 DAS
AT1G50040	single oscillation at 21 DAS
AT1G50280	single oscillation at 21 DAS
AT1G50320	single oscillation at 21 DAS
AT1G50420	single oscillation at 21 DAS
AT1G50450	single oscillation at 21 DAS
AT1G50500	single oscillation at 21 DAS
AT1G50732	single oscillation at 21 DAS
AT1G50740	single oscillation at 21 DAS
AT1G50890	single oscillation at 21 DAS
AT1G50900	single oscillation at 21 DAS
AT1G51200	single oscillation at 21 DAS
AT1G51450	single oscillation at 21 DAS
AT1G51500	single oscillation at 21 DAS
AT1G51510	single oscillation at 21 DAS
AT1G51620	single oscillation at 21 DAS
AT1G51680	single oscillation at 21 DAS
AT1G51700	single oscillation at 21 DAS
AT1G51760	single oscillation at 21 DAS
AT1G51980	single oscillation at 21 DAS
AT1G52040	single oscillation at 21 DAS
AT1G52260	single oscillation at 21 DAS
AT1G52270	single oscillation at 21 DAS
AT1G52340	single oscillation at 21 DAS
AT1G52370	single oscillation at 21 DAS
AT1G52550	single oscillation at 21 DAS
AT1G52615	single oscillation at 21 DAS
AT1G52720	single oscillation at 21 DAS
AT1G52770	single oscillation at 21 DAS
AT1G52855	single oscillation at 21 DAS
AT1G52930	single oscillation at 21 DAS
AT1G53070	single oscillation at 21 DAS
AT1G53100	single oscillation at 21 DAS
AT1G53200	single oscillation at 21 DAS
AT1G53210	single oscillation at 21 DAS
AT1G53230	single oscillation at 21 DAS
AT1G53530	single oscillation at 21 DAS
AT1G53580	single oscillation at 21 DAS
AT1G53590	single oscillation at 21 DAS
AT1G53690	single oscillation at 21 DAS
AT1G53760	single oscillation at 21 DAS
AT1G53840	single oscillation at 21 DAS
AT1G54100	single oscillation at 21 DAS
AT1G54110	single oscillation at 21 DAS
AT1G54130	single oscillation at 21 DAS
AT1G54440	single oscillation at 21 DAS
AT1G54510	single oscillation at 21 DAS
AT1G54520	single oscillation at 21 DAS
AT1G54580	single oscillation at 21 DAS
AT1G54610	single oscillation at 21 DAS
AT1G54690	single oscillation at 21 DAS
AT1G54820	single oscillation at 21 DAS
AT1G55000	single oscillation at 21 DAS
AT1G55020	single oscillation at 21 DAS
AT1G55120	single oscillation at 21 DAS
AT1G55250	single oscillation at 21 DAS
AT1G55320	single oscillation at 21 DAS
AT1G55370	single oscillation at 21 DAS
AT1G55480	single oscillation at 21 DAS
AT1G55500	single oscillation at 21 DAS
AT1G55530	single oscillation at 21 DAS
AT1G55880	single oscillation at 21 DAS
AT1G55930	single oscillation at 21 DAS
AT1G56010	single oscillation at 21 DAS
AT1G56020	single oscillation at 21 DAS
AT1G56060	single oscillation at 21 DAS
AT1G56080	single oscillation at 21 DAS
AT1G56120	single oscillation at 21 DAS
AT1G56150	single oscillation at 21 DAS
AT1G56180	single oscillation at 21 DAS
AT1G56190	single oscillation at 21 DAS
AT1G56200	single oscillation at 21 DAS
AT1G56430	single oscillation at 21 DAS
AT1G56500	single oscillation at 21 DAS
AT1G56580	single oscillation at 21 DAS
AT1G56612	single oscillation at 21 DAS
AT1G56670	single oscillation at 21 DAS
AT1G57560	single oscillation at 21 DAS
AT1G57590	single oscillation at 21 DAS
AT1G57600	single oscillation at 21 DAS
AT1G57630	single oscillation at 21 DAS
AT1G57720	single oscillation at 21 DAS
AT1G57820	single oscillation at 21 DAS
AT1G57870	single oscillation at 21 DAS
AT1G57990	single oscillation at 21 DAS
AT1G58030	single oscillation at 21 DAS
AT1G58080	single oscillation at 21 DAS
AT1G58100	single oscillation at 21 DAS
AT1G58110	single oscillation at 21 DAS
AT1G58280	single oscillation at 21 DAS
AT1G58561	single oscillation at 21 DAS
AT1G58590	single oscillation at 21 DAS
AT1G58602	single oscillation at 21 DAS
AT1G59710	single oscillation at 21 DAS
AT1G59730	single oscillation at 21 DAS
AT1G59960	single oscillation at 21 DAS
AT1G60550	single oscillation at 21 DAS
AT1G60590	single oscillation at 21 DAS
AT1G60680	single oscillation at 21 DAS
AT1G60710	single oscillation at 21 DAS
AT1G60860	single oscillation at 21 DAS
AT1G60940	single oscillation at 21 DAS
AT1G60950	single oscillation at 21 DAS
AT1G61180	single oscillation at 21 DAS
AT1G61210	single oscillation at 21 DAS
AT1G61215	single oscillation at 21 DAS
AT1G61250	single oscillation at 21 DAS
AT1G61500	single oscillation at 21 DAS
AT1G61660	single oscillation at 21 DAS
AT1G61667	single oscillation at 21 DAS
AT1G61770	single oscillation at 21 DAS
AT1G61790	single oscillation at 21 DAS
AT1G62181	single oscillation at 21 DAS
AT1G62290	single oscillation at 21 DAS
AT1G62380	single oscillation at 21 DAS
AT1G62390	single oscillation at 21 DAS
AT1G62422	single oscillation at 21 DAS
AT1G62510	single oscillation at 21 DAS
AT1G62710	single oscillation at 21 DAS
AT1G62730	single oscillation at 21 DAS
AT1G62750	single oscillation at 21 DAS
AT1G62960	single oscillation at 21 DAS
AT1G63180	single oscillation at 21 DAS
AT1G63250	single oscillation at 21 DAS
AT1G63430	single oscillation at 21 DAS
AT1G63500	single oscillation at 21 DAS
AT1G63660	single oscillation at 21 DAS
AT1G63740	single oscillation at 21 DAS
AT1G63980	single oscillation at 21 DAS
AT1G64040	single oscillation at 21 DAS
AT1G64090	single oscillation at 21 DAS
AT1G64400	single oscillation at 21 DAS
AT1G64600	single oscillation at 21 DAS
AT1G64650	single oscillation at 21 DAS
AT1G64670	single oscillation at 21 DAS
AT1G64680	single oscillation at 21 DAS
AT1G64740	single oscillation at 21 DAS
AT1G64750	single oscillation at 21 DAS
AT1G64770	single oscillation at 21 DAS
AT1G64880	single oscillation at 21 DAS
AT1G64900	single oscillation at 21 DAS
AT1G64970	single oscillation at 21 DAS
AT1G65040	single oscillation at 21 DAS
AT1G65060	single oscillation at 21 DAS
AT1G65230	single oscillation at 21 DAS
AT1G65240	single oscillation at 21 DAS
AT1G65260	single oscillation at 21 DAS
AT1G65290	single oscillation at 21 DAS
AT1G65295	single oscillation at 21 DAS
AT1G65390	single oscillation at 21 DAS
AT1G65420	single oscillation at 21 DAS
AT1G65470	single oscillation at 21 DAS
AT1G65480	single oscillation at 21 DAS
AT1G65800	single oscillation at 21 DAS
AT1G65920	single oscillation at 21 DAS
AT1G65930	single oscillation at 21 DAS
AT1G65950	single oscillation at 21 DAS
AT1G66160	single oscillation at 21 DAS
AT1G66200	single oscillation at 21 DAS
AT1G66250	single oscillation at 21 DAS
AT1G66260	single oscillation at 21 DAS
AT1G66600	single oscillation at 21 DAS
AT1G66830	single oscillation at 21 DAS
AT1G66890	single oscillation at 21 DAS
AT1G66980	single oscillation at 21 DAS
AT1G67060	single oscillation at 21 DAS
AT1G67070	single oscillation at 21 DAS
AT1G67080	single oscillation at 21 DAS
AT1G67090	single oscillation at 21 DAS
AT1G67180	single oscillation at 21 DAS
AT1G67195	single oscillation at 21 DAS
AT1G67300	single oscillation at 21 DAS
AT1G67320	single oscillation at 21 DAS
AT1G67510	single oscillation at 21 DAS
AT1G67740	single oscillation at 21 DAS
AT1G67880	single oscillation at 21 DAS
AT1G67900	single oscillation at 21 DAS
AT1G68100	single oscillation at 21 DAS
AT1G68110	single oscillation at 21 DAS
AT1G68220	single oscillation at 21 DAS
AT1G68238	single oscillation at 21 DAS
AT1G68240	single oscillation at 21 DAS
AT1G68300	single oscillation at 21 DAS
AT1G68520	single oscillation at 21 DAS
AT1G68580	single oscillation at 21 DAS
AT1G68620	single oscillation at 21 DAS
AT1G68650	single oscillation at 21 DAS
AT1G68720	single oscillation at 21 DAS
AT1G68820	single oscillation at 21 DAS
AT1G68870	single oscillation at 21 DAS
AT1G68920	single oscillation at 21 DAS
AT1G69010	single oscillation at 21 DAS
AT1G69210	single oscillation at 21 DAS
AT1G69220	single oscillation at 21 DAS
AT1G69252	single oscillation at 21 DAS
AT1G69310	single oscillation at 21 DAS
AT1G69460	single oscillation at 21 DAS
AT1G69770	single oscillation at 21 DAS
AT1G69790	single oscillation at 21 DAS
AT1G69840	single oscillation at 21 DAS
AT1G70210	single oscillation at 21 DAS
AT1G70220	single oscillation at 21 DAS
AT1G70250	single oscillation at 21 DAS
AT1G70280	single oscillation at 21 DAS
AT1G70330	single oscillation at 21 DAS
AT1G70350	single oscillation at 21 DAS
AT1G70410	single oscillation at 21 DAS
AT1G70480	single oscillation at 21 DAS
AT1G70505	single oscillation at 21 DAS
AT1G70550	single oscillation at 21 DAS
AT1G70580	single oscillation at 21 DAS
AT1G70770	single oscillation at 21 DAS
AT1G70800	single oscillation at 21 DAS
AT1G70810	single oscillation at 21 DAS
AT1G70890	single oscillation at 21 DAS
AT1G70940	single oscillation at 21 DAS
AT1G70980	single oscillation at 21 DAS
AT1G71015	single oscillation at 21 DAS
AT1G71030	single oscillation at 21 DAS
AT1G71110	single oscillation at 21 DAS
AT1G71130	single oscillation at 21 DAS
AT1G71140	single oscillation at 21 DAS
AT1G71270	single oscillation at 21 DAS
AT1G71310	single oscillation at 21 DAS
AT1G71340	single oscillation at 21 DAS
AT1G71350	single oscillation at 21 DAS
AT1G71390	single oscillation at 21 DAS
AT1G71480	single oscillation at 21 DAS
AT1G71695	single oscillation at 21 DAS
AT1G71697	single oscillation at 21 DAS
AT1G71950	single oscillation at 21 DAS
AT1G72160	single oscillation at 21 DAS
AT1G72280	single oscillation at 21 DAS
AT1G72300	single oscillation at 21 DAS
AT1G72310	single oscillation at 21 DAS
AT1G72330	single oscillation at 21 DAS
AT1G72370	single oscillation at 21 DAS
AT1G72416	single oscillation at 21 DAS
AT1G72440	single oscillation at 21 DAS
AT1G72630	single oscillation at 21 DAS
AT1G72770	single oscillation at 21 DAS
AT1G72800	single oscillation at 21 DAS
AT1G72900	single oscillation at 21 DAS
AT1G73170	single oscillation at 21 DAS
AT1G73200	single oscillation at 21 DAS
AT1G73380	single oscillation at 21 DAS
AT1G73390	single oscillation at 21 DAS
AT1G73480	single oscillation at 21 DAS
AT1G73590	single oscillation at 21 DAS
AT1G73620	single oscillation at 21 DAS
AT1G73655	single oscillation at 21 DAS
AT1G73740	single oscillation at 21 DAS
AT1G73860	single oscillation at 21 DAS
AT1G73880	single oscillation at 21 DAS
AT1G73885	single oscillation at 21 DAS
AT1G73990	single oscillation at 21 DAS
AT1G74030	single oscillation at 21 DAS
AT1G74050	single oscillation at 21 DAS
AT1G74160	single oscillation at 21 DAS
AT1G74330	single oscillation at 21 DAS
AT1G74380	single oscillation at 21 DAS
AT1G74390	single oscillation at 21 DAS
AT1G74430	single oscillation at 21 DAS
AT1G74440	single oscillation at 21 DAS
AT1G74456	single oscillation at 21 DAS
AT1G74458	single oscillation at 21 DAS
AT1G74510	single oscillation at 21 DAS
AT1G74530	single oscillation at 21 DAS
AT1G74560	single oscillation at 21 DAS
AT1G74730	single oscillation at 21 DAS
AT1G74740	single oscillation at 21 DAS
AT1G74840	single oscillation at 21 DAS
AT1G74880	single oscillation at 21 DAS
AT1G74920	single oscillation at 21 DAS
AT1G74960	single oscillation at 21 DAS
AT1G75000	single oscillation at 21 DAS
AT1G75150	single oscillation at 21 DAS
AT1G75170	single oscillation at 21 DAS
AT1G75270	single oscillation at 21 DAS
AT1G75300	single oscillation at 21 DAS
AT1G75360	single oscillation at 21 DAS
AT1G75450	single oscillation at 21 DAS
AT1G75460	single oscillation at 21 DAS
AT1G75540	single oscillation at 21 DAS
AT1G75690	single oscillation at 21 DAS
AT1G75750	single oscillation at 21 DAS
AT1G75840	single oscillation at 21 DAS
AT1G75900	single oscillation at 21 DAS
AT1G76020	single oscillation at 21 DAS
AT1G76040	single oscillation at 21 DAS
AT1G76080	single oscillation at 21 DAS
AT1G76110	single oscillation at 21 DAS
AT1G76140	single oscillation at 21 DAS
AT1G76160	single oscillation at 21 DAS
AT1G76180	single oscillation at 21 DAS
AT1G76260	single oscillation at 21 DAS
AT1G76300	single oscillation at 21 DAS
AT1G76400	single oscillation at 21 DAS
AT1G76440	single oscillation at 21 DAS
AT1G76580	single oscillation at 21 DAS
AT1G76590	single oscillation at 21 DAS
AT1G76610	single oscillation at 21 DAS
AT1G76800	single oscillation at 21 DAS
AT1G76880	single oscillation at 21 DAS
AT1G76890	single oscillation at 21 DAS
AT1G76955	single oscillation at 21 DAS
AT1G76970	single oscillation at 21 DAS
AT1G77090	single oscillation at 21 DAS
AT1G77260	single oscillation at 21 DAS
AT1G77320	single oscillation at 21 DAS
AT1G77390	single oscillation at 21 DAS
AT1G77630	single oscillation at 21 DAS
AT1G77750	single oscillation at 21 DAS
AT1G77760	single oscillation at 21 DAS
AT1G77770	single oscillation at 21 DAS
AT1G77850	single oscillation at 21 DAS
AT1G77930	single oscillation at 21 DAS
AT1G77940	single oscillation at 21 DAS
AT1G77990	single oscillation at 21 DAS
AT1G78010	single oscillation at 21 DAS
AT1G78040	single oscillation at 21 DAS
AT1G78050	single oscillation at 21 DAS
AT1G78090	single oscillation at 21 DAS
AT1G78110	single oscillation at 21 DAS
AT1G78210	single oscillation at 21 DAS
AT1G78290	single oscillation at 21 DAS
AT1G78320	single oscillation at 21 DAS
AT1G78440	single oscillation at 21 DAS
AT1G78450	single oscillation at 21 DAS
AT1G78580	single oscillation at 21 DAS
AT1G78590	single oscillation at 21 DAS
AT1G78620	single oscillation at 21 DAS
AT1G78650	single oscillation at 21 DAS
AT1G78660	single oscillation at 21 DAS
AT1G78680	single oscillation at 21 DAS
AT1G78700	single oscillation at 21 DAS
AT1G78770	single oscillation at 21 DAS
AT1G78890	single oscillation at 21 DAS
AT1G78900	single oscillation at 21 DAS
AT1G78930	single oscillation at 21 DAS
AT1G79060	single oscillation at 21 DAS
AT1G79170	single oscillation at 21 DAS
AT1G79230	single oscillation at 21 DAS
AT1G79245	single oscillation at 21 DAS
AT1G79430	single oscillation at 21 DAS
AT1G79520	single oscillation at 21 DAS
AT1G79630	single oscillation at 21 DAS
AT1G79650	single oscillation at 21 DAS
AT1G79750	single oscillation at 21 DAS
AT1G79770	single oscillation at 21 DAS
AT1G79930	single oscillation at 21 DAS
AT1G79940	single oscillation at 21 DAS
AT1G79950	single oscillation at 21 DAS
AT1G79970	single oscillation at 21 DAS
AT1G80030	single oscillation at 21 DAS
AT1G80040	single oscillation at 21 DAS
AT1G80130	single oscillation at 21 DAS
AT1G80300	single oscillation at 21 DAS
AT1G80360	single oscillation at 21 DAS
AT1G80720	single oscillation at 21 DAS
AT1G80780	single oscillation at 21 DAS
AT1G80820	single oscillation at 21 DAS
AT1G80840	single oscillation at 21 DAS
AT1G80860	single oscillation at 21 DAS
AT1G80870	single oscillation at 21 DAS
AT1G80960	single oscillation at 21 DAS
AT2G01120	single oscillation at 21 DAS
AT2G01140	single oscillation at 21 DAS
AT2G01180	single oscillation at 21 DAS
AT2G01190	single oscillation at 21 DAS
AT2G01250	single oscillation at 21 DAS
AT2G01260	single oscillation at 21 DAS
AT2G01270	single oscillation at 21 DAS
AT2G01290	single oscillation at 21 DAS
AT2G01300	single oscillation at 21 DAS
AT2G01320	single oscillation at 21 DAS
AT2G01450	single oscillation at 21 DAS
AT2G01470	single oscillation at 21 DAS
AT2G01590	single oscillation at 21 DAS
AT2G01660	single oscillation at 21 DAS
AT2G01890	single oscillation at 21 DAS
AT2G02010	single oscillation at 21 DAS
AT2G02080	single oscillation at 21 DAS
AT2G02480	single oscillation at 21 DAS
AT2G02810	single oscillation at 21 DAS
AT2G02820	single oscillation at 21 DAS
AT2G03070	single oscillation at 21 DAS
AT2G03440	single oscillation at 21 DAS
AT2G03810	single oscillation at 21 DAS
AT2G03870	single oscillation at 21 DAS
AT2G03890	single oscillation at 21 DAS
AT2G04030	single oscillation at 21 DAS
AT2G04039	single oscillation at 21 DAS
AT2G04080	single oscillation at 21 DAS
AT2G04240	single oscillation at 21 DAS
AT2G04270	single oscillation at 21 DAS
AT2G04495	single oscillation at 21 DAS
AT2G04530	single oscillation at 21 DAS
AT2G04700	single oscillation at 21 DAS
AT2G04850	single oscillation at 21 DAS
AT2G04865	single oscillation at 21 DAS
AT2G05310	single oscillation at 21 DAS
AT2G05520	single oscillation at 21 DAS
AT2G05590	single oscillation at 21 DAS
AT2G05630	single oscillation at 21 DAS
AT2G06210	single oscillation at 21 DAS
AT2G06850	single oscillation at 21 DAS
AT2G06950	single oscillation at 21 DAS
AT2G07690	single oscillation at 21 DAS
AT2G07715	single oscillation at 21 DAS
AT2G09795	single oscillation at 21 DAS
AT2G12462	single oscillation at 21 DAS
AT2G13560	single oscillation at 21 DAS
AT2G13570	single oscillation at 21 DAS
AT2G13790	single oscillation at 21 DAS
AT2G14080	single oscillation at 21 DAS
AT2G14170	single oscillation at 21 DAS
AT2G14660	single oscillation at 21 DAS
AT2G14910	single oscillation at 21 DAS
AT2G15000	single oscillation at 21 DAS
AT2G15042	single oscillation at 21 DAS
AT2G15050	single oscillation at 21 DAS
AT2G15280	single oscillation at 21 DAS
AT2G15310	single oscillation at 21 DAS
AT2G15320	single oscillation at 21 DAS
AT2G15390	single oscillation at 21 DAS
AT2G15430	single oscillation at 21 DAS
AT2G15580	single oscillation at 21 DAS
AT2G15620	single oscillation at 21 DAS
AT2G15820	single oscillation at 21 DAS
AT2G16430	single oscillation at 21 DAS
AT2G16500	single oscillation at 21 DAS
AT2G16740	single oscillation at 21 DAS
AT2G16780	single oscillation at 21 DAS
AT2G16870	single oscillation at 21 DAS
AT2G16890	single oscillation at 21 DAS
AT2G17040	single oscillation at 21 DAS
AT2G17150	single oscillation at 21 DAS
AT2G17190	single oscillation at 21 DAS
AT2G17290	single oscillation at 21 DAS
AT2G17300	single oscillation at 21 DAS
AT2G17360	single oscillation at 21 DAS
AT2G17420	single oscillation at 21 DAS
AT2G17480	single oscillation at 21 DAS
AT2G17510	single oscillation at 21 DAS
AT2G17520	single oscillation at 21 DAS
AT2G17540	single oscillation at 21 DAS
AT2G17640	single oscillation at 21 DAS
AT2G17650	single oscillation at 21 DAS
AT2G17705	single oscillation at 21 DAS
AT2G17800	single oscillation at 21 DAS
AT2G17820	single oscillation at 21 DAS
AT2G18010	single oscillation at 21 DAS
AT2G18220	single oscillation at 21 DAS
AT2G18245	single oscillation at 21 DAS
AT2G18570	single oscillation at 21 DAS
AT2G18630	single oscillation at 21 DAS
AT2G18690	single oscillation at 21 DAS
AT2G18730	single oscillation at 21 DAS
AT2G18740	single oscillation at 21 DAS
AT2G18790	single oscillation at 21 DAS
AT2G19170	single oscillation at 21 DAS
AT2G19310	single oscillation at 21 DAS
AT2G19385	single oscillation at 21 DAS
AT2G19480	single oscillation at 21 DAS
AT2G19730	single oscillation at 21 DAS
AT2G19780	single oscillation at 21 DAS
AT2G19810	single oscillation at 21 DAS
AT2G19860	single oscillation at 21 DAS
AT2G20100	single oscillation at 21 DAS
AT2G20120	single oscillation at 21 DAS
AT2G20142	single oscillation at 21 DAS
AT2G20180	single oscillation at 21 DAS
AT2G20260	single oscillation at 21 DAS
AT2G20370	single oscillation at 21 DAS
AT2G20420	single oscillation at 21 DAS
AT2G20530	single oscillation at 21 DAS
AT2G20570	single oscillation at 21 DAS
AT2G20585	single oscillation at 21 DAS
AT2G20630	single oscillation at 21 DAS
AT2G20680	single oscillation at 21 DAS
AT2G20700	single oscillation at 21 DAS
AT2G20750	single oscillation at 21 DAS
AT2G20840	single oscillation at 21 DAS
AT2G20860	single oscillation at 21 DAS
AT2G20980	single oscillation at 21 DAS
AT2G20990	single oscillation at 21 DAS
AT2G21170	single oscillation at 21 DAS
AT2G21300	single oscillation at 21 DAS
AT2G21330	single oscillation at 21 DAS
AT2G21370	single oscillation at 21 DAS
AT2G21710	single oscillation at 21 DAS
AT2G21830	single oscillation at 21 DAS
AT2G21900	single oscillation at 21 DAS
AT2G21960	single oscillation at 21 DAS
AT2G22000	single oscillation at 21 DAS
AT2G22200	single oscillation at 21 DAS
AT2G22420	single oscillation at 21 DAS
AT2G22430	single oscillation at 21 DAS
AT2G22470	single oscillation at 21 DAS
AT2G22490	single oscillation at 21 DAS
AT2G22500	single oscillation at 21 DAS
AT2G22540	single oscillation at 21 DAS
AT2G22680	single oscillation at 21 DAS
AT2G22780	single oscillation at 21 DAS
AT2G22800	single oscillation at 21 DAS
AT2G22830	single oscillation at 21 DAS
AT2G22840	single oscillation at 21 DAS
AT2G22880	single oscillation at 21 DAS
AT2G22910	single oscillation at 21 DAS
AT2G22970	single oscillation at 21 DAS
AT2G22980	single oscillation at 21 DAS
AT2G23000	single oscillation at 21 DAS
AT2G23420	single oscillation at 21 DAS
AT2G23590	single oscillation at 21 DAS
AT2G23673	single oscillation at 21 DAS
AT2G23760	single oscillation at 21 DAS
AT2G23770	single oscillation at 21 DAS
AT2G23910	single oscillation at 21 DAS
AT2G23930	single oscillation at 21 DAS
AT2G24220	single oscillation at 21 DAS
AT2G24420	single oscillation at 21 DAS
AT2G24600	single oscillation at 21 DAS
AT2G24645	single oscillation at 21 DAS
AT2G24650	single oscillation at 21 DAS
AT2G24690	single oscillation at 21 DAS
AT2G24762	single oscillation at 21 DAS
AT2G25090	single oscillation at 21 DAS
AT2G25110	single oscillation at 21 DAS
AT2G25210	single oscillation at 21 DAS
AT2G25480	single oscillation at 21 DAS
AT2G25510	single oscillation at 21 DAS
AT2G25735	single oscillation at 21 DAS
AT2G25790	single oscillation at 21 DAS
AT2G25930	single oscillation at 21 DAS
AT2G25950	single oscillation at 21 DAS
AT2G26260	single oscillation at 21 DAS
AT2G26300	single oscillation at 21 DAS
AT2G26400	single oscillation at 21 DAS
AT2G26440	single oscillation at 21 DAS
AT2G26550	single oscillation at 21 DAS
AT2G26660	single oscillation at 21 DAS
AT2G26690	single oscillation at 21 DAS
AT2G26710	single oscillation at 21 DAS
AT2G26770	single oscillation at 21 DAS
AT2G26830	single oscillation at 21 DAS
AT2G26975	single oscillation at 21 DAS
AT2G26980	single oscillation at 21 DAS
AT2G26990	single oscillation at 21 DAS
AT2G27090	single oscillation at 21 DAS
AT2G27150	single oscillation at 21 DAS
AT2G27530	single oscillation at 21 DAS
AT2G27600	single oscillation at 21 DAS
AT2G27710	single oscillation at 21 DAS
AT2G27720	single oscillation at 21 DAS
AT2G27775	single oscillation at 21 DAS
AT2G28130	single oscillation at 21 DAS
AT2G28190	single oscillation at 21 DAS
AT2G28320	single oscillation at 21 DAS
AT2G28470	single oscillation at 21 DAS
AT2G28550	single oscillation at 21 DAS
AT2G28570	single oscillation at 21 DAS
AT2G28740	single oscillation at 21 DAS
AT2G28800	single oscillation at 21 DAS
AT2G28880	single oscillation at 21 DAS
AT2G29080	single oscillation at 21 DAS
AT2G29165	single oscillation at 21 DAS
AT2G29310	single oscillation at 21 DAS
AT2G29360	single oscillation at 21 DAS
AT2G29390	single oscillation at 21 DAS
AT2G29400	single oscillation at 21 DAS
AT2G29570	single oscillation at 21 DAS
AT2G29720	single oscillation at 21 DAS
AT2G29910	single oscillation at 21 DAS
AT2G30000	single oscillation at 21 DAS
AT2G30060	single oscillation at 21 DAS
AT2G30150	single oscillation at 21 DAS
AT2G30160	single oscillation at 21 DAS
AT2G30250	single oscillation at 21 DAS
AT2G30270	single oscillation at 21 DAS
AT2G30420	single oscillation at 21 DAS
AT2G30424	single oscillation at 21 DAS
AT2G30432	single oscillation at 21 DAS
AT2G30460	single oscillation at 21 DAS
AT2G30490	single oscillation at 21 DAS
AT2G30540	single oscillation at 21 DAS
AT2G30710	single oscillation at 21 DAS
AT2G30790	single oscillation at 21 DAS
AT2G30820	single oscillation at 21 DAS
AT2G30870	single oscillation at 21 DAS
AT2G31060	single oscillation at 21 DAS
AT2G31160	single oscillation at 21 DAS
AT2G31200	single oscillation at 21 DAS
AT2G31230	single oscillation at 21 DAS
AT2G31350	single oscillation at 21 DAS
AT2G31370	single oscillation at 21 DAS
AT2G31570	single oscillation at 21 DAS
AT2G31670	single oscillation at 21 DAS
AT2G31680	single oscillation at 21 DAS
AT2G31730	single oscillation at 21 DAS
AT2G31750	single oscillation at 21 DAS
AT2G31800	single oscillation at 21 DAS
AT2G31810	single oscillation at 21 DAS
AT2G31865	single oscillation at 21 DAS
AT2G31880	single oscillation at 21 DAS
AT2G32030	single oscillation at 21 DAS
AT2G32060	single oscillation at 21 DAS
AT2G32150	single oscillation at 21 DAS
AT2G32280	single oscillation at 21 DAS
AT2G32295	single oscillation at 21 DAS
AT2G32380	single oscillation at 21 DAS
AT2G32440	single oscillation at 21 DAS
AT2G32540	single oscillation at 21 DAS
AT2G32550	single oscillation at 21 DAS
AT2G32690	single oscillation at 21 DAS
AT2G32720	single oscillation at 21 DAS
AT2G32880	single oscillation at 21 DAS
AT2G32950	single oscillation at 21 DAS
AT2G32960	single oscillation at 21 DAS
AT2G33120	single oscillation at 21 DAS
AT2G33150	single oscillation at 21 DAS
AT2G33180	single oscillation at 21 DAS
AT2G33210	single oscillation at 21 DAS
AT2G33250	single oscillation at 21 DAS
AT2G33320	single oscillation at 21 DAS
AT2G33360	single oscillation at 21 DAS
AT2G33370	single oscillation at 21 DAS
AT2G33380	single oscillation at 21 DAS
AT2G33480	single oscillation at 21 DAS
AT2G33510	single oscillation at 21 DAS
AT2G33530	single oscillation at 21 DAS
AT2G33550	single oscillation at 21 DAS
AT2G33570	single oscillation at 21 DAS
AT2G33590	single oscillation at 21 DAS
AT2G33680	single oscillation at 21 DAS
AT2G33770	single oscillation at 21 DAS
AT2G34060	single oscillation at 21 DAS
AT2G34070	single oscillation at 21 DAS
AT2G34170	single oscillation at 21 DAS
AT2G34200	single oscillation at 21 DAS
AT2G34250	single oscillation at 21 DAS
AT2G34260	single oscillation at 21 DAS
AT2G34300	single oscillation at 21 DAS
AT2G34310	single oscillation at 21 DAS
AT2G34360	single oscillation at 21 DAS
AT2G34430	single oscillation at 21 DAS
AT2G34450	single oscillation at 21 DAS
AT2G34500	single oscillation at 21 DAS
AT2G34510	single oscillation at 21 DAS
AT2G34560	single oscillation at 21 DAS
AT2G34660	single oscillation at 21 DAS
AT2G34710	single oscillation at 21 DAS
AT2G34770	single oscillation at 21 DAS
AT2G34860	single oscillation at 21 DAS
AT2G35050	single oscillation at 21 DAS
AT2G35060	single oscillation at 21 DAS
AT2G35240	single oscillation at 21 DAS
AT2G35370	single oscillation at 21 DAS
AT2G35620	single oscillation at 21 DAS
AT2G35700	single oscillation at 21 DAS
AT2G35800	single oscillation at 21 DAS
AT2G35840	single oscillation at 21 DAS
AT2G35859	single oscillation at 21 DAS
AT2G35930	single oscillation at 21 DAS
AT2G35950	single oscillation at 21 DAS
AT2G35980	single oscillation at 21 DAS
AT2G36130	single oscillation at 21 DAS
AT2G36170	single oscillation at 21 DAS
AT2G36270	single oscillation at 21 DAS
AT2G36340	single oscillation at 21 DAS
AT2G36530	single oscillation at 21 DAS
AT2G36580	single oscillation at 21 DAS
AT2G36590	single oscillation at 21 DAS
AT2G36780	single oscillation at 21 DAS
AT2G36800	single oscillation at 21 DAS
AT2G36870	single oscillation at 21 DAS
AT2G36880	single oscillation at 21 DAS
AT2G36885	single oscillation at 21 DAS
AT2G36900	single oscillation at 21 DAS
AT2G36910	single oscillation at 21 DAS
AT2G37025	single oscillation at 21 DAS
AT2G37040	single oscillation at 21 DAS
AT2G37050	single oscillation at 21 DAS
AT2G37080	single oscillation at 21 DAS
AT2G37100	single oscillation at 21 DAS
AT2G37170	single oscillation at 21 DAS
AT2G37190	single oscillation at 21 DAS
AT2G37220	single oscillation at 21 DAS
AT2G37240	single oscillation at 21 DAS
AT2G37270	single oscillation at 21 DAS
AT2G37300	single oscillation at 21 DAS
AT2G37340	single oscillation at 21 DAS
AT2G37410	single oscillation at 21 DAS
AT2G37470	single oscillation at 21 DAS
AT2G37500	single oscillation at 21 DAS
AT2G37520	single oscillation at 21 DAS
AT2G37540	single oscillation at 21 DAS
AT2G37550	single oscillation at 21 DAS
AT2G37600	single oscillation at 21 DAS
AT2G37620	single oscillation at 21 DAS
AT2G37690	single oscillation at 21 DAS
AT2G37770	single oscillation at 21 DAS
AT2G37960	single oscillation at 21 DAS
AT2G38120	single oscillation at 21 DAS
AT2G38230	single oscillation at 21 DAS
AT2G38250	single oscillation at 21 DAS
AT2G38290	single oscillation at 21 DAS
AT2G38460	single oscillation at 21 DAS
AT2G38465	single oscillation at 21 DAS
AT2G38550	single oscillation at 21 DAS
AT2G38610	single oscillation at 21 DAS
AT2G38720	single oscillation at 21 DAS
AT2G38770	single oscillation at 21 DAS
AT2G38800	single oscillation at 21 DAS
AT2G38810	single oscillation at 21 DAS
AT2G38960	single oscillation at 21 DAS
AT2G38980	single oscillation at 21 DAS
AT2G38995	single oscillation at 21 DAS
AT2G39170	single oscillation at 21 DAS
AT2G39190	single oscillation at 21 DAS
AT2G39460	single oscillation at 21 DAS
AT2G39560	single oscillation at 21 DAS
AT2G39570	single oscillation at 21 DAS
AT2G39630	single oscillation at 21 DAS
AT2G39660	single oscillation at 21 DAS
AT2G39700	single oscillation at 21 DAS
AT2G39795	single oscillation at 21 DAS
AT2G39800	single oscillation at 21 DAS
AT2G39970	single oscillation at 21 DAS
AT2G39980	single oscillation at 21 DAS
AT2G39990	single oscillation at 21 DAS
AT2G40020	single oscillation at 21 DAS
AT2G40070	single oscillation at 21 DAS
AT2G40100	single oscillation at 21 DAS
AT2G40150	single oscillation at 21 DAS
AT2G40200	single oscillation at 21 DAS
AT2G40260	single oscillation at 21 DAS
AT2G40300	single oscillation at 21 DAS
AT2G40316	single oscillation at 21 DAS
AT2G40330	single oscillation at 21 DAS
AT2G40400	single oscillation at 21 DAS
AT2G40435	single oscillation at 21 DAS
AT2G40460	single oscillation at 21 DAS
AT2G40490	single oscillation at 21 DAS
AT2G40520	single oscillation at 21 DAS
AT2G40550	single oscillation at 21 DAS
AT2G40610	single oscillation at 21 DAS
AT2G40670	single oscillation at 21 DAS
AT2G40840	single oscillation at 21 DAS
AT2G40860	single oscillation at 21 DAS
AT2G40890	single oscillation at 21 DAS
AT2G40960	single oscillation at 21 DAS
AT2G40970	single oscillation at 21 DAS
AT2G41000	single oscillation at 21 DAS
AT2G41050	single oscillation at 21 DAS
AT2G41090	single oscillation at 21 DAS
AT2G41100	single oscillation at 21 DAS
AT2G41110	single oscillation at 21 DAS
AT2G41170	single oscillation at 21 DAS
AT2G41250	single oscillation at 21 DAS
AT2G41310	single oscillation at 21 DAS
AT2G41312	single oscillation at 21 DAS
AT2G41350	single oscillation at 21 DAS
AT2G41460	single oscillation at 21 DAS
AT2G41510	single oscillation at 21 DAS
AT2G41540	single oscillation at 21 DAS
AT2G41620	single oscillation at 21 DAS
AT2G41670	single oscillation at 21 DAS
AT2G41680	single oscillation at 21 DAS
AT2G41790	single oscillation at 21 DAS
AT2G41870	single oscillation at 21 DAS
AT2G41890	single oscillation at 21 DAS
AT2G42150	single oscillation at 21 DAS
AT2G42190	single oscillation at 21 DAS
AT2G42200	single oscillation at 21 DAS
AT2G42210	single oscillation at 21 DAS
AT2G42247	single oscillation at 21 DAS
AT2G42260	single oscillation at 21 DAS
AT2G42300	single oscillation at 21 DAS
AT2G42388	single oscillation at 21 DAS
AT2G42580	single oscillation at 21 DAS
AT2G42750	single oscillation at 21 DAS
AT2G42910	single oscillation at 21 DAS
AT2G43060	single oscillation at 21 DAS
AT2G43120	single oscillation at 21 DAS
AT2G43330	single oscillation at 21 DAS
AT2G43340	single oscillation at 21 DAS
AT2G43460	single oscillation at 21 DAS
AT2G43500	single oscillation at 21 DAS
AT2G43710	single oscillation at 21 DAS
AT2G43900	single oscillation at 21 DAS
AT2G43920	single oscillation at 21 DAS
AT2G43945	single oscillation at 21 DAS
AT2G44065	single oscillation at 21 DAS
AT2G44120	single oscillation at 21 DAS
AT2G44180	single oscillation at 21 DAS
AT2G44230	single oscillation at 21 DAS
AT2G44740	single oscillation at 21 DAS
AT2G44860	single oscillation at 21 DAS
AT2G44920	single oscillation at 21 DAS
AT2G44940	single oscillation at 21 DAS
AT2G44970	single oscillation at 21 DAS
AT2G45000	single oscillation at 21 DAS
AT2G45240	single oscillation at 21 DAS
AT2G45300	single oscillation at 21 DAS
AT2G45590	single oscillation at 21 DAS
AT2G45600	single oscillation at 21 DAS
AT2G45620	single oscillation at 21 DAS
AT2G45640	single oscillation at 21 DAS
AT2G45670	single oscillation at 21 DAS
AT2G45760	single oscillation at 21 DAS
AT2G45790	single oscillation at 21 DAS
AT2G45800	single oscillation at 21 DAS
AT2G45970	single oscillation at 21 DAS
AT2G46070	single oscillation at 21 DAS
AT2G46080	single oscillation at 21 DAS
AT2G46100	single oscillation at 21 DAS
AT2G46160	single oscillation at 21 DAS
AT2G46170	single oscillation at 21 DAS
AT2G46230	single oscillation at 21 DAS
AT2G46250	single oscillation at 21 DAS
AT2G46260	single oscillation at 21 DAS
AT2G46310	single oscillation at 21 DAS
AT2G46420	single oscillation at 21 DAS
AT2G46440	single oscillation at 21 DAS
AT2G46450	single oscillation at 21 DAS
AT2G46510	single oscillation at 21 DAS
AT2G46550	single oscillation at 21 DAS
AT2G46630	single oscillation at 21 DAS
AT2G46735	single oscillation at 21 DAS
AT2G46810	single oscillation at 21 DAS
AT2G46820	single oscillation at 21 DAS
AT2G46870	single oscillation at 21 DAS
AT2G46900	single oscillation at 21 DAS
AT2G46910	single oscillation at 21 DAS
AT2G46915	single oscillation at 21 DAS
AT2G46930	single oscillation at 21 DAS
AT2G46980	single oscillation at 21 DAS
AT2G47010	single oscillation at 21 DAS
AT2G47150	single oscillation at 21 DAS
AT2G47420	single oscillation at 21 DAS
AT2G47510	single oscillation at 21 DAS
AT2G47590	single oscillation at 21 DAS
AT2G47630	single oscillation at 21 DAS
AT2G47650	single oscillation at 21 DAS
AT2G47710	single oscillation at 21 DAS
AT2G47750	single oscillation at 21 DAS
AT2G47780	single oscillation at 21 DAS
AT2G47820	single oscillation at 21 DAS
AT2G47830	single oscillation at 21 DAS
AT2G47870	single oscillation at 21 DAS
AT2G47930	single oscillation at 21 DAS
AT2G48010	single oscillation at 21 DAS
AT2G48020	single oscillation at 21 DAS
AT3G01090	single oscillation at 21 DAS
AT3G01280	single oscillation at 21 DAS
AT3G01290	single oscillation at 21 DAS
AT3G01430	single oscillation at 21 DAS
AT3G01490	single oscillation at 21 DAS
AT3G01640	single oscillation at 21 DAS
AT3G01770	single oscillation at 21 DAS
AT3G01800	single oscillation at 21 DAS
AT3G01830	single oscillation at 21 DAS
AT3G01960	single oscillation at 21 DAS
AT3G02050	single oscillation at 21 DAS
AT3G02070	single oscillation at 21 DAS
AT3G02080	single oscillation at 21 DAS
AT3G02200	single oscillation at 21 DAS
AT3G02468	single oscillation at 21 DAS
AT3G02540	single oscillation at 21 DAS
AT3G02560	single oscillation at 21 DAS
AT3G02570	single oscillation at 21 DAS
AT3G02720	single oscillation at 21 DAS
AT3G02770	single oscillation at 21 DAS
AT3G02820	single oscillation at 21 DAS
AT3G02830	single oscillation at 21 DAS
AT3G02840	single oscillation at 21 DAS
AT3G02870	single oscillation at 21 DAS
AT3G03020	single oscillation at 21 DAS
AT3G03110	single oscillation at 21 DAS
AT3G03300	single oscillation at 21 DAS
AT3G03380	single oscillation at 21 DAS
AT3G03460	single oscillation at 21 DAS
AT3G03560	single oscillation at 21 DAS
AT3G03790	single oscillation at 21 DAS
AT3G03820	single oscillation at 21 DAS
AT3G03830	single oscillation at 21 DAS
AT3G03840	single oscillation at 21 DAS
AT3G03850	single oscillation at 21 DAS
AT3G03920	single oscillation at 21 DAS
AT3G04220	single oscillation at 21 DAS
AT3G04230	single oscillation at 21 DAS
AT3G04350	single oscillation at 21 DAS
AT3G04470	single oscillation at 21 DAS
AT3G04590	single oscillation at 21 DAS
AT3G04640	single oscillation at 21 DAS
AT3G04650	single oscillation at 21 DAS
AT3G04710	single oscillation at 21 DAS
AT3G04830	single oscillation at 21 DAS
AT3G05020	single oscillation at 21 DAS
AT3G05120	single oscillation at 21 DAS
AT3G05165	single oscillation at 21 DAS
AT3G05180	single oscillation at 21 DAS
AT3G05190	single oscillation at 21 DAS
AT3G05200	single oscillation at 21 DAS
AT3G05220	single oscillation at 21 DAS
AT3G05280	single oscillation at 21 DAS
AT3G05490	single oscillation at 21 DAS
AT3G05500	single oscillation at 21 DAS
AT3G05520	single oscillation at 21 DAS
AT3G05545	single oscillation at 21 DAS
AT3G05590	single oscillation at 21 DAS
AT3G05625	single oscillation at 21 DAS
AT3G05650	single oscillation at 21 DAS
AT3G05660	single oscillation at 21 DAS
AT3G05740	single oscillation at 21 DAS
AT3G05760	single oscillation at 21 DAS
AT3G05800	single oscillation at 21 DAS
AT3G05810	single oscillation at 21 DAS
AT3G05840	single oscillation at 21 DAS
AT3G05932	single oscillation at 21 DAS
AT3G05970	single oscillation at 21 DAS
AT3G06020	single oscillation at 21 DAS
AT3G06110	single oscillation at 21 DAS
AT3G06125	single oscillation at 21 DAS
AT3G06150	single oscillation at 21 DAS
AT3G06330	single oscillation at 21 DAS
AT3G06470	single oscillation at 21 DAS
AT3G06570	single oscillation at 21 DAS
AT3G06610	single oscillation at 21 DAS
AT3G06690	single oscillation at 21 DAS
AT3G06750	single oscillation at 21 DAS
AT3G06840	single oscillation at 21 DAS
AT3G06868	single oscillation at 21 DAS
AT3G07090	single oscillation at 21 DAS
AT3G07110	single oscillation at 21 DAS
AT3G07195	single oscillation at 21 DAS
AT3G07310	single oscillation at 21 DAS
AT3G07320	single oscillation at 21 DAS
AT3G07390	single oscillation at 21 DAS
AT3G07560	single oscillation at 21 DAS
AT3G07580	single oscillation at 21 DAS
AT3G07610	single oscillation at 21 DAS
AT3G07670	single oscillation at 21 DAS
AT3G07750	single oscillation at 21 DAS
AT3G07780	single oscillation at 21 DAS
AT3G07790	single oscillation at 21 DAS
AT3G07800	single oscillation at 21 DAS
AT3G07810	single oscillation at 21 DAS
AT3G07940	single oscillation at 21 DAS
AT3G08020	single oscillation at 21 DAS
AT3G08040	single oscillation at 21 DAS
AT3G08580	single oscillation at 21 DAS
AT3G08600	single oscillation at 21 DAS
AT3G08620	single oscillation at 21 DAS
AT3G08770	single oscillation at 21 DAS
AT3G08860	single oscillation at 21 DAS
AT3G08943	single oscillation at 21 DAS
AT3G09200	single oscillation at 21 DAS
AT3G09210	single oscillation at 21 DAS
AT3G09230	single oscillation at 21 DAS
AT3G09390	single oscillation at 21 DAS
AT3G09500	single oscillation at 21 DAS
AT3G09520	single oscillation at 21 DAS
AT3G09540	single oscillation at 21 DAS
AT3G09550	single oscillation at 21 DAS
AT3G09650	single oscillation at 21 DAS
AT3G09660	single oscillation at 21 DAS
AT3G09810	single oscillation at 21 DAS
AT3G09830	single oscillation at 21 DAS
AT3G09840	single oscillation at 21 DAS
AT3G09860	single oscillation at 21 DAS
AT3G09920	single oscillation at 21 DAS
AT3G10050	single oscillation at 21 DAS
AT3G10060	single oscillation at 21 DAS
AT3G10080	single oscillation at 21 DAS
AT3G10130	single oscillation at 21 DAS
AT3G10330	single oscillation at 21 DAS
AT3G10350	single oscillation at 21 DAS
AT3G10370	single oscillation at 21 DAS
AT3G10410	single oscillation at 21 DAS
AT3G10420	single oscillation at 21 DAS
AT3G10480	single oscillation at 21 DAS
AT3G10500	single oscillation at 21 DAS
AT3G10525	single oscillation at 21 DAS
AT3G10610	single oscillation at 21 DAS
AT3G10640	single oscillation at 21 DAS
AT3G10670	single oscillation at 21 DAS
AT3G10690	single oscillation at 21 DAS
AT3G10850	single oscillation at 21 DAS
AT3G10920	single oscillation at 21 DAS
AT3G10930	single oscillation at 21 DAS
AT3G10985	single oscillation at 21 DAS
AT3G11020	single oscillation at 21 DAS
AT3G11170	single oscillation at 21 DAS
AT3G11320	single oscillation at 21 DAS
AT3G11330	single oscillation at 21 DAS
AT3G11340	single oscillation at 21 DAS
AT3G11402	single oscillation at 21 DAS
AT3G11450	single oscillation at 21 DAS
AT3G11470	single oscillation at 21 DAS
AT3G11490	single oscillation at 21 DAS
AT3G11510	single oscillation at 21 DAS
AT3G11540	single oscillation at 21 DAS
AT3G11560	single oscillation at 21 DAS
AT3G11670	single oscillation at 21 DAS
AT3G11770	single oscillation at 21 DAS
AT3G11820	single oscillation at 21 DAS
AT3G11830	single oscillation at 21 DAS
AT3G11890	single oscillation at 21 DAS
AT3G11900	single oscillation at 21 DAS
AT3G12080	single oscillation at 21 DAS
AT3G12220	single oscillation at 21 DAS
AT3G12290	single oscillation at 21 DAS
AT3G12650	single oscillation at 21 DAS
AT3G12710	single oscillation at 21 DAS
AT3G12780	single oscillation at 21 DAS
AT3G12970	single oscillation at 21 DAS
AT3G13040	single oscillation at 21 DAS
AT3G13060	single oscillation at 21 DAS
AT3G13110	single oscillation at 21 DAS
AT3G13460	single oscillation at 21 DAS
AT3G13530	single oscillation at 21 DAS
AT3G13610	single oscillation at 21 DAS
[truncated: 17,805 more rows]
