# Supplementary material for: The genetically programmed rhythmic alteration of diurnal gene expression in the aged Arabidopsis leaves
Source: Front Plant Sci. 2024 Nov 4;15:1481682. doi: 10.3389/fpls.2024.1481682 (PMC11570267; doi:10.3389/fpls.2024.1481682)
Supplement: Supplementary file 5 [file DataSheet4.xlsx]

## Sheet: Sheet1
Gene	Senescence
AT1G01260	delay
AT1G01360	promote
AT1G01480	promote
AT1G01720	promote
AT1G02340	promote
AT1G02860	delay
AT1G03160	delay
AT1G04010	delay
AT1G04250	promote
AT1G04310	promote
AT1G04620	promote
AT1G05100	promote
AT1G08620	delay
AT1G08720	delay
AT1G09530	promote
AT1G09570	delay
AT1G10470	delay
AT1G11680	delay
AT1G11755	delay
AT1G13260	promote
AT1G14200	promote
AT1G14410	delay
AT1G14920	delay
AT1G15290	delay
AT1G17420	promote
AT1G19050	delay
AT1G19220	promote
AT1G19270	promote
AT1G20780	delay
AT1G21400	delay
AT1G22740	promote
AT1G26670	delay
AT1G27320	delay
AT1G27450	promote
AT1G29860	promote
AT1G32080	promote
AT1G32230	delay
AT1G32450	delay
AT1G32640	promote
AT1G34180	promote
AT1G34190	delay
AT1G44000	promote
AT1G44446	delay
AT1G45249	promote
AT1G49010	promote
AT1G50030	promote
AT1G52340	delay
AT1G52890	promote
AT1G54040	delay
AT1G54115	promote
AT1G54210	delay
AT1G55020	promote
AT1G58340	promote
AT1G59660	delay
AT1G59750	promote
AT1G59870	delay
AT1G60490	delay
AT1G62040	delay
AT1G62300	promote
AT1G64060	promote
AT1G64280	promote
AT1G65480	promote
AT1G66330	promote
AT1G66340	delay
AT1G66350	delay
AT1G66410	promote
AT1G67140	delay
AT1G68830	delay
AT1G69270	promote
AT1G69310	delay
AT1G69490	promote
AT1G70170	delay
AT1G72520	promote
AT1G73500	promote
AT1G74710	promote
AT1G75850	delay
AT1G76490	delay
AT1G77450	promote
AT1G79000	delay
AT1G79680	delay
AT1G79850	promote
AT1G80350	promote
AT2G01570	delay
AT2G01830	delay
AT2G02850	promote
AT2G05630	delay
AT2G13790	delay
AT2G16390	promote
AT2G17265	promote
AT2G17790	delay
AT2G18790	delay
AT2G20180	promote
AT2G20570	delay
AT2G20920	promote
AT2G21660	promote
AT2G22330	delay
AT2G22810	promote
AT2G23140	delay
AT2G23830	promote
AT2G24820	delay
AT2G25930	delay
AT2G26040	promote
AT2G26140	delay
AT2G27050	promote
AT2G27840	delay
AT2G28510	promote
AT2G28830	delay
AT2G30200	delay
AT2G30250	delay
AT2G31070	promote
AT2G31260	delay
AT2G32830	promote
AT2G33150	promote
AT2G34140	promote
AT2G34600	promote
AT2G36270	promote
AT2G38050	promote
AT2G38120	delay
AT2G38170	delay
AT2G38310	promote
AT2G39770	delay
AT2G40080	delay
AT2G40740	promote
AT2G40750	delay
AT2G40940	delay
AT2G41060	promote
AT2G41180	delay
AT2G41310	delay
AT2G42530	delay
AT2G42540	delay
AT2G42620	promote
AT2G43010	promote
AT2G43400	delay
AT2G43790	promote
AT2G44050	promote
AT2G44140	delay
AT2G45170	delay
AT2G45210	promote
AT2G45660	promote
AT2G46310	promote
AT2G46510	delay
AT2G46790	promote
AT2G47190	promote
AT3G01090	delay
AT3G01970	promote
AT3G03450	delay
AT3G03990	promote
AT3G04060	promote
AT3G06420	delay
AT3G06590	delay
AT3G07525	delay
AT3G07700	delay
AT3G11820	delay
AT3G11910	promote
AT3G12130	promote
AT3G14415	delay
AT3G14420	delay
AT3G15010	promote
AT3G15030	promote
AT3G15210	promote
AT3G15500	promote
AT3G15580	delay
AT3G19190	delay
AT3G19220	delay
AT3G19290	promote
AT3G20770	promote
AT3G22170	delay
AT3G23150	delay
AT3G27110	promote
AT3G27930	promote
AT3G29035	promote
AT3G44680	promote
AT3G44880	promote
AT3G45140	promote
AT3G45290	delay
AT3G45300	delay
AT3G46510	delay
AT3G46640	delay
AT3G47450	delay
AT3G48100	delay
AT3G48190	delay
AT3G49110	promote
AT3G49120	promote
AT3G49940	promote
AT3G50260	promote
AT3G50500	promote
AT3G50930	promote
AT3G51310	delay
AT3G51860	delay
AT3G51970	delay
AT3G52250	promote
AT3G52430	promote
AT3G53460	delay
AT3G54660	delay
AT3G54840	delay
AT3G55560	delay
AT3G56400	delay
AT3G56710	delay
AT3G56860	promote
AT3G57040	delay
AT3G59060	promote
AT3G59884	promote
AT3G59950	delay
AT3G60640	delay
AT3G60800	delay
AT3G61630	promote
AT3G61710	delay
AT3G62080	promote
AT3G62770	delay
AT3G63530	promote
AT4G00650	delay
AT4G00870	delay
AT4G01026	promote
AT4G04450	promote
AT4G04620	delay
AT4G04955	delay
AT4G08040	promote
AT4G09010	delay
AT4G10500	delay
AT4G11140	promote
AT4G11280	promote
AT4G11910	promote
AT4G12290	promote
AT4G12570	delay
AT4G13250	promote
AT4G14880	delay
AT4G15090	delay
AT4G15530	promote
AT4G16110	delay
AT4G16430	delay
AT4G16520	delay
AT4G17870	promote
AT4G17880	promote
AT4G18390	promote
AT4G19890	promote
AT4G20070	delay
AT4G21980	delay
AT4G22750	delay
AT4G22920	promote
AT4G23750	promote
AT4G23810	promote
AT4G24230	promote
AT4G24690	delay
AT4G25470	delay
AT4G26850	promote
AT4G27410	promote
AT4G28140	promote
AT4G29100	promote
AT4G29130	promote
AT4G29230	delay
AT4G30520	promote
AT4G30790	delay
AT4G31700	promote
AT4G31910	delay
AT4G33950	promote
AT4G34000	promote
AT4G34060	promote
AT4G34160	promote
AT4G34410	promote
AT4G34460	delay
AT4G34750	promote
AT4G34890	delay
AT4G34900	delay
AT4G35090	delay
AT4G35580	promote
AT4G35890	promote
AT4G36400	delay
AT4G36730	promote
AT4G36900	promote
AT4G36920	delay
AT4G37000	delay
AT4G37470	promote
AT4G37770	promote
AT4G37790	promote
AT4G38630	delay
AT4G39400	promote
AT4G39950	delay
AT5G01600	delay
AT5G01820	delay
AT5G02760	delay
AT5G03280	promote
AT5G03730	promote
AT5G04870	promote
AT5G04900	promote
AT5G05440	promote
AT5G05700	promote
AT5G06600	promote
AT5G06770	promote
AT5G08560	delay
AT5G08790	promote
AT5G09300	delay
AT5G09330	delay
AT5G09860	delay
AT5G09900	delay
AT5G10140	delay
AT5G10360	promote
AT5G11340	delay
AT5G13080	promote
AT5G13170	promote
AT5G13180	delay
AT5G13790	delay
AT5G13800	promote
AT5G14930	promote
AT5G15410	delay
AT5G17290	delay
AT5G17490	delay
AT5G17690	promote
AT5G17860	promote
AT5G20150	delay
AT5G20230	promote
AT5G22070	delay
AT5G22380	delay
AT5G25620	delay
AT5G27420	delay
AT5G28840	delay
AT5G34850	delay
AT5G35750	delay
AT5G37780	promote
AT5G37890	delay
AT5G39510	delay
AT5G39520	promote
AT5G39610	promote
AT5G41410	promote
AT5G42270	promote
AT5G44190	delay
AT5G45900	delay
AT5G46760	promote
AT5G46790	promote
AT5G46830	promote
AT5G47390	promote
AT5G48880	promote
AT5G49880	delay
AT5G50210	delay
AT5G52300	delay
AT5G52310	delay
AT5G53160	promote
AT5G59220	promote
AT5G60690	promote
AT5G60910	promote
AT5G62000	promote
AT5G62920	delay
AT5G63110	promote
AT5G63790	promote
AT5G64040	delay
AT5G64440	promote
AT5G64760	delay
AT5G64930	promote
AT5G64940	delay
AT5G65010	promote
AT5G65800	promote
AT5G66750	promote
AT5G66880	promote
AT5G67300	delay
