# Supplementary material for: The genetically programmed rhythmic alteration of diurnal gene expression in the aged Arabidopsis leaves
Source: Front Plant Sci. 2024 Nov 4;15:1481682. doi: 10.3389/fpls.2024.1481682 (PMC11570267; doi:10.3389/fpls.2024.1481682)
Supplement: Supplementary file 6 [file DataSheet5.xlsx]

## Sheet: Sheet1
Common				21 DAS						35 DAS
Gene	description	p_FWHM	deltaFWHM	AscendingT	AscendingT_std	DescendingT	DescendingT_std	FWHM	FWHM_std	AscendingT	AscendingT_std	DescendingT	DescendingT_std	FWHM	FWHM_std
AT1G01060	LHY encodes a myb-related putative transcription factor involved in circadian rhythm along with another myb transcription factor CCA1 protein_coding LATE ELONGATED HYPOCOTYL (LHY) LATE ELONGATED HYPOCOTYL 1 (LHY1);LATE ELONGATED HYPOCOTYL (LHY)	0.0512673	0.164384	-1.72416	0.0973133	3.12139	0.0236302	4.84555	0.100683	-1.87241	0.185348	3.13752	0.0217297	5.00993	0.205766
AT1G01240	transmembrane protein;(source:Araport11) protein_coding	0.237993	0.169484	3	0	10.745	0.23778	7.74503	0.23778	3.01358	0.0364751	10.9281	1.19176	7.91452	1.17973
AT1G01390	Phosphatidylinositol 4-phosphate 5-kinase (PIP5K) enzyme family member. protein_coding	0.0329994	1.2303	-1.56432	0.338889	3.95839	0.48175	5.52271	0.66921	-1.0998	0.125247	5.65321	1.12783	6.75301	1.14851
AT1G01500	Erythronate-4-phosphate dehydrogenase family protein;(source:Araport11) protein_coding	0.0578592	-1.63551	3.74061	0.392846	14.1966	0.724135	10.456	1.03974	3.45053	1.50326	12.271	0.474142	8.82046	1.7429
AT1G01520	RVE3 is one of eleven homologous MYB-like transcription factors in Arabidopsis and a member of the RVE8 clade. Plays a minor role in clock regulation. protein_coding ALTERED SEED GERMINATION 4 (ASG4) REVEILLE 3 (REV3);ALTERED SEED GERMINATION 4 (ASG4)	0.125345	-0.03012	-1.06819	0.0194346	3.05225	0.0105993	4.12044	0.0262215	-1.07954	0.0287158	3.01078	0.00844482	4.09032	0.0344238
AT1G02500	encodes a S-adenosylmethionine synthetase. SAM1 is regulated by protein S-nitrosylation. The covalent binding of nitric oxide (NO) to the Cys114 residue inhibits the enzyme activity. protein_coding S-ADENOSYLMETHIONINE SYNTHETASE 1 (SAM1) S-ADENOSYLMETHIONINE SYNTHETASE 1 (SAM1);S-ADENOSYLMETHIONINE SYNTHETASE-1 (SAM-1); (METK1); (AtSAM1); (MAT1)	0.42693	0.208382	-3.63175	5.51387	4.57176	5.01881	8.20351	1.1313	1.36936	11.4451	9.78125	10.2945	8.41189	1.74723
AT1G02816	pectinesterase (Protein of unknown function, DUF538);(source:Araport11) protein_coding	3.58666e-06	0.883996	-1.27106	0.180887	3.0557	0.05822	4.32677	0.196948	-1.58155	0.384469	3.62921	0.378074	5.21076	0.647409
AT1G02820	Late embryogenesis abundant 3 (LEA3) family protein;(source:Araport11) protein_coding LATE EMBRYOGENESIS ABUNDANT 3 (LEA3) LATE EMBRYOGENESIS ABUNDANT 3 (LEA3);LATE EMBRYOGENESIS ABUNDANT 38 (LEA2); (ATLEA3)	2.15877e-228	0.660264	-1.02848	0.00671023	3.10731	0.0165166	4.13578	0.0204773	-1.04073	0.030046	3.75532	0.308134	4.79605	0.322936
AT1G02850	beta glucosidase 11;(source:Araport11) protein_coding BETA GLUCOSIDASE 11 (BGLU11) BETA GLUCOSIDASE 11 (BGLU11)	0.207346	1.32376	11.0433	0.239896	20.4967	1.63239	9.45347	1.62292	10.1985	7.61084	20.9758	6.61327	10.7772	1.84712
AT1G03130	Encodes a protein predicted by sequence similarity with spinach PsaD to be photosystem I reaction center subunit II (PsaD2) protein_coding PHOTOSYSTEM I SUBUNIT D-2 (PSAD-2) PHOTOSYSTEM I SUBUNIT D-2 (PSAD-2)	1.3484e-24	-2.52254	1.90041	0.158025	9.91348	0.169226	8.01307	0.248035	2.61785	0.236744	8.10838	0.244577	5.49053	0.349218
AT1G03930	Phosphorylates serine, threonine, and tyrosine protein_coding DUAL SPECIFICITY KINASE 1 (ADK1) DUAL SPECIFICITY KINASE 1 (ADK1);CASEIN KINASE I-LIKE 9 BETA (CKL9BETA);CASEIN KINASE I-LIKE 9 ALPHA (CKL9ALPHA)	0.000752277	-4.66355	-2.21138	1.17971	11.1273	0.614698	13.3387	1.46939	1.50238	0.66238	10.1775	1.61989	8.6751	1.94098
AT1G04180	YUCCA 9;(source:Araport11) protein_coding YUCCA 9 (YUC9) (YUCCA9);YUCCA 9 (YUC9)	0.000287692	2.98488	3.14665	0.274887	11.2492	0.934192	8.10251	0.866953	3.47574	0.848303	14.5631	2.13215	11.0874	2.78341
AT1G04250	Transcription regulator acting as repressor of auxin-inducible gene expression. Auxin-inducible AUX/IAA gene. Short-lived nuclear protein with four conserved domains. Domain III has homology to beta alpha alpha dimerization and DNA binding domains. Involved in auxin signaling and is a positive modulator of natural leaf senescence. Auxin induces the degradation of the protein in a dosage-dependent…	0.123525	-0.290277	-1.01934	0.0275357	4.08281	0.249999	5.10215	0.25077	-1.1167	0.114244	3.69518	0.374845	4.81188	0.422276
AT1G04350	encodes a protein whose sequence is similar to 2-oxoglutarate-dependent dioxygenase protein_coding	0.314612	-0.398334	-3.69081	0.39383	4.64351	0.61594	8.33432	0.825019	-2.07031	0.747411	5.86567	0.794045	7.93598	1.3417
AT1G04650	FLIP is a member of a conserved gene family with wide distribution across taxa. In Arabidopsis, it forms a complex with FIGL1 regulates meiotic crossover formation via RAD51 and DMC1. protein_coding FIDGETIN-LIKE-1 INTERACTING PROTEIN (FLIP) FIDGETIN-LIKE-1 INTERACTING PROTEIN (FLIP)	0.0386141	-2.45072	3.00121	0.79293	15.1259	1.1046	12.1247	1.38694	3.03774	1.22712	12.7117	1.23859	9.674	1.94292
AT1G05170	Putative beta 1,3-galactosyltransferase that acts redundantly with CAGE2 during primary and secondary cell wall biosynthesis. protein_coding (CAGE1) (CAGE1)	9.87703e-15	-0.318698	-1.21288	0.0259422	3.25914	0.0227063	4.47202	0.0416478	-1.09131	0.0805028	3.06201	0.053327	4.15332	0.101253
AT1G05710	basic helix-loop-helix (bHLH) DNA-binding superfamily protein;(source:Araport11) protein_coding	3.08233e-226	5.41001	14.6032	0.107078	20.4701	0.105371	5.86687	0.168591	5.74672	11.6329	17.0236	10.5757	11.2769	1.39564
AT1G05890	RING/U-box superfamily protein;(source:Araport11) protein_coding ARIADNE 5 (ARI5) ARIADNE 5 (ARI5)	0.391622	0.163099	17.6927	0.521069	23.1751	0.155232	5.4824	0.592885	17.3952	1.02965	23.0407	0.0776377	5.6455	1.02853
AT1G06390	encodes a GSK3/shaggy-like protein kinase. Gene expression is induced by NaCl and ABA but not KCl, suggesting that this gene may be involved in response to osmotic stress. This protein can interact with the BZR1 protein involved in brassinosteroid-mediated signaling in a Y2H assay and promotes BZR1 phosphorylation in protoplasts. protein_coding GSK3/SHAGGY-LIKE PROTEIN KINASE 1 (GSK1) GSK3/SHAGGY…	0.0437539	-1.30291	-8.37145	0.552544	3.40286	0.446328	11.7743	0.76252	9.10915	10.0137	19.5805	9.24689	10.4714	1.65307
AT1G06430	encodes a FtsH protease that is localized to the chloroplast protein_coding FTSH PROTEASE 8 (ftsh8) (FTSH8);FTSH PROTEASE 8 (ftsh8)	0.000116358	-0.822637	-1.74668	0.202463	3.62256	0.0540004	5.36923	0.223508	-1.39555	0.117089	3.15104	0.0400842	4.54659	0.140059
AT1G06460	ACD32.1 encodes an alpha-crystallin domain containing protein with homology to small heat shock proteins. protein_coding ALPHA-CRYSTALLIN DOMAIN 32.1 (ACD32.1) ALPHA-CRYSTALLIN DOMAIN 31.2 (ACD31.2);ALPHA-CRYSTALLIN DOMAIN 32.1 (ACD32.1)	0.00246723	0.81701	6.2928	0.0719187	12.727	0.237822	6.43418	0.290618	5.93837	0.458408	13.1896	1.02662	7.25118	1.14714
AT1G06470	Nucleotide/sugar transporter family protein;(source:Araport11) protein_coding	0.314602	0.682726	5.07886	0.7241	12.8848	0.927918	7.8059	1.41396	5.33902	0.978286	13.8276	1.13315	8.48863	1.54372
AT1G06570	Mutation of the PDS1 locus disrupts the activity of p-hydroxyphenylpyruvate dioxygenase (HPPDase), the first committed step in the synthesis of both plastoquinone and tocopherols in plants. protein_coding PHYTOENE DESATURATION 1 (PDS1) PHYTOENE DESATURATION 1 (PDS1);4-HYDROXYPHENYLPYRUVATE DIOXYGENASE (HPPD);4-HYDROXYPHENYLPYRUVATE DIOXYGENASE (HPD)	0.0172558	0.283094	-1.21277	0.0626887	4.09698	0.112832	5.30975	0.133911	-1.86697	0.450732	3.72587	0.244142	5.59285	0.619933
AT1G06680	Encodes a 23 kD extrinsic protein that is part of photosystem II and participates in the regulation of oxygen evolution. Phosphorylation of this protein is dependent on calcium. In plsp1-1 mutant plastids, the nonmature form of the protein localizes in the stroma. The mRNA is cell-to-cell mobile. protein_coding PHOTOSYSTEM II SUBUNIT P-1 (PSBP-1) PHOTOSYSTEM II SUBUNIT P-1 (PSBP-1);OXYGEN EVOLVIN…	1.94954e-13	-3.77596	0.654325	0.236866	10.92	0.402411	10.2657	0.520175	1.83366	0.98076	8.32335	0.555303	6.4897	1.21777
AT1G07010	Calcineurin-like metallo-phosphoesterase superfamily protein;(source:Araport11) protein_coding SHEWENELLA-LIKE PROTEIN PHOSPHATASE 1 (SLP1) (ATSLP1);SHEWENELLA-LIKE PROTEIN PHOSPHATASE 1 (SLP1)	2.22117e-10	-1.61883	-2.8484	0.187587	3.931	0.113925	6.7794	0.259526	-1.80203	0.450101	3.35854	0.111287	5.16057	0.509143
AT1G07050	FITNESS encodes a protein with a CCT domain and belongs to the CCT motif family genes (CMF). FITNESS acts upstream JUB1 thereby controlling H2O2 levels. FITNESS has a role in cellular redox homeostasis controlling H2O2 levels, due to changes in enzymes, metabolites and transcripts related to ROS detoxification. protein_coding FITNESS (FITNESS) FITNESS (FITNESS)	9.58553e-22	-0.83043	7	0	14.9836	0.087327	7.98362	0.087327	7.40085	0.515793	14.554	0.99667	7.15319	0.84201
AT1G07180	Internal NAD(P)H dehydrogenase in mitochondria. The predicted protein sequence has high homology with other designated NAD(P)H DHs from microorganisms; the capacity for matrix NAD(P)H oxidation via the rotenone-insensitive pathway is significantly reduced in the Atndi1 mutant plant line; the in vitro translation product of AtNDI1 is imported into isolated mitochondria and located on the inside of…	1.68944e-16	-0.522117	-1.34959	0.0273762	3.68632	0.0456675	5.03592	0.0639929	-1.18599	0.07945	3.32781	0.0987826	4.5138	0.164182
AT1G07200	Encodes a member of an eight-gene family (SMAX1 and SMAX1-like) that has weak similarity to AtHSP101, a ClpB chaperonin required for thermotolerance. protein_coding SMAX1-LIKE 6 (SMXL6) SMAX1-LIKE 6 (SMXL6)	8.02337e-12	3.35513	17.6987	0.35729	24.3208	0.224401	6.6221	0.497934	0.55366	12.2155	10.5309	10.4162	9.97724	2.13602
AT1G07250	UDP-glucosyl transferase 71C4;(source:Araport11) protein_coding UDP-GLUCOSYL TRANSFERASE 71C4 (UGT71C4) UDP-GLUCOSYL TRANSFERASE 71C4 (UGT71C4)	0.23092	-0.556532	-1.19353	0.149799	6.86512	0.672462	8.05865	0.756344	-1.82414	0.966099	5.67797	1.53964	7.50212	2.076
AT1G07570	Protein kinase capable of phosphorylating tyrosine, serine, and threonine residues protein_coding (APK1A) PBS1-LIKE 9 (PBL9); (APK1A)	0.0656921	0.677245	-3.19851	0.280324	4.04345	0.250925	7.24196	0.448903	-3.45263	1.08353	4.46657	0.553807	7.9192	1.51821
AT1G07700	Thioredoxin superfamily protein;(source:Araport11) protein_coding	0.00765894	-1.78015	-2.10096	0.301401	5.49864	0.57096	7.5996	0.734152	-1.46128	0.471772	4.35817	0.474063	5.81944	0.643689
AT1G08250	Encodes a plastid-localized arogenate dehydratase involved in phenylalanine biosynthesis. Although this enzyme has sequence similarity to prephenate dehydratases, it is 98 times more active with arogenate than prephenate in enzymatic assays. protein_coding AROGENATE DEHYDRATASE 6 (ADT6) ARABIDOPSIS THALIANA AROGENATE DEHYDRATASE 6 (AtADT6);AROGENATE DEHYDRATASE 6 (ADT6)	0.0952797	-0.26874	-1.52714	0.130435	3.57293	0.109625	5.10007	0.205313	-1.33165	0.274068	3.49967	0.453517	4.83133	0.578109
AT1G08380	Encodes subunit O of photosystem I. protein_coding PHOTOSYSTEM I SUBUNIT O (PSAO) PHOTOSYSTEM I SUBUNIT O (PSAO)	3.94674e-09	-2.51616	2.03295	0.306037	10.9733	0.253896	8.94033	0.436023	2.6545	0.250421	9.07867	0.562948	6.42416	0.646999
AT1G08390	Involved in preserving the stability of 45S rDNA repeats. protein_coding (RMI2) (RMI2)	0.156381	-0.700857	2.75921	0.153997	9.50153	0.657863	6.74231	0.6943	2.35376	0.784322	8.39522	0.756248	6.04146	1.21894
AT1G08890	Early response to dehydration six-like (ESL) family member. protein_coding (ESL3.05) (ESL3.05)	5.10302e-05	0.509242	6.81682	0.0161577	12.1023	0.123233	5.28552	0.131057	6.20915	0.128477	12.0039	0.743241	5.79477	0.783499
AT1G09350	Predicted to encode a galactinol synthase protein_coding GALACTINOL SYNTHASE 3 (GolS3) GALACTINOL SYNTHASE 3 (GolS3);GALACTINOL SYNTHASE 3 (AtGolS3)	0.117987	0.086484	6.70684	0.0506425	11.3173	0.0492419	4.61048	0.0729754	6.82374	0.0367342	11.5207	0.248539	4.69696	0.268064
AT1G09390	GDSL-motif esterase/acyltransferase/lipase. Enzyme group with broad substrate specificity that may catalyze acyltransfer or hydrolase reactions with lipid and non-lipid substrates. protein_coding	8.46559e-05	-2.21125	2.72213	0.107925	9.40452	0.570659	6.68239	0.587958	2.92157	0.0247729	7.39271	0.0431698	4.47115	0.0641652
AT1G09795	ATP phosphoribosyl transferase, catalyses first step of histidine biosynthesis protein_coding ATP PHOSPHORIBOSYL TRANSFERASE 2 (ATP-PRT2) ATP PHOSPHORIBOSYL TRANSFERASE 2 (ATATP-PRT2);ATP PHOSPHORIBOSYL TRANSFERASE 2 (ATP-PRT2); (HISN1B)	2.16045e-06	-4.73166	7.93525	0.323104	21.0007	0.843267	13.0654	1.02967	5.93365	0.538651	14.2674	1.54909	8.33377	1.71739
AT1G10090	Early-responsive to dehydration stress protein (ERD4);(source:Araport11) protein_coding	4.72877e-05	-2.28563	5.73984	0.193634	15.1153	0.41364	9.37545	0.585442	5.87234	0.251535	12.9622	1.11269	7.08983	1.19081
AT1G10155	phloem protein 2-A10;(source:Araport11) protein_coding PHLOEM PROTEIN 2-A10 (PP2-A10) PHLOEM PROTEIN 2-A10 (AtPP2-A10);PHLOEM PROTEIN 2-A10 (PP2-A10)	0.108697	-0.182143	-1.20604	0.0896268	3.31362	0.100352	4.51966	0.147665	-1.14779	0.0783056	3.18973	0.0534699	4.33752	0.108996
AT1G10350	DNAJ heat shock family protein;(source:Araport11) protein_coding	0.000262342	5.18119	2.82608	0.251038	12.3912	1.47461	9.56515	1.49407	-1.11631	1.54519	13.63	0.61076	14.7463	1.69736
AT1G10370	Encodes GSTU17 (Glutathione S-Transferase U17). Functions as a negative component of stress-mediated signal transduction pathways in drought and salt stress responses. protein_coding EARLY-RESPONSIVE TO DEHYDRATION 9 (ERD9) GLUTATHIONE S-TRANSFERASE 30 (GST30);GLUTATHIONE S-TRANSFERASE TAU 17 (ATGSTU17);GLUTATHIONE S-TRANSFERASE U17 (GSTU17);EARLY-RESPONSIVE TO DEHYDRATION 9 (ERD9);GLUTATHIONE S-…	1.32911e-24	0.507994	-1.05607	0.0169733	3.34768	0.0455888	4.40375	0.0499429	-1.00049	0.001525	3.91125	0.672293	4.91174	0.672335
AT1G10560	Encodes a protein containing a UND, a U-box, and an ARM domain. This protein has E3 ubiquitin ligase activity based on in vitro assays. protein_coding PLANT U-BOX 18 (PUB18) ARABIDOPSIS THALIANA PLANT U-BOX 18 (ATPUB18);PLANT U-BOX 18 (PUB18)	0.223717	-1.47098	4.48009	1.00559	13.0454	1.44295	8.56535	1.93626	5.56725	0.865067	12.6616	1.23232	7.09438	1.70212
AT1G10682	Has been identified as a translated small open reading frame by ribosome profiling. other_rna SHORT OPEN READING FRAME 1 (SORF1) SHORT OPEN READING FRAME 1 (SORF1)	1.90718e-06	-3.63511	2.12673	0.226988	10.1602	0.664026	8.03348	0.786608	2.96072	0.0244884	7.3591	0.321141	4.39838	0.322761
AT1G10740	alpha/beta-Hydrolases superfamily protein;(source:Araport11) protein_coding (LDAH1) (LDAH1)	0.106244	-0.696936	-6.1232	0.532795	4.00793	0.0989797	10.1311	0.559001	-5.11185	1.61916	4.32234	0.549255	9.43419	1.83877
AT1G10760	Encodes an &#945;-glucan, water dikinase required for starch degradation. Involved in cold-induced freezing tolerance. Mutations that eliminate the GWD protein or affect the dikinase domain of the enzyme dramatically reduce both the amount of phosphate in the amylopectin and the rate of starch degradation. Mature leaves of these mutants accumulate amounts of starch up to seven times greater than …	2.36049e-12	-1.86356	6.55075	0.0545136	14.0893	0.251724	7.53855	0.269545	6.22847	0.349131	11.9035	0.441709	5.675	0.740593
AT1G10900	Phosphatidylinositol 4-phosphate 5-kinase. protein_coding (PIP5K7) (PIP5K7)	6.78312e-05	-2.06316	-0.197373	0.366579	8.74816	0.353237	8.94554	0.540669	1.3117	0.686935	8.19407	0.654521	6.88237	1.1125
AT1G11220	cotton fiber, putative (DUF761);(source:Araport11) protein_coding	0.293046	0.412227	6.47283	0.348269	12.0623	0.610747	5.58945	0.757064	6.93748	0.0739183	12.9392	1.00105	6.00168	1.02237
AT1G12090	extensin-like protein (ELP) protein_coding EXTENSIN-LIKE PROTEIN (ELP) EXTENSIN-LIKE PROTEIN (ELP)	2.57377e-10	-0.949709	3.03725	0.121651	11.151	0.133181	8.11371	0.152821	3.47305	0.766848	10.6371	1.14619	7.164	1.12425
AT1G12200	Putative flavin monooxygenase. protein_coding FLAVIN MONOOXYGENASE (FMO) FLAVIN MONOOXYGENASE (FMO)	0.00042866	-1.99027	12.8079	0.205122	23.2971	0.547394	10.4892	0.597034	13.8711	2.7615	22.3701	2.46958	8.49896	1.46178
AT1G12370	encodes an amino acid sequence with significant homology to the recently characterized type II photolyases. The uvr2-1 mutant is unable to remove CPDs in vivo, and plant extracts lack detectable photolyase activity , is sensitive to UV-B and is an allele protein_coding PHOTOLYASE 1 (PHR1) UV RESISTANCE 2 (UVR2);PHOTOLYASE 1 (PHR1)	0.134855	-0.162352	-1.20887	0.0905403	3.10656	0.0790327	4.31543	0.147094	-1.10206	0.116616	3.05102	0.0611592	4.15308	0.11457
AT1G12845	transmembrane protein;(source:Araport11) protein_coding	6.15045e-11	1.74232	6.22141	0.203528	11.5423	0.137634	5.32084	0.270732	5.32839	1.36488	12.3915	1.38531	7.06316	1.94012
AT1G13080	cytochrome P450 monooxygenase protein_coding CYTOCHROME P450, FAMILY 71, SUBFAMILY B, POLYPEPTIDE 2 (CYP71B2) CYTOCHROME P450, FAMILY 71, SUBFAMILY B, POLYPEPTIDE 2 (CYP71B2)	8.38672e-07	-2.73001	-2.38881	0.563127	7.30134	0.028157	9.69015	0.570076	-1.39026	0.265885	5.56988	0.199186	6.96014	0.33271
AT1G13270	Encodes a methionine aminopeptidase formerly called MAP1B, renamed to MAP1C. protein_coding METHIONINE AMINOPEPTIDASE 1B (MAP1C) METHIONINE AMINOPEPTIDASE 1B (MAP1C);METHIONINE AMINOPEPTIDASE 1B (MAP1B)	6.83524e-06	-6.24792	7.01872	0.0359353	20.7762	1.45058	13.7574	1.4366	6.02434	0.199062	13.5339	0.947183	7.50953	1.01036
AT1G13280	Encodes allene oxide cyclase. One of four genes in Arabidopsis that encode this enzyme, which catalyzes an essential step in jasmonic acid biosynthesis. Gene expression is reduced during senescence, a process that involves jasmonic acid signalling pathway. protein_coding ALLENE OXIDE CYCLASE 4 (AOC4) ALLENE OXIDE CYCLASE 4 (AOC4)	0.307996	-0.517001	4.24827	0.961948	14.2448	0.218846	9.99655	1.03083	3.67238	0.685131	13.1519	1.49613	9.47955	1.13296
AT1G13650	hypothetical protein;(source:Araport11) protein_coding	0.0272605	-1.48386	1.27198	0.700364	7.35366	0.181647	6.08168	0.771771	2.70873	0.147285	7.30655	0.0685173	4.59782	0.178278
AT1G13920	Remorin family protein;(source:Araport11) protein_coding	0.446325	0.0636013	6.33268	0.319957	11.8012	0.240419	5.46853	0.471288	6.87781	0.0685938	12.41	1.47517	5.53214	1.45994
AT1G13930	Involved in response to salt stress. Knockout mutants are hypersensitive to salt stress. The mRNA is cell-to-cell mobile. protein_coding	0.132466	-0.598437	6.03853	0.224076	12.7252	0.372358	6.68666	0.536807	6.48887	0.0964004	12.5771	0.878246	6.08823	0.8877
AT1G14280	Encodes phytochrome kinase substrate 2. PKS proteins are critical for hypocotyl phototropism. Forms a complex with Phot1, Phot2 and NPH3. protein_coding PHYTOCHROME KINASE SUBSTRATE 2 (PKS2) PHYTOCHROME KINASE SUBSTRATE 2 (PKS2)	8.8001e-05	-1.78304	-1.84425	0.133971	6.70462	0.426464	8.54887	0.475328	-1.52578	0.218868	5.24005	0.855975	6.76583	0.995217
AT1G14600	Homeodomain-like superfamily protein;(source:Araport11) protein_coding	4.08255e-05	-2.52267	-2.34729	0.423515	7.45223	0.366959	9.79953	0.640352	1.12557	1.70656	8.40243	0.868285	7.27686	1.90929
AT1G15670	Encodes a member of a family of F-box proteins, called the KISS ME DEADLY (KMD) family, that targets type-B ARR proteins for degradation and is involved in the negative regulation of the cytokinin response. Also named as KFB1, a member of a group of Kelch repeat F-box proteins that negatively regulate phenylpropanoid biosynthesis by targeting the phenypropanoid biosynthesis enzyme phenylalanine a…	0.0330351	1.74488	14.6564	0.194414	20.5972	0.824863	5.94076	0.949363	14.3805	0.829568	22.0661	1.10764	7.68564	1.34116
AT1G15750	Encodes a protein with several WD40 repeats at the C-terminus and predicted protein-protein interaction domains at the N-terminus. Together with the TOPLESS-RELATED PROTEINS (TPRs), it is thought to be involved in transcriptional repression of root-promoting genes in the top half of the embryo during the transition stage of embryogenesis. It can also interact with IAA12 through the EAR domain of …	0.0337539	-1.39364	-9.94726	0.488391	2.92786	0.392066	12.8751	0.762271	-8.19333	3.85376	3.28815	3.5788	11.4815	1.14492
AT1G15820	Lhcb6 protein (Lhcb6), light harvesting complex of photosystem II. protein_coding LIGHT HARVESTING COMPLEX PHOTOSYSTEM II SUBUNIT 6 (LHCB6) LIGHT HARVESTING COMPLEX PHOTOSYSTEM II SUBUNIT 6 (LHCB6); (CP24)	4.9858e-10	-3.95506	1.29363	0.355215	10.4722	0.556333	9.1786	0.647325	2.67212	0.254897	7.89566	0.249279	5.22354	0.392166
AT1G15825	hydroxyproline-rich glycoprotein family protein;(source:Araport11) protein_coding	0.03953	-1.69465	1.81987	0.669412	8.39753	0.676401	6.57766	0.964971	2.59642	0.345063	7.47943	0.28589	4.88301	0.449875
AT1G15830	hypothetical protein;(source:Araport11) protein_coding	0.0361465	-1.30751	1.88441	0.298061	8.15739	0.614009	6.27298	0.727498	2.62045	0.155081	7.58593	0.441765	4.96548	0.534323
AT1G15950	Encodes a cinnamoyl CoA reductase. Involved in lignin biosynthesis. The mRNA is cell-to-cell mobile. protein_coding CINNAMOYL COA REDUCTASE 1 (CCR1) CINNAMOYL COA REDUCTASE 1 (CCR1); (ATCCR1);IRREGULAR XYLEM 4 (IRX4)	0.0127285	-0.455164	-1.36816	0.0722941	4.20143	0.175963	5.5696	0.203708	-1.18793	0.0990667	3.9265	0.238608	5.11443	0.301158
AT1G16410	member of CYP79F The mRNA is cell-to-cell mobile. protein_coding CYTOCHROME P450 79F1 (CYP79F1) CYTOCHROME P450 79F1 (CYP79F1);SUPERSHOOT 1 (SPS1);BUSHY 1 (BUS1)	0.00554115	-4.2107	0.18899	1.67315	14.9643	0.0661116	14.7753	1.6577	2.01083	1.54135	12.5754	1.59504	10.5646	2.22214
AT1G16720	Encodes HCF173, a protein with weak similarities to the superfamily of the short-chain dehydrogenases/reductases. HCF173 is involved in the initiation of translation of the psbA mRNA and binds a specific site in the 5' UTR of psbA mRNA. Mutants shows a high chlorophyll fluorescence phenotype (hcf) and are severely affected in the accumulation of PSII subunits. The protein HCF173 is localized in t…	0.00372983	-1.4473	-2.53793	0.421099	6.61834	0.237358	9.15627	0.540926	-1.36963	0.427829	6.33934	0.629884	7.70897	0.728123
AT1G16730	hypothetical protein;(source:Araport11) protein_coding UNKNOWN PROTEIN 6 (UP6) UNKNOWN PROTEIN 6 (UP6)	0.00111736	-0.81802	-1.30281	0.0941553	3.99556	0.233768	5.29837	0.267578	-1.19399	0.0803348	3.28636	0.137392	4.48035	0.197255
AT1G16850	transmembrane protein;(source:Araport11) protein_coding	0.18241	-0.649473	9.20413	0.670191	15.4139	0.106349	6.20979	0.716686	7.09547	0.21876	12.6558	1.49387	5.56032	1.34303
AT1G17050	Encodes one of the two paralogous solanesyl diphosphate synthases - SPS1 (At1g78510) and SPS2 (At1g17050) - that assemble the side-chain of plastoquinone-9 in plastids. protein_coding SOLANESYL DIPHOSPHATE SYNTHASE 2 (SPS2) (ATSPS2);SOLANESYL DIPHOSPHATE SYNTHASE 2 (SPS2)	1.99552e-12	-0.566723	-1.56778	0.0330807	3.42136	0.0677539	4.98914	0.0816898	-1.21489	0.154292	3.20753	0.0485308	4.42241	0.171153
AT1G17360	LOW protein: protein phosphatase 1 regulatory subunit-like protein;(source:Araport11) protein_coding	0.0467586	-1.05494	-4.3307	0.424641	4.71471	0.453686	9.04541	0.629018	-3.5973	1.14699	4.39316	0.497399	7.99046	1.35576
AT1G18060	localized to chloroplasts protein_coding (FBN-LIKE) (FBN-LIKE)	8.80386e-05	-2.07625	-2.14995	0.26148	6.89907	0.381401	9.04902	0.553508	-1.66357	1.24796	5.3092	1.38315	6.97277	2.11581
AT1G18150	Encodes mitogen-activated protein kinase 8 (MPK8). MPK8 connects protein phosphorylation, Ca2+, and ROS in the wound-signaling pathway. protein_coding (ATMPK8) (MPK8); (ATMPK8)	7.55563e-13	3.27646	3.26776	0.283045	12.6791	0.260529	9.41134	0.463205	0.829758	0.851042	13.5176	0.600858	12.6878	1.14698
AT1G18210	Calcium-binding EF-hand family protein;(source:Araport11) protein_coding	4.09918e-10	4.04862	14.3177	0.180322	20.6714	0.556301	6.35373	0.659272	8.78202	9.06788	19.1844	8.01041	10.4023	2.01303
AT1G18330	EARLY-PHYTOCHROME-RESPONSIVE1 protein_coding EARLY-PHYTOCHROME-RESPONSIVE1 (EPR1) REVEILLE 7 (RVE7);EARLY-PHYTOCHROME-RESPONSIVE1 (EPR1)	0.37839	0.0994216	2.87965	0.0303586	9.64409	0.317045	6.76444	0.321014	1.93139	0.307558	8.79525	1.21434	6.86386	1.42069
AT1G18360	alpha/beta-Hydrolases superfamily protein;(source:Araport11) protein_coding (MAGL2) (MAGL2)	5.77793e-05	1.97331	2.36313	0.146351	11.1659	0.456781	8.80275	0.511835	0.982504	0.63448	11.7586	0.745131	10.7761	1.02582
AT1G18460	Alpha/beta hydrolase protein_coding ALPHA/BETA-HYDROLASE (alpha/beta-HYD) (LIDL1);ALPHA/BETA-HYDROLASE (alpha/beta-HYD)	4.48912e-11	-3.07038	-1.7487	0.222578	8.61402	0.397983	10.3627	0.473588	-1.77055	0.482845	5.5218	0.881645	7.29234	1.17992
AT1G18660	Membrane localized protein of unknown function. Involved in negative regulation of immune response. Mutants have increased resistance to pathogens. protein_coding IAN9-ASSOCIATED PROTEIN1 (IAP1) IAN9-ASSOCIATED PROTEIN1 (IAP1)	0.013345	0.275664	-1.12348	0.108856	3.31324	0.0923839	4.43672	0.124396	-1.33077	0.213958	3.38161	0.19985	4.71238	0.381952
AT1G18810	phytochrome kinase substrate-like protein;(source:Araport11) protein_coding	0.478141	-0.00620856	-1.15727	0.0227784	3.91857	0.0994216	5.07584	0.113255	-1.08349	0.0284144	3.98614	0.121325	5.06963	0.132143
AT1G19310	RING/U-box superfamily protein;(source:Araport11) protein_coding	0.405315	-0.431818	3.33479	0.236112	14.2245	1.63898	10.8898	1.80214	3.06197	0.24516	13.5199	1.30747	10.4579	1.30843
AT1G19380	sugar, putative (DUF1195);(source:Araport11) protein_coding	2.58444e-177	1.84407	14.9707	0.0231567	19.2568	0.0507592	4.28613	0.0650076	13.2781	5.6434	19.4083	4.46592	6.13019	2.09542
AT1G19450	Major facilitator superfamily protein;(source:Araport11) protein_coding	0.0124088	-0.506888	-2.38473	0.069744	6.14154	0.184786	8.52627	0.225863	-1.27549	0.357673	6.74389	0.450244	8.01938	0.539689
AT1G19490	Putative bZIP transcription factor. Expression is induced by drought and mutants are sensitive to drought. protein_coding BZIP TF 62 (BZIP62) BZIP TF 62 (BZIP62)	1.30071e-07	0.174209	-1.06463	0.0304181	3.08625	0.0124401	4.15088	0.0338253	-1.27797	0.048408	3.04712	0.0178223	4.32509	0.0566632
AT1G19640	Encodes a S-adenosyl-L-methionine:jasmonic acid carboxyl methyltransferase that catalyzes the formation of methyljasmonate from jasmonic acid. Its expression is induced in response to wounding or methyljasmonate treatment. protein_coding JASMONIC ACID CARBOXYL METHYLTRANSFERASE (JMT) JASMONIC ACID CARBOXYL METHYLTRANSFERASE (JMT)	0.0485089	-0.204557	-1.31773	0.0629412	3.37675	0.0719361	4.69448	0.123265	-1.15274	0.136952	3.33718	0.145994	4.48993	0.2165
AT1G19700	Encodes a member of the BEL family of homeodomain proteins. Its interaction with PLP (PAS/LOV PROTEIN) is diminished by blue light. protein_coding BEL1-LIKE HOMEODOMAIN 10 (BEL10) BEL1-LIKE HOMEODOMAIN 10 (BLH10);BEL1-LIKE HOMEODOMAIN 10 (BEL10)	0.284725	0.0631812	-1.17205	0.0282632	3.34565	0.097973	4.5177	0.111066	-1.27234	0.0849342	3.30855	0.0702866	4.58089	0.129951
AT1G19715	Mannose-binding lectin superfamily protein;(source:Araport11) protein_coding	0.107867	1.33472	-1.426	0.139521	6.64494	0.999044	8.07095	1.07817	-0.982934	0.741182	8.42273	1.59469	9.40566	1.79496
AT1G19960	Unknown gene, expression decreased in response to Mn and increased by cytokinin. protein_coding	0.447763	-0.0903336	7.26256	0.690359	15.0496	0.0842381	7.78709	0.687912	6.31534	0.457582	14.0121	1.08972	7.69676	1.37696
AT1G20010	beta tubulin protein_coding TUBULIN BETA-5 CHAIN (TUB5) TUBULIN BETA-5 CHAIN (TUB5)	5.86387e-12	2.07057	4.20201	0.259393	11.4336	0.107439	7.23159	0.305236	3.13367	0.219893	12.4358	1.21351	9.30217	1.24709
AT1G20030	Pathogenesis-related thaumatin superfamily protein;(source:Araport11) protein_coding	4.62176e-129	1.36436	6.54863	0.0495399	11.0842	0.0114814	4.53557	0.0565157	5.59494	0.877739	11.4949	0.235396	5.89993	1.06052
AT1G20070	hypothetical protein;(source:Araport11) protein_coding	0.0117513	-2.37641	-1.50231	0.192352	7.98556	0.952834	9.48787	1.04911	-1.22215	0.241567	5.88931	0.808627	7.11146	0.853999
AT1G20440	Belongs to the dehydrin protein family, which contains highly conserved stretches of 7-17 residues that are repetitively scattered in their sequences, the K-, S-, Y- and lysine rich segments. Cold regulated gene, amino acid sequence homology with Group II LEA (late embryogenesis abundant) proteins. Also responds to osmotic stress, ABA, dehydration and inhibits e.coli growth while overexpressed. C…	0.000754044	-2.93506	6.8263	0.0260828	14.6175	0.90922	7.79117	0.924974	6.80968	0.0890693	11.6658	0.134534	4.85611	0.190174
AT1G20450	Encodes a gene induced by low temperature and dehydration. Inhibits e.coli growth while overexpressed. Belongs to the dehydrin protein family, which contains highly conserved stretches of 7-17 residues that are repetitively scattered in their sequences, the K-, S-, Y- and lysine rich segments. LTI29 and LTI30 double overexpressors confer cold tolerance. Localized to membranes and cytoplasm. prote…	3.24363e-06	-3.35354	6.60651	0.0941488	14.8862	0.676365	8.27967	0.743602	6.97199	0.0306235	11.8981	0.256773	4.92613	0.256424
AT1G20470	SAUR-like auxin-responsive protein family;(source:Araport11) protein_coding SMALL AUXIN UPREGULATED RNA 60 (SAUR60) SMALL AUXIN UPREGULATED RNA 60 (SAUR60)	0.00283289	-1.17415	-1.78182	0.305934	3.93433	0.264963	5.71616	0.424413	-1.25645	0.301517	3.28556	0.190451	4.54201	0.373122
AT1G20510	OPC-8:0 CoA ligase1;(source:Araport11) protein_coding OPC-8:0 COA LIGASE1 (OPCL1) OPC-8:0 COA LIGASE1 (OPCL1)	0.0241871	-4.3244	3.28991	0.617785	16.6638	1.77739	13.3739	2.19061	2.96531	0.971932	12.0148	0.966203	9.04949	1.4766
AT1G20620	Catalase, catalyzes the breakdown of hydrogen peroxide (H2O2) into water and oxygen.The mRNA is cell-to-cell mobile.It is a target for SUMOlaytion (PMID: 21413927).Transnitrosylates GSNOR1 and mutants suppress the gnsnor1 phenotype. protein_coding REPRESSOR OF GSNOR1 (ROG1) REPRESSOR OF GSNOR1 (ROG1)	0.23023	0.751278	5.06844	0.453015	13.6674	0.752104	8.59892	1.01787	3.3218	0.29962	12.672	0.961851	9.35019	1.00721
AT1G20630	Catalyzes the reduction of hydrogen peroxide using heme group as cofactor. Protects cells from toxicity by H2O2. protein_coding CATALASE 1 (CAT1) CATALASE 1 (CAT1)	0.030089	0.608761	3.93043	0.280367	11.5717	0.0986685	7.64124	0.323897	3	0	11.25	1.48593	8.25	1.48593
AT1G20640	(NODULE INCEPTION)-LIKE PROTEIN, together with NLP5 controls a rhizobia-induced decrease in cell elongation rates, while additional cell divisions occurred independently of NLP4. protein_coding NIN-LIKE PROTEIN 4 (NLP4) NIN-LIKE PROTEIN 4 (NLP4)	0.142166	1.22624	1.74886	0.767369	9.38727	0.691247	7.63841	1.14534	-0.124771	1.1154	8.73988	0.941102	8.86465	1.63301
AT1G21050	MIZU-KUSSEI-like protein (Protein of unknown function, DUF617);(source:Araport11) protein_coding	0.248101	-0.428336	-1.78234	0.103393	5.1896	0.576958	6.97194	0.629463	-1.58524	0.238812	4.95837	0.790885	6.5436	0.867237
AT1G21500	hypothetical protein;(source:Araport11) protein_coding	2.5728e-15	-3.89074	1.64866	0.241463	10.1844	0.346517	8.53574	0.497327	2.90369	0.0899276	7.5487	0.183388	4.645	0.218822
AT1G21590	kinase with adenine nucleotide alpha hydrolases-like domain-containing protein;(source:Araport11) protein_coding	0.119067	-0.432569	1.94638	0.366689	15	0	13.0536	0.366689	0.489126	0.547171	13.1102	1.31766	12.6211	1.44351
AT1G21640	Encodes a protein with NAD kinase activity. The protein was also shown to bind calmodulin. protein_coding NAD KINASE 2 (NADK2) NAD KINASE 2 (NADK2)	0.0191931	-3.14823	-0.788572	1.39145	9.20677	0.426721	9.99534	1.52037	0.762902	0.850827	7.61001	0.358549	6.84711	0.988919
AT1G22070	Encodes a transcription factor. Like other TGAla-related factors, TGA3 has a highly conserved bZIP region and exhibits similar DNA-binding properties. protein_coding TGA1A-RELATED GENE 3 (TGA3) TGA1A-RELATED GENE 3 (TGA3)	1.51923e-06	-2.30199	4.27545	0.267405	15.4537	0.34367	11.1783	0.493121	5.86116	0.543004	14.7375	1.30831	8.8763	1.56642
AT1G22540	Major facilitator superfamily protein;(source:Araport11) protein_coding (NPF5.10) (NPF5.10)	6.90165e-05	-1.54878	3.79934	0.194084	12.3212	0.283534	8.52188	0.406326	2.99659	0.00750142	9.96969	0.630011	6.9731	0.62858
AT1G22850	SNARE associated Golgi protein family;(source:Araport11) protein_coding	0.00105464	-0.764189	-1.45478	0.0981408	4.89256	0.205661	6.34734	0.248565	-1.74437	0.983966	3.83878	0.813233	5.58315	1.38114
AT1G22885	transmembrane protein;(source:Araport11) protein_coding (PROSCOOP13) (PROSCOOP13)	0.455676	-0.242675	5.4717	11.7285	15.063	10.1571	9.59127	2.17974	13.8442	1.58811	23.1928	0.703717	9.3486	1.79116
AT1G23090	Encodes AST91 mRNA for sulfate transporter. protein_coding (SULTR3;3) (SULTR3;3);SULFATE TRANSPORTER 91 (AST91)	0.0418744	-1.09719	-4.23129	8.99785	6.19796	8.86682	10.4292	0.634458	10.2512	9.37731	19.5832	8.64295	9.33206	0.963421
AT1G23550	Encodes a protein with similarity to RCD1 but without the WWE domain. The protein does have a PARP signature upstream of the C-terminal protein interaction domain. The PARP signature may bind NAD+ and attach the ADP-ribose-moiety from NAD+ to the target molecule. Its presence suggests a role for the protein in ADP ribosylation. Its transcript level is up-regulated by tunicamycin (N-linked glycosy…	0.323241	0.364826	-2.29705	0.75121	3.46099	0.191759	5.75804	0.795425	-3.02144	1.55172	3.10143	0.100513	6.12286	1.55326
AT1G23740	AOR is an alkenal/one oxidoreductase that acts on compounds with unsaturated alpha,beta-carbonyls. The activity of this enzyme with a number of substrates, including acrolein and 3-buten-2-one, was demonstrated in vitro using a truncated form of the protein that lacked approximately 80 of the first amino acids. This protein appears to localize to the chloroplast where it likely helps to maintain …	2.00072e-14	-2.03563	-2.06115	0.116981	5.15872	0.218946	7.21987	0.269229	-1.43482	0.334268	3.74943	0.32209	5.18424	0.563264
AT1G24240	Ribosomal protein L19 family protein;(source:Araport11) protein_coding	0.452792	-0.117872	5.79654	0.331922	15.1268	0.807468	9.33023	0.993765	5.43962	1.44671	14.652	1.25316	9.21236	1.90928
AT1G24580	RING/U-box superfamily protein;(source:Araport11) protein_coding	0.00630254	-0.15747	-1.18684	0.0570162	3.06998	0.0142932	4.25682	0.0631211	-1.07108	0.079446	3.02827	0.0269894	4.09935	0.0856732
AT1G24625	Encodes a zinc finger protein containing only a zinc finger. protein_coding ZINC FINGER PROTEIN 7 (ZFP7) ZINC FINGER PROTEIN 7 (ZFP7)	0.0202656	1.75472	5.96493	0.414055	13.5025	0.59797	7.5376	0.856673	4.90836	0.542648	14.2007	1.58079	9.29231	1.71174
AT1G25250	Encodes a transcription factor that, together with IDD14 and IDD15, regulates auxin biosynthesis and transport and thus aerial organ morphogenesis and gravitropic responses . IDD16 also binds to the SPCH promoter and regulates stomata initiation. protein_coding	0.48916	-0.0113608	7.33117	0.396457	15.1995	0.281205	7.86828	0.418053	7.40657	0.874377	15.2635	2.18068	7.85692	1.90843
AT1G25400	transmembrane protein;(source:Araport11) protein_coding	6.43179e-81	4.3498	14.7084	0.118236	19.6785	0.190998	4.97012	0.228759	11.5284	6.80272	20.8484	5.70768	9.31992	2.06253
AT1G26150	Encodes a member of the proline-rich extensin-like receptor kinase (PERK) family. This family consists of 15 predicted receptor kinases (PMID: 15653807). protein_coding PROLINE-RICH EXTENSIN-LIKE RECEPTOR KINASE 10 (PERK10) PROLINE-RICH EXTENSIN-LIKE RECEPTOR KINASE 10 (AtPERK10);PROLINE-RICH EXTENSIN-LIKE RECEPTOR KINASE 10 (PERK10)	0.0215602	-1.99791	1.95883	0.661483	10.9964	0.574495	9.03759	0.98782	2.3152	1.50501	9.35488	1.42701	7.03968	1.60058
AT1G26761	Arabinanase/levansucrase/invertase;(source:Araport11) protein_coding	0.396026	0.161051	-0.154973	0.53381	8.20933	0.211158	8.3643	0.610859	-0.639775	0.597239	7.88558	0.350857	8.52535	0.62346
AT1G26790	Dof-type zinc finger DNA-binding family protein;(source:Araport11) protein_coding CYCLING DOF FACTOR 6 (CDF6) CYCLING DOF FACTOR 6 (CDF6)	4.35879e-38	0.229788	-1.02244	0.017381	3.00968	0.00294514	4.03213	0.0178838	-1.24751	0.186902	3.0144	0.00455477	4.26191	0.187737
AT1G26945	Encodes a basic helix-loop-helix (bHLH) protein involved in blue/far-red light signaling. Physically interacts with HFR1 and negatively regulates its activity. protein_coding KIDARI (KDR) KIDARI (KDR);PACLOBUTRAZOL RESISTANCE 6 (PRE6)	3.46866e-35	-4.90249	1.80362	0.367821	11.2075	0.205163	9.40391	0.397881	2.72148	0.145557	7.22291	0.125787	4.50142	0.210184
AT1G27120	Encodes a Golgi-localized hydroxyproline-O-galactosyltransferase. protein_coding (GALT4) (GALT4)	0.0454726	-1.99227	-2.16708	0.325573	5.41321	0.959597	7.58029	1.17856	-1.27147	0.239822	4.31655	0.510133	5.58802	0.587468
AT1G27680	ADP-glucose pyrophosphorylase catalyzes the first, rate limiting step in starch biosynthesis. The large subunit plays a regulatory role whereas the small subunit (ApS) is the catalytic isoform. Four isoforms of the large subunit (ApL1-4) have been described.Mutational analysis of APS1 suggests that APL1 and APL2 can compensate for loss of APS1 catalytic activity,suggesting both have catalytic as …	0.0250224	-2.16307	7.40672	0.358285	16.5343	0.994382	9.12757	1.10384	6.65235	0.21057	13.6169	1.38423	6.9645	1.43131
AT1G28010	Encodes an ATP-binding cassette (ABC) transporter. Expressed in the vascular tissue of primary stem. protein_coding ATP-BINDING CASSETTE B14 (ABCB14) P-GLYCOPROTEIN 14 (PGP14);MULTI-DRUG RESISTANCE 12 (MDR12);ATP-BINDING CASSETTE B14 (ABCB14);ARABIDOPSIS THALIANA ATP-BINDING CASSETTE B14 (ATABCB14)	0.0456222	2.28907	-2.43631	0.845879	4.88809	0.819539	7.3244	1.35539	-1.99202	2.31279	7.62144	0.578845	9.61347	2.50964
AT1G28140	integral membrane family protein;(source:Araport11) protein_coding	0.0566259	-0.650301	5.69612	0.218176	15.3754	0.258636	9.67931	0.41061	4.27907	0.942169	13.3081	1.23963	9.02901	1.8636
AT1G29170	Encodes a member of the SCAR family.These proteins are part of a complex (WAVE) complex.The SCAR subunit activates the ARP2/3 complex which in turn act as a nucleator for actin filaments. protein_coding (WAVE2) (WAVE2);WASP (WISKOTT-ALDRICH SYNDROME PROTEIN)-FAMILY VERPROLIN HOMOLOGOUS PROTEIN 2 (AtSCAR3); (SCAR3)	1.55806e-15	1.35486	-1.26846	0.0780726	3.80463	0.112145	5.07309	0.171802	-1.57208	0.361626	4.85586	0.974821	6.42795	1.05482
AT1G29390	Integral membrane protein in the inner envelope of chloroplasts. Provide freezing tolerance. protein_coding COLD REGULATED 314 THYLAKOID MEMBRANE 2 (COR314-TM2) COLD REGULATED 314 INNER MEMBRANE 2 (COR413IM2);COLD REGULATED 314 THYLAKOID MEMBRANE 2 (COR314-TM2)	0.369757	0.429388	6.04577	0.329207	17.9645	1.14479	11.9187	1.2914	3.01445	1.70756	15.3626	1.46409	12.3481	2.41613
AT1G29395	Integral membrane protein in the inner envelope of chloroplasts. Provide freezing tolerance. Expression is induced by short-term cold-treatment, water deprivation, and abscisic acid treatment. involved in response to salt tolerance protein_coding COLD REGULATED 314 INNER MEMBRANE 1 (COR413IM1) COLD REGULATED 414 THYLAKOID MEMBRANE 1 (COR414-TM1); (DEG25);COLD REGULATED 314 THYLAKOID MEMBRANE 1 (C…	6.20004e-07	-1.782	6.36557	0.0781695	14.8006	0.297724	8.43501	0.367489	6.4149	0.224937	13.0679	1.42058	6.65301	1.33802
AT1G29440	SAUR-like auxin-responsive protein family;(source:Araport11) protein_coding SMALL AUXIN UP RNA 63 (SAUR63) SMALL AUXIN UP RNA 63 (SAUR63)	0.00797042	-3.7992	-0.190252	0.935893	8.59353	0.854136	8.78378	1.57626	2.2721	0.674807	7.25668	0.134306	4.98458	0.700616
AT1G29460	SAUR-like auxin-responsive protein family;(source:Araport11) protein_coding	0.00396745	-1.88874	2.43073	0.128036	9.55563	0.658732	7.1249	0.711436	2.14768	0.200824	7.38385	0.190413	5.23617	0.348306
AT1G29910	member of Chlorophyll a/b-binding protein family protein_coding CHLOROPHYLL A/B BINDING PROTEIN 3 (CAB3) CHLOROPHYLL A/B BINDING PROTEIN 3 (CAB3);CELLULOSE SYNTHASE LIKE B3 (CSLB3);LIGHT HARVESTING CHLOROPHYLL A/B BINDING PROTEIN 1.2 (LHCB1.2); (AB180)	1.21017e-13	-2.59508	2.63602	0.234225	10.8144	0.408166	8.17838	0.354362	2.49732	0.3735	8.08062	0.322318	5.5833	0.566997
AT1G29920	Encodes lhcb1.1 a component of the LHCIIb light harvesting complex associated with photosystem II. protein_coding CHLOROPHYLL A/B-BINDING PROTEIN 2 (CAB2) CHLOROPHYLL A/B-BINDING PROTEIN 2 (CAB2);LIGHT HARVESTING CHLOROPHYLL A/B-BINDING PROTEIN 1.1 (LHCB1.1); (AB165)	6.57835e-06	-4.04904	0.241533	0.488374	9.13399	0.746001	8.89245	0.929215	2.36322	0.35728	7.20664	0.0541372	4.84342	0.369823
AT1G29930	Subunit of light-harvesting complex II (LHCII),which absorbs light and transfers energy to the photosynthetic reaction center. The mRNA is cell-to-cell mobile. protein_coding CHLOROPHYLL A/B BINDING PROTEIN 1 (CAB1) CHLOROPHYLL A/B BINDING PROTEIN 1 (CAB1); (AB140);CELLULOSE SYNTHASE LIKE C8 (CLSC8);LIGHT-HARVESTING CHLOROPHYLL A/B-PROTEIN 1.3 (LHCB1.3);CHLOROPHYLL A/B PROTEIN 140 (CAB140)	1.98501e-11	-5.59323	-0.317089	0.748665	11.4449	0.200512	11.762	0.846793	2.85973	0.145156	9.02853	1.01523	6.1688	1.05003
AT1G31120	potassium transporter protein_coding K+ UPTAKE PERMEASE 10 (KUP10) K+ UPTAKE PERMEASE 10 (KUP10)	0.0250176	-3.33905	1.2782	1.27479	13.674	0.923484	12.3958	1.70389	2.10113	1.03413	11.1579	1.41404	9.05676	1.79583
AT1G31173	Encodes a microRNA that targets ARF family members ARF6 and ARF8. MicroRNAs are regulatory RNAs with a mature length of ~21-nucleotides that are processed from hairpin precursors by Dicer-like enzymes. MicroRNAs can negatively regulate gene expression by attenuating translation or by directing mRNA cleavage.Mature sequence: UGAAGCUGCCAGCAUGAUCUGG miRNA_primary_transcript MICRORNA167D (MIR167D) MI…	2.14615e-27	-2.718	3.06958	0.155038	10.6514	0.344013	7.58181	0.25214	2.9967	0.00851532	7.86052	1.16013	4.86382	1.16109
AT1G31280	Encodes Argonaute gene that binds viral siRNAs and is involved in antiviral defense response. Regulates innate immunity.Mutants have increased susceptibility to Potato virus X and tobacco rattle virus. protein_coding ARGONAUTE 2 (AGO2) (ATAGO2);ARGONAUTE 2 (AGO2)	0.0964927	-1.88015	10.4523	3.12422	21.9817	2.94323	11.5294	1.44427	-0.702374	10.7281	8.94689	9.54913	9.64926	1.91169
AT1G31330	Encodes subunit F of photosystem I. protein_coding PHOTOSYSTEM I SUBUNIT F (PSAF) PHOTOSYSTEM I SUBUNIT F (PSAF)	3.30427e-16	-3.96733	1.07287	0.325024	10.826	0.234588	9.75314	0.491156	2.44578	0.328245	8.23159	0.586234	5.78581	0.736999
AT1G31350	KAR-UP F-box 1;(source:Araport11) protein_coding	0.266589	-1.25686	-8.91584	1.7306	2.91887	0.512139	11.8347	2.01691	7.11299	11.3583	17.6908	10.4465	10.5779	1.40519
AT1G31440	SH3 domain-containing protein;(source:Araport11) protein_coding SH3 DOMAIN-CONTAINING PROTEIN 1 (SH3P1) SH3 DOMAIN-CONTAINING PROTEIN 1 (SH3P1)	0.291253	0.171885	-1.36128	0.207166	3.61934	0.19744	4.98062	0.312672	-1.50061	0.169885	3.65189	0.214772	5.1525	0.343536
AT1G32220	NAD(P)-binding Rossmann-fold superfamily protein;(source:Araport11) protein_coding	0.0601488	-1.27682	-0.673527	0.492371	8.91414	0.533068	9.58766	0.821884	0.0655942	0.901324	8.37644	0.805171	8.31085	1.33183
AT1G32500	Encodes a member of a heterogenous group of non-intrinsic ATP-binding cassette (ABC) proteins. Members of this group bear no close resemblance to each other nor to representatives of specific ABC protein subfamilies from other organisms. This grouping is arbitrary and will likely change upon acquisition of further data. protein_coding ATP-BINDING CASSETTE I7 (ABCI7) ATP-BINDING CASSETTE I7 (ABCI7…	0.159001	-1.51743	-0.936156	1.07055	12.8166	0.569319	13.7528	1.5196	2.11577	1.08792	14.3511	1.19422	12.2354	1.68889
AT1G32640	Encodes a MYC-related transcriptional activator with a typical DNA binding domain of a basic helix-loop-helix leucine zipper motif. Binds to an extended G-Box promoter motif and interacts with Jasmonate ZIM-domain proteins. MYC2 interacts with EIN3 and EIL1 to repress hook curvature and resistance to Botrytis cinera.Its transcription is induced by dehydration stress, ABA treatment and blue light …	4.91975e-41	7.43031	9.89933	0.53033	15.083	0.123763	5.18368	0.556002	0.946094	2.07035	13.5601	1.53599	12.614	2.83948
AT1G32780	GroES-like zinc-binding dehydrogenase family protein;(source:Araport11) protein_coding	0.000181718	-3.20263	-0.739763	0.434218	7.70585	0.877787	8.44561	0.898278	2.32747	0.814825	7.57044	0.731492	5.24298	1.17577
AT1G32860	Glycosyl hydrolase superfamily protein;(source:Araport11) protein_coding	0.144085	-0.287969	6.51032	0.176126	11.3402	0.196586	4.82985	0.27112	6.75137	0.307254	11.2932	0.277134	4.54188	0.474632
AT1G32900	Glucosyltransferase specifically responsible for elongating amylose polymers. protein_coding GRANULE BOUND STARCH SYNTHASE 1 (GBSS1) GRANULE BOUND STARCH SYNTHASE 1 (GBSS1)	0.452991	-0.00186972	-1.0757	0.0108282	3.05503	0.0111764	4.13073	0.0158307	-1.07792	0.0246721	3.05094	0.0197457	4.12886	0.0423068
AT1G33080	MATE efflux family protein;(source:Araport11) protein_coding	0.239238	1.42474	1.18887	11.8695	10.5929	10.6555	9.40407	2.0102	-0.722677	11.1807	10.1061	9.76512	10.8288	1.52035
AT1G33110	MATE efflux family protein;(source:Araport11) protein_coding	0.433918	0.0723571	-4.38095	0.419795	3.48046	0.0955473	7.86141	0.434815	-4.37823	0.699551	3.55553	0.104469	7.93376	0.775779
AT1G33230	TMPIT-like protein;(source:Araport11) protein_coding	0.384184	-0.276135	6.11871	0.430252	13.523	0.769781	7.40427	0.93761	5.87319	0.534755	13.0013	1.40578	7.12814	1.39347
AT1G33970	IAN9 is a member of a small family of proteins. It's expression is repressed upon pathogen infection and loss of function mutants show increased resistance to bacterial pathogens. protein_coding IMMUNE ASSOCIATED NUCLEOTIDE BINDING 9 (IAN9) IMMUNE ASSOCIATED NUCLEOTIDE BINDING 9 (IAN9)	0.223787	0.629945	3.92196	0.327755	12.7983	0.603936	8.87629	0.82946	3.05639	0.363461	12.5626	1.27749	9.50624	1.36271
AT1G34000	Encodes a novel member of the Lhc family from Arabidopsis with one predicted transmembrane alpha-helix closely related to helix I of Lhc protein from PSI (Lhca4). Gene expression is triggered by light stress and both transcript and protein accumulate in a light intensity-dependent manner. Ohp2 is associated with PSI under low- or high-light conditions. Together with OHP1, OHP2 is essential for th…	0.407792	0.123042	-1.93109	0.216958	6.73875	0.386864	8.66985	0.52756	-1.66737	0.965506	7.12552	0.358515	8.79289	0.945778
AT1G35516	myb-like transcription factor family protein;(source:Araport11) protein_coding	4.18022e-07	2.18097	18.1769	0.293698	23.7872	0.230519	5.61034	0.442679	2.89943	11.8732	10.6907	10.8925	7.79131	1.62964
AT1G35720	Encodes a member of the annexin gene family, a diverse, multigene family of calcium-dependent, membrane-binding proteins. The protein was determined to have peroxidase activity. This activity is thought to be dependent on the presence of post-translational modifications (most likely phosphorylation). The protein was shown to be present as a mixture of monomer and homodimer. The homodimerization s…	0.0423978	0.703653	10.0848	0.285317	15.9183	0.227825	5.83351	0.408266	7.25056	0.710111	13.7877	1.43102	6.53716	1.1045
AT1G42540	member of Putative ligand-gated ion channel subunit family protein_coding GLUTAMATE RECEPTOR 3.3 (GLR3.3) GLUTAMATE RECEPTOR 3.3 (GLR3.3); (ATGLR3.3)	0.262503	1.00206	-0.0412878	1.36754	8.82713	0.571788	8.86841	1.57644	-1.08531	0.36425	8.78516	1.28952	9.87047	1.33884
AT1G43620	Encodes a UDP-glucose:sterol-glucosyltransferase. Mutants produce pale greenish-brown seeds whose dormancy was slightly reduced protein_coding (UGT80B1) TRANSPARENT TESTA 15 (TT15); (UGT80B1);TRANSPARENT TESTA GLABROUS 15 (TTG15)	0.495048	0.00892218	5.924	0.366833	13.0649	0.545652	7.14086	0.718816	5.61797	0.699664	12.7677	0.763436	7.14978	1.28078
AT1G44446	Encodes chlorophyllide <i>a</i> oxygenase which converts chlorophyllide <i>a</i> to chlorophyllide <i>b</i> by catalyzing two successive hydroxylations at the 7-methyl group of chlorophyllide <i>a</i> . Mutants are deficient in pigments that associate with thylakoid membrane proteins, lacking chlorophyll <i>b</i> and light-harvesting proteins of photosystem II. The protein was shown through cross…	0.000328153	-1.16938	0.99488	0.30242	7.82267	0.118525	6.82779	0.343208	1.80419	0.382269	7.4626	0.175264	5.65841	0.449114
AT1G47530	MATE efflux family protein;(source:Araport11) protein_coding (DTX33) (DTX33)	0.000309917	1.60074	-3.7472	0.44266	3.53313	0.114207	7.28032	0.467673	-4.89991	1.62766	3.98115	0.427136	8.88107	1.87712
AT1G48120	Encodes a nuclear localized aminotransferase-like protein containing a plant mobile domain. protein_coding MAIN-LIKE 3 (MAIL3) MAIN-LIKE 3 (MAIL3)	5.83363e-06	-2.17034	-0.594208	0.462031	14.1077	0.251495	14.7019	0.495092	-0.825429	0.457857	11.7061	1.0152	12.5316	1.20357
AT1G48210	Plays role in abscisic acid (ABA)-dependent pathway in response to dehydration; forms homo- or heterodimers in a kinase active dependent manner. protein_coding CYTOSOLIC ABA RECEPTOR KINASE 11 (CARK11) CYTOSOLIC ABA RECEPTOR KINASE 11 (CARK11)	0.0110615	3.17183	9.54725	0.511284	20.2401	1.21743	10.6929	1.38614	3.04908	10.1642	16.9138	8.1653	13.8647	3.02525
AT1G48920	Encodes ATNUC-L1 (NUCLEOLIN LIKE 1), the predominant form of the two nucleolin proteins found in Arabidopsis. This protein is involved in rRNA processing, ribosome biosynthesis, and vascular pattern formation. PARL1 localizes to the nucleolus and parl1 mutants accumulate elevated levels of the unspliced 35S pre-rRNA. parl1 mutants also have defects in cotyledon, leaf, sepal, and petal vein patter…	0.00145319	-5.40141	7.43663	0.784756	18.2547	1.35533	10.8181	1.8141	6.88474	0.137429	12.3014	0.437417	5.41664	0.485587
AT1G49200	RING/U-box superfamily protein;(source:Araport11) protein_coding ARABIDOPSIS T??XICOS EN LEVADURA 75 (ATL75) ARABIDOPSIS T??XICOS EN LEVADURA 75 (ATL75)	0.0473501	1.13503	17.5392	0.660621	23.4276	0.0935523	5.8884	0.679207	16.735	1.48081	23.7585	0.347709	7.02343	1.54504
AT1G49560	Homeodomain-like superfamily protein;(source:Araport11) protein_coding HRS1 HOMOLOG6 (HHO6) HRS1 HOMOLOG6 (HHO6)	0.181613	0.215253	6.71472	0.101236	12.5281	0.192916	5.81335	0.236741	6.46734	0.220315	12.4959	1.14211	6.0286	1.16931
AT1G49720	Identified as a protein that binds to abscisic acid response elements. May mediate transcriptional regulation of ABA responses. protein_coding ABSCISIC ACID RESPONSIVE ELEMENT-BINDING FACTOR 1 (ABF1) (ATABF1);ABSCISIC ACID RESPONSIVE ELEMENT-BINDING FACTOR 1 (ABF1)	0.0946205	-0.554533	5.91635	0.242835	12.4264	0.283253	6.51009	0.422396	6.02963	0.0842412	11.9852	0.174622	5.95556	0.213425
AT1G50250	encodes an FTSH protease that is localized to the chloroplast. Involved in the D1 repair cycle of Photosystem II. FtsH1 and FtsH5 are interchangeable in thylakoid membranes. protein_coding FTSH PROTEASE 1 (FTSH1) FTSH PROTEASE 1 (FTSH1)	0.00270928	-1.23608	-2.38781	0.388882	3.66364	0.138541	6.05144	0.444469	-1.29801	0.299952	3.51735	0.212339	4.81536	0.402516
AT1G50590	RmlC-like cupins superfamily protein;(source:Araport11) protein_coding	2.01462e-28	1.61718	-1.16639	0.137727	3.10313	0.106513	4.26952	0.147081	7.56187	10.5758	13.4486	9.22342	5.88671	1.84178
AT1G50660	actin cytoskeleton-regulatory complex pan-like protein;(source:Araport11) protein_coding	0.00248427	-0.440498	-1.25298	0.134702	3.53094	0.0576023	4.78392	0.156813	-1.09255	0.0952805	3.25087	0.205174	4.34342	0.193437
AT1G51090	Heavy metal associated domain containing protein involved in plant immunity.Mutants show an increase in root length under NO stress and reduction in root length under H2O2 stress conditions. Mutants show increases in defense responses to pathogens including hypersensitive lesions, increased resistance and induction of SAR genes. protein_coding (ATHMAD1) HEAVY METAL ASSOCIATED PROTEIN 9 (ATHMP09);…	0.126779	-0.535677	6.86404	0.0337426	12.4645	0.443249	5.60051	0.469171	6.9601	0.0359645	12.0249	0.668932	5.06483	0.676099
AT1G51110	localized to chloroplasts protein_coding FIBRILLIN10 (FBN10) FIBRILLIN10 (FBN10)	0.212286	-1.25038	0.744621	1.02611	11.9311	0.932264	11.1865	1.56588	1.47749	0.728088	11.4136	1.76952	9.93612	2.2485
AT1G51440	Encodes a lipase that hydrolyzes phosphatidylcholine, glycolipids as well as triacylglycerols. protein_coding DAD1-LIKE LIPASE 2 (DALL2) DAD1-LIKE LIPASE 2 (DALL2)	3.50191e-07	-0.574858	-1.19389	0.0770585	3.73139	0.0719755	4.92528	0.115869	-1.0547	0.0808664	3.29572	0.102677	4.35042	0.121793
AT1G51610	Cation efflux family protein;(source:Araport11) protein_coding	5.65188e-09	0.986986	6.52837	0.119472	11.7511	0.0955473	5.2227	0.172855	6.17563	0.231304	12.3853	0.686945	6.20969	0.808193
AT1G52220	Thylakoid membrane localized protein that interacts with other CURT family proteins. Oligomerization is associated with grana thylakoid curavature. protein_coding CURVATURE THYLAKOID 1C (CURT1C) CURVATURE THYLAKOID 1C (CURT1C)	7.01652e-06	-4.41465	2.14769	0.80495	11.8975	0.345153	9.74978	1.01642	2.63885	0.23365	7.97399	0.18029	5.33514	0.312177
AT1G52230	Phosphorylation of this protein is dependent on calcium. The mRNA is cell-to-cell mobile. protein_coding PHOTOSYSTEM I SUBUNIT H2 (PSAH2) PHOTOSYSTEM I SUBUNIT H2 (PSAH2);PHOTOSYSTEM I SUBUNIT H-2 (PSAH-2); (PSI-H)	1.90362e-10	-4.67899	-0.256211	0.562083	10.2517	0.338036	10.5079	0.747236	1.99899	0.761685	7.82795	0.148407	5.82896	0.782216
AT1G52240	Encodes a member of KPP-like gene family, homolog of KPP (kinase partner protein) gene in tomato. Also a member of the RopGEF (guanine nucleotide exchange factor) family, containing the novel PRONE domain (plant-specific Rop nucleotide exchanger), which is exclusively active towards members of the Rop subfamily . protein_coding ROP (RHO OF PLANTS) GUANINE NUCLEOTIDE EXCHANGE FACTOR 11 (ROPGEF11) …	9.82914e-05	-3.5056	-0.265738	0.926901	7.70931	0.438218	7.97505	0.941514	2.90995	0.0803934	7.3794	0.212724	4.46945	0.242454
AT1G52510	alpha/beta-Hydrolases superfamily protein;(source:Araport11) protein_coding	0.000311266	-5.14602	-2.28637	1.45927	10.1559	0.829704	12.4423	1.50398	1.04669	1.14456	8.343	0.554387	7.29631	1.32059
AT1G52540	Protein kinase superfamily protein;(source:Araport11) protein_coding	6.80433e-09	2.5165	-1.80309	0.247448	3.73848	0.28036	5.54157	0.443183	-5.02862	0.845358	3.02945	0.236049	8.05807	0.795763
AT1G52565	cytochrome P450 family protein;(source:Araport11) protein_coding	0.0335929	0.68829	-4.70026	0.334939	3.51028	0.228581	8.21054	0.376027	-4.85154	0.293859	4.04728	0.480756	8.89883	0.58852
AT1G53035	transmembrane protein;(source:Araport11) protein_coding	7.37872e-29	0.94355	6.82538	0.0366018	12.0009	0.0635274	5.1755	0.085116	6.83615	0.121864	12.9552	1.37093	6.11905	1.3813
AT1G53090	Encodes a member of the SPA (suppressor of phyA-105) protein family (SPA1-SPA4). SPA proteins contain an N-terminal serine/threonine kinase-like motif followed by a coiled-coil structure and a C-terminal WD-repeat domain. SPA proteins function redundantly in suppressing photomorphogenesis in dark- and light-grown seedlings. SPA4 (and SPA3) predominantly regulates elongation growth in adult plants…	1.02699e-06	-1.20857	-2.10715	0.189184	3.54594	0.0883946	5.6531	0.25454	-1.32334	0.360017	3.12119	0.119202	4.44453	0.392617
AT1G53110	proton pump-interactor;(source:Araport11) protein_coding	0.384465	0.44244	3.97044	0.932509	14.2204	1.18323	10.25	1.50604	3.5371	0.691026	14.2295	1.91265	10.6924	2.08698
AT1G53670	1-Cys methionine sulfoxide reductase. protein_coding METHIONINE SULFOXIDE REDUCTASE B 1 (MSRB1) (ATMSRB1);METHIONINE SULFOXIDE REDUCTASE B 1 (MSRB1)	1.7269e-05	-3.87453	-1.31039	0.119641	7.18821	0.865104	8.4986	0.935588	-1.07337	0.127931	3.5507	0.335119	4.62407	0.374904
AT1G54410	Encodes a KS-type dehydrin can reduce the formation of reactive oxygen species (ROS) from Cu. protein_coding DEHYDRIN 11KDA (HIRD11) DEHYDRIN 11KDA (HIRD11); (ATHIRD11)	0.100747	-1.22204	6.28106	0.154218	15.0397	0.872621	8.75864	0.956734	5.54918	0.374686	13.0858	1.0917	7.5366	1.32616
AT1G54460	TPX2 (targeting protein for Xklp2) protein family;(source:Araport11) protein_coding	0.370718	-0.553917	7.92662	10.9371	16.935	9.81093	9.00834	1.67878	13.7296	1.05966	22.184	0.739198	8.45443	1.36398
AT1G54710	autophagy 18h-like protein;(source:Araport11) protein_coding HOMOLOG OF YEAST AUTOPHAGY 18 (ATG18) H (ATG18H) HOMOLOG OF YEAST AUTOPHAGY 18 (ATG18) H (ATG18H);HOMOLOG OF YEAST AUTOPHAGY 18 (ATG18) H (ATATG18H)	0.0289786	-2.45208	-2.02488	0.44196	8.2434	1.08095	10.2683	1.29328	-0.493747	1.62613	7.32245	0.774458	7.8162	1.48851
AT1G54780	Encodes a thylakoid lumen protein regulating photosystem II repair cycle. Has acid phosphatase activity. The mRNA is cell-to-cell mobile. protein_coding THYLAKOID LUMEN PROTEIN 18.3 (TLP18.3) THYLAKOID LUMEN PROTEIN 18.3 (TLP18.3); (ATTLP18.3)	3.7287e-13	-3.34319	0.344702	0.385041	10.6563	0.191575	10.3116	0.466224	1.42225	0.923479	8.39067	0.549556	6.96842	1.14921
AT1G55260	Bifunctional inhibitor/lipid-transfer protein/seed storage 2S albumin superfamily protein;(source:Araport11) protein_coding GLYCOSYLPHOSPHATIDYLINOSITOL-ANCHORED LIPID PROTEIN TRANSFER 6 (LTPG6) GLYCOSYLPHOSPHATIDYLINOSITOL-ANCHORED LIPID PROTEIN TRANSFER 6 (LTPG6)	0.000360344	-3.62424	-1.31941	0.338058	10.1329	1.00267	11.4523	1.07176	1.3695	1.59764	9.19758	1.40773	7.82808	2.08326
AT1G55670	Encodes subunit G of photosystem I, an 11-kDa membrane protein that plays an important role in electron transport between plastocyanin and PSI and is involved in the stability of the PSI complex. PSI-G subunit is bound to PSI-B and is in contact with Lhca1. The protein inserts into thylakoids by a direct or "spontaneous" pathway that does not involve the activities of any known chloroplast protei…	2.99386e-18	-4.16773	0.858014	0.332809	11.1969	0.222234	10.3389	0.482779	2.22512	0.575539	8.39632	0.82448	6.17119	1.12587
AT1G55920	Encodes a chloroplast/cytosol localized serine O-acetyltransferase involved in sulfur assimilation and cysteine biosynthesis. Expressed in the vascular system. The mRNA is cell-to-cell mobile. protein_coding SERINE ACETYLTRANSFERASE 2;1 (SERAT2;1) SERINE ACETYLTRANSFERASE 2;1 (ATSERAT2;1);SERINE ACETYLTRANSFERASE 5 (SAT5); (ATSAT1);SERINE ACETYLTRANSFERASE 2;1 (SERAT2;1);SERINE ACETYLTRANSFERASE …	0.359184	0.164441	-2.13212	0.356555	7.42519	0.276248	9.55731	0.455967	-1.63553	1.04666	8.08621	1.95802	9.72175	2.4924
AT1G55960	Polyketide cyclase/dehydrase and lipid transport superfamily protein;(source:Araport11) protein_coding	7.17061e-55	0.606155	-1.00589	0.00737143	3.20975	0.0379806	4.21563	0.0389644	-1.0862	0.0619305	3.73559	0.273701	4.82179	0.300421
AT1G56300	Chaperone DnaJ-domain superfamily protein;(source:Araport11) protein_coding (DJC53) (DJC53)	1.08221e-18	0.994738	6.58269	0.100637	11.738	0.0447216	5.15526	0.113705	5.92279	0.309728	12.0728	0.327985	6.15	0.46628
AT1G57850	Toll-Interleukin-Resistance (TIR) domain family protein;(source:Araport11) protein_coding	0.352721	0.502335	10.9619	0.0773813	17.0502	1.3382	6.08829	1.32898	12.3823	1.81981	18.973	2.45256	6.59063	2.38558
AT1G58290	Encodes a protein with glutamyl-tRNA reductase (GluTR) activity, catalyzing the NADPH-dependent reduction of Glu-tRNA(Glu) to glutamate 1-semialdehyde (GSA) with the release of free tRNA(Glu). It is involved in the early steps of chlorophyll biosynthesis. protein_coding (HEMA1) (HEMA1);GLUTAMYL-TRNA REDUCTASE (GLUTR);ARABIDOPSIS THALIANA HEMA 1 (AtHEMA1)	0.0981247	-0.391867	-1.83101	0.0879218	6.28596	0.266465	8.11696	0.30323	-0.660975	0.636943	7.06412	0.0939913	7.72509	0.621651
AT1G58520	GDSL-like lipase/acylhydrolase superfamily protein;(source:Araport11) protein_coding (RXW8) (RXW8)	0.000628987	-0.125487	-1.19243	0.023441	3.18523	0.025243	4.37766	0.0389059	-1.1495	0.0850447	3.10267	0.0282516	4.25217	0.0940975
AT1G61520	PSI type III chlorophyll a/b-binding protein (Lhca3*1) The mRNA is cell-to-cell mobile. protein_coding PHOTOSYSTEM I LIGHT HARVESTING COMPLEX GENE 3 (LHCA3) PHOTOSYSTEM I LIGHT HARVESTING COMPLEX GENE 3 (LHCA3)	9.18743e-43	-3.46192	1.56176	0.0848248	10.9845	0.240222	9.42278	0.253493	2.46475	0.282855	8.4256	0.340535	5.96085	0.475012
AT1G61795	PAK-box/P21-Rho-binding family protein;(source:Araport11) protein_coding	0.0737902	-1.2713	2.75004	0.133074	8.80326	0.867643	6.05322	0.877893	2.4563	0.428407	7.23821	0.243383	4.78191	0.499682
AT1G62180	encodes a adenosine 5'-phosphosulfate reductase, involved in sulfate assimilation. Is a major effect locus for natural variation of shoot sulfate content in Arabidopsis. protein_coding 5'ADENYLYLPHOSPHOSULFATE REDUCTASE 2 (APR2) 5'ADENYLYLPHOSPHOSULFATE REDUCTASE 2 (APR2);ADENOSINE-5'-PHOSPHOSULFATE REDUCTASE (APSR); (ATAPR2); (PRH);3'-PHOSPHOADENOSINE-5'-PHOSPHOSULFATE (PAPS) REDUCTASE HOMOLOG 4…	0.466019	0.00974733	-1.57993	0.0887838	3.42501	0.0448028	5.00493	0.114297	-1.51673	0.416216	3.49795	0.0787418	5.01468	0.438733
AT1G62250	orotidine 5-phosphate decarboxylase;(source:Araport11) protein_coding	0.105957	-0.809578	-1.81342	0.34231	4.6065	0.541599	6.41992	0.648533	-1.34346	0.283611	4.26689	0.820168	5.61034	1.01573
AT1G63240	Methyl-DNA binding protein which interacts with RMB1 and ROS1 acting in the base excision repair pathway through DNA methylation. protein_coding ROS1-ASSOCIATED METHYL-DNA BINDING PROTEIN 1 (RMB1) ROS1-ASSOCIATED METHYL-DNA BINDING PROTEIN 1 (RMB1)	0.469	-0.037227	3.25337	0.246938	12.3123	0.436775	9.05898	0.4786	2.42606	0.835796	11.4478	0.703737	9.02175	0.981168
AT1G63580	Encodes a plasma membrane-localized protein with two DUF26 domains and a GPI anchor domain. protein_coding	0.277337	0.492766	1.6667	0.642475	7.93886	0.483527	6.27216	0.834108	-1.02766	0.36112	5.73727	1.75771	6.76493	1.60373
AT1G63690	SIGNAL PEPTIDE PEPTIDASE-LIKE 2;(source:Araport11) protein_coding SIGNAL PEPTIDE PEPTIDASE-LIKE 2 (SPPL2) SIGNAL PEPTIDE PEPTIDASE-LIKE 2 (SPPL2);SIGNAL PEPTIDE PEPTIDASE-LIKE 2 (ATSPPL2)	3.00202e-59	-3.32416	2.90537	0.105975	11.1144	0.18986	8.20907	0.205331	2.9759	0.0515535	7.86081	0.290092	4.88491	0.290943
AT1G63850	BTB/POZ domain-containing protein;(source:Araport11) protein_coding	2.08063e-05	-3.82347	-3.61846	0.579104	9.17515	0.60701	12.7936	0.932931	-1.47355	0.255172	7.4966	2.26719	8.97015	2.42662
AT1G63970	Encodes a protein with 2C-methyl-D-erythritol 2,4-cyclodiphosphate synthase activity. The protein's activity was confirmed by heterologous expression of phenotypic complementation of the E. coli ispF mutant. Plants defective in this gene display an albino lethal phenotype.Homolog of E. coli IspF protein_coding ISOPRENOID F (ISPF) 2C-METHYL-D-ERYTHRITOL 2,4-CYCLODIPHOSPHATE SYNTHASE (MECPS);ISOPRE…	0.00204921	4.28098	-0.46036	0.686605	12.0155	1.34537	12.4759	1.49138	-0.00832175	1.0202	16.7485	0.910271	16.7569	1.50104
AT1G64170	member of Putative Na+/H+ antiporter family protein_coding CATION/H+ EXCHANGER 16 (CHX16) CATION/H+ EXCHANGER 16 (ATCHX16);CATION/H+ EXCHANGER 16 (CHX16)	0.0133162	1.87804	6.32239	0.359978	12.8395	0.683808	6.51707	0.847161	3.99701	0.48036	12.3921	1.11951	8.39511	1.34866
AT1G64490	DEK, chromatin associated protein;(source:Araport11) protein_coding	6.90521e-13	-3.9141	-4.80536	0.309849	4.75975	0.332611	9.56511	0.552376	-1.99041	0.844163	3.6606	0.504839	5.65101	1.13284
AT1G64500	A member of a protein family found in plants and animals that contain conserved C-terminal glutaredoxin-like and putative zinc-binding cysteine-rich domains. It is involved in light stimulated actin bundling and chloroplast movement. The mRNA is cell-to-cell mobile. protein_coding (THRUMIN1) (THRUMIN1)	0.000344645	-0.576444	-2.16755	0.145851	3.47861	0.0860199	5.64616	0.169852	-1.81495	0.179876	3.25476	0.0588231	5.06972	0.216641
AT1G64530	Nitrate inducible DNA binding transcriptional activator. protein_coding NIN-LIKE PROTEIN 6 (NLP6) NIN-LIKE PROTEIN 6 (NLP6)	0.148106	-0.621538	-2.36269	0.221204	4.91142	0.519484	7.27411	0.595006	-2.22942	0.728621	4.42316	0.418572	6.65258	0.977461
AT1G64620	Plant-specific Dof transcription factor which regulates vascular cell di#erentiation and lignin biosynthesis. protein_coding (DOF1.8) (DOF1.8); (VDOF2)	0.474131	-0.0689876	-1.57408	0.552906	6.12145	0.825639	7.69553	1.06317	-1.36751	0.139763	6.25903	0.875401	7.62654	0.945254
AT1G64780	encodes an ammonium transporter protein believed to act as a high affinity transporter. It is expressed in the root, primarily in endodermal and cortical cells, and contributes to ammonium uptake in the root. protein_coding AMMONIUM TRANSPORTER 1;2 (AMT1;2) AMMONIUM TRANSPORTER 1;2 (AMT1;2);AMMONIUM TRANSPORTER 1;2 (ATAMT1;2)	0.201309	0.0298172	-1.11939	0.0291639	3.07463	0.0139991	4.19402	0.0356258	-1.17423	0.0738169	3.0496	0.0368899	4.22384	0.0971278
AT1G64860	Subunit of chloroplast RNA polymerase, confers the ability to recognize promoter sequences on the core enzyme protein_coding SIGMA FACTOR A (SIGA) (SIGB);SIGMA FACTOR A (SIGA);RNA POLYMERASE SIGMA SUBUNIT 1 (SIG1); (RPOD1);RNAPOLYMERASE SIGMA SUBUNIT 2 (SIG2)	0.00077235	-2.62918	-3.74657	0.657315	7.03052	0.319243	10.7771	0.830402	-1.20413	0.420392	6.94379	0.633468	8.14792	0.64246
AT1G64890	Major facilitator superfamily protein;(source:Araport11) protein_coding	0.0507492	-0.821381	6.69084	0.0590926	13.4356	0.48067	6.74472	0.501566	6.40241	0.107809	12.3258	0.328981	5.92334	0.354237
AT1G65870	Disease resistance-responsive (dirigent-like protein) family protein;(source:Araport11) protein_coding	0.0316475	0.049487	-1.1176	0.0245009	3.06609	0.0067755	4.18369	0.0266473	-1.17173	0.0643383	3.06145	0.0541584	4.23318	0.101999
AT1G66060	hypothetical protein (DUF577);(source:Araport11) protein_coding	4.80974e-10	0.296014	7	0	11.0341	0.0484031	4.03406	0.0484031	6.83882	0.0423616	11.1689	0.0496205	4.33008	0.0874698
AT1G66100	Predicted to encode a PR (pathogenesis-related) protein. Belongs to the plant thionin (PR-13) family with the following members: At1g66100, At5g36910, At1g72260, At2g15010, At1g12663, At1g12660. protein_coding	0.019044	-2.5243	-1.44464	0.153574	6.39183	1.15066	7.83648	1.21717	1.74481	1.31868	7.05698	0.0962343	5.31217	1.33348
AT1G66130	NAD(P)-binding Rossmann-fold superfamily protein;(source:Araport11) protein_coding	0.000160601	-2.39802	-2.24571	0.284113	6.41308	0.487565	8.65879	0.666565	-2.03451	0.749517	4.22626	0.746361	6.26078	1.27134
AT1G66330	senescence-associated family protein;(source:Araport11) protein_coding	4.103e-05	-1.64797	-1.64866	0.119072	6.02158	0.357506	7.67024	0.418447	-1.23871	0.134505	4.78356	0.563757	6.02227	0.602532
AT1G66410	encodes a calmodulin protein_coding CALMODULIN 4 (CAM4) CALMODULIN 4 (CAM4)	0.00161581	-4.91464	4.58448	0.411803	18.263	1.50248	13.6785	1.66892	5.96654	0.54294	14.7305	1.7913	8.76391	2.10718
AT1G66540	Cytochrome P450 superfamily protein;(source:Araport11) protein_coding	2.86165e-05	-1.71637	-1.16613	0.0438033	5.15634	0.412922	6.32247	0.42654	-1.03307	0.0548273	3.57304	0.212245	4.60611	0.21622
AT1G66725	Encodes a microRNA that targets several SAMT family members. miR163, is highly expressed in A. thaliana diploids but down-regulated in A. thaliana autotetraploids and repressed in A. arenosa and A. suecica. MicroRNAs are regulatory RNAs with a mature length of ~21-nucleotides that are processed from hairpin precursors by Dicer-like enzymes. MicroRNAs can negatively regulate gene expression by att…	0.00460295	-1.51214	-1.79302	0.424142	3.90685	0.270728	5.69986	0.580631	-1.1173	0.120328	3.07042	0.0537827	4.18772	0.150312
AT1G66840	Encodes a coiled-coil protein WEB2 (weak chloroplast movement under blue light 2, also named PMI2/plastid movement impaired 2). Involved in chloroplast avoidance movement under intermediate and high light intensities. WEB2, together with another coiled-coil protein WEB1 (AT2G26570), maintains the chloroplast photorelocation movement velocity. protein_coding PLASTID MOVEMENT IMPAIRED 2 (PMI2) WEAK…	0.443215	0.0193049	-1.43411	0.0894547	3.38055	0.0672212	4.81466	0.135167	-1.25386	0.0927848	3.5801	0.326919	4.83396	0.361564
AT1G67265	ROTUNDIFOLIA like 21;(source:Araport11) protein_coding ROTUNDIFOLIA LIKE 21 (RTFL21) DEVIL 3 (DVL3);ROTUNDIFOLIA LIKE 21 (RTFL21)	0.272221	0.719184	5.37675	1.14441	11.3504	0.262097	5.97363	1.18655	6.19169	1.57687	12.8845	1.7566	6.69281	1.43739
AT1G67370	Meiotic asynaptic mutant 1 (ASY1). ASY1 protein is initially distributed as numerous foci throughout the chromatin. During early G2, the foci are juxtaposed to the nascent chromosome axes to form a continuous axis associated signal. protein_coding ASYNAPTIC 1 (ASY1) (ATASY1);ASYNAPTIC 1 (ASY1)	0.054758	-2.81531	8.6379	1.21112	16.8234	1.08846	8.18552	1.75916	7	0	12.3702	0.798374	5.37021	0.798374
AT1G67660	Restriction endonuclease, type II-like superfamily protein;(source:Araport11) protein_coding	6.55211e-05	1.5304	6.47107	0.135709	12.896	0.353576	6.42493	0.400157	5.80363	0.540308	13.759	0.671767	7.95533	1.03236
AT1G68050	Encodes FKF1, a flavin-binding kelch repeat F box protein, is clock-controlled, regulates transition to flowering. Forms a complex with GI on the CO promoter to regulate CO expression. protein_coding FLAVIN-BINDING, KELCH REPEAT, F BOX 1 (FKF1) FLAVIN-BINDING, KELCH REPEAT, F BOX 1 (FKF1); (ADO3)	0.00857771	-0.620781	6.9913	0.00329311	12.4304	0.259894	5.43907	0.260465	6.99112	0.0049754	11.8094	0.330647	4.81829	0.330697
AT1G68440	Transmembrane protein;(source:Araport11). Expression induced by abiotic stressors such as ABA, drought, heat, light, NaCl, osmotic stress and wounding. protein_coding	4.58208e-05	-0.457835	-1.98939	0.113033	3.19483	0.0217828	5.18422	0.117042	-1.50671	0.170253	3.21968	0.0406621	4.72638	0.188424
AT1G68560	Encodes a bifunctional alpha-l-arabinofuranosidase/beta-d-xylosidase that belongs to family 3 of glycoside hydrolases. protein_coding ALPHA-XYLOSIDASE 1 (XYL1) ALPHA-XYLOSIDASE 1 (ATXYL1);ALPHA-XYLOSIDASE 1 (XYL1); (GH31); (TRG1);ALTERED XYLOGLUCAN 3 (AXY3);THERMOINHIBITION RESISTANT GERMINATION 1 (TRG1)	0.34649	0.167984	4.15053	0.318971	11.7293	0.168087	7.57872	0.425478	2.88204	0.19574	10.6287	0.996486	7.74671	0.9265
AT1G68830	STN7 protein kinase; required for state transitions, phosphorylation of the major antenna complex (LHCII) between PSII and PSI, and light adaptation. STN7 is involved in state transitions. protein_coding STT7 HOMOLOG STN7 (STN7) STT7 HOMOLOG STN7 (STN7)	0.0188238	-1.39667	-1.69902	0.47024	8.22164	0.295761	9.92066	0.671907	-0.998604	0.860031	7.52539	0.259276	8.52399	0.997898
AT1G69140	pseudogene of hypothetical protein;(source:Araport11) pseudogene	0.00636533	1.28586	6.98725	0.00290672	12.3154	0.514811	5.3281	0.516159	7.39792	0.652854	14.0119	1.21482	6.61397	1.04619
AT1G69160	suppressor;(source:Araport11) protein_coding BIG GRAIN LIKE 1 (BGL1) BIG GRAIN LIKE 1 (BGL1)	0.350553	0.285875	-0.926321	0.72352	7.3194	0.0927611	8.24572	0.744799	-1.4995	1.53294	7.03209	0.117845	8.53159	1.52844
AT1G69330	RING/U-box superfamily protein;(source:Araport11) protein_coding	0.000132795	3.61396	4.41333	0.790683	11.7671	0.298296	7.3538	0.991013	1.59347	1.17112	12.5612	1.2581	10.9678	1.85703
AT1G69480	EXS (ERD1/XPR1/SYG1) family protein;(source:Araport11) protein_coding	0.341016	0.293042	-1	0	3.47172	0.715275	4.47172	0.715275	-1.53287	0.275641	3.23189	0.125091	4.76476	0.368254
AT1G69570	CDF5 is a circadian regulated transcript that is antiphasic with respect to its natural antisense transcript (NAT) FLORE (AT1G69572).CDF5 transcript accumulation delays flowering. CDF5 links circadian oscillation and photoperiodism. protein_coding CYCLING DOF FACTOR 5 (CDF5) CYCLING DOF FACTOR 5 (CDF5)	0.0740449	-0.836922	-1.14744	0.112134	4.75234	0.541931	5.89978	0.578659	-1.39878	0.294468	3.66408	0.308161	5.06286	0.498018
AT1G69830	Encodes a plastid-localized &#945;-amylase. Expression is reduced in the SEX4 mutant. Loss of function mutations show normal diurnal pattern of starch accumulation/degradation. Expression follows circadian rhythms. protein_coding ALPHA-AMYLASE-LIKE 3 (AMY3) ALPHA-AMYLASE-LIKE 3 (ATAMY3);ALPHA-AMYLASE-LIKE 3 (AMY3)	0.251265	-0.288183	5.60201	0.242711	13.8605	0.287054	8.25844	0.429794	4.93863	0.69652	12.9089	0.870153	7.97026	1.39972
AT1G69950	transposable_element_gene;(source:Araport11);hAT-like transposase family (hobo/Ac/Tam3), has a 1.0e-71 P-value blast match to GB:CAA29005 ORFa of Maize Ac (hAT-element) (Zea mays);(source:TAIR10) transposable_element_gene	0.000230734	-7.07993	3.29767	1.7711	18.2758	0.610637	14.9781	2.02158	5.34563	1.57189	13.2438	1.77503	7.89818	3.00096
AT1G70000	Encodes a MYB-like Domain transcription factor that plays a positive role in anthocyanin accumulation in response to light and cytokinin via repression of MYBL2.MYBD expression increased in response to light or cytokinin, and MYBD enhanced anthocyanin biosynthesis via the repression of MYBL2 encoding for a transcription factor that had a negative effect on this process. In addition, MYBD can bind…	0.00569473	-0.348389	-1.4966	0.099675	3.43076	0.0821094	4.92736	0.137675	-1.28865	0.113533	3.29031	0.126104	4.57897	0.212473
AT1G70230	Encodes a member of the TBL (TRICHOME BIREFRINGENCE-LIKE) gene family containing a plant-specific DUF231 (domain of unknown function) domain. A putative xyloglucan O-acetyltransferase. TBL gene family has 46 members, two of which (TBR/AT5G06700 and TBL3/AT5G01360) have been shown to be involved in the synthesis and deposition of secondary wall cellulose, presumably by influencing the esterificati…	0.22132	-0.439302	-1.55805	0.140782	5.06865	0.537904	6.6267	0.572199	-1.4764	0.283242	4.711	0.599051	6.1874	0.772454
AT1G70420	DNA ligase-like protein, putative (DUF1645);(source:Araport11) protein_coding	2.73736e-58	2.08017	5.55885	0.106519	11.42	0.0560794	5.86118	0.129584	3.86214	0.77165	11.8035	0.486248	7.94135	0.986301
AT1G70610	member of TAP subfamily protein_coding ATP-BINDING CASSETTE B26 (ABCB26) TRANSPORTER ASSOCIATED WITH ANTIGEN PROCESSING PROTEIN 1 (ATTAP1);ATP-BINDING CASSETTE B26 (ABCB26);TRANSPORTER ASSOCIATED WITH ANTIGEN PROCESSING PROTEIN 1 (TAP1)	0.233533	0.260508	-1.61784	0.235955	4.67213	0.223418	6.28997	0.358204	-1.20779	0.145872	5.34268	0.546667	6.55048	0.600766
AT1G70640	octicosapeptide/Phox/Bem1p (PB1) domain-containing protein;(source:Araport11) protein_coding	0.146154	-0.270017	7	0	12.1619	0.256409	5.16189	0.256409	6.99806	0.00324425	11.8899	0.351352	4.89187	0.351409
AT1G70820	phosphoglucomutase, putative / glucose phosphomutase;(source:Araport11) protein_coding	0.000153327	0.91532	3.8574	0.181979	12.1455	0.101687	8.28812	0.253578	2.9617	0.0442912	12.1651	1.01321	9.20344	1.0137
AT1G70985	hydroxyproline-rich glycoprotein family protein;(source:Araport11) protein_coding	0.00115847	-0.2529	-1.12963	0.0480111	3.32438	0.0529827	4.45401	0.0830195	-1.11806	0.0563739	3.08304	0.0789418	4.20111	0.12063
AT1G71240	chromosome-partitioning protein, putative (DUF639);(source:Araport11) protein_coding	0.0710409	-1.81676	2.4247	0.772693	12.9811	0.600413	10.5564	1.2375	3.32102	1.32654	12.0607	0.893284	8.73963	1.56122
AT1G72130	Tonoplast localized pH dependent, low affinity nitrogen transporter.In shoots, expressed in leaf veins and mesophyll. In roots, GUS activity was detected in root vascular stele. More highly expressed in roots. protein_coding (NPF5.11) (NPF5.11)	0.470092	-0.0173561	-1.34085	0.172132	4.04896	0.100742	5.38981	0.231297	-1.18159	0.139644	4.19086	0.523011	5.37245	0.589784
AT1G72500	inter alpha-trypsin inhibitor, heavy chain-like protein;(source:Araport11) protein_coding	0.267585	-0.38075	-0.334718	0.323132	9.376	0.518127	9.71072	0.613982	1.33187	1.10758	10.6618	1.65418	9.32997	2.10661
AT1G73470	hypothetical protein;(source:Araport11) protein_coding	0.166532	0.4942	2.81617	0.124794	13.509	0.463482	10.6928	0.510559	2.24526	0.728757	13.4323	1.18947	11.187	1.39919
AT1G73650	3-oxo-5-alpha-steroid 4-dehydrogenase (DUF1295);(source:Araport11) protein_coding	0.117685	-0.396075	-1.77705	0.229429	3.62505	0.159389	5.4021	0.333779	-1.32964	0.109155	3.67638	0.292675	5.00603	0.327675
AT1G73660	Encodes a protein with similarity to MAPKKKs. May function as a negative regulator of salt tolerance. protein_coding SUGAR INSENSITIVE 8 (SIS8) (M3Kdelta6);SUGAR INSENSITIVE 8 (SIS8)	0.0494316	-1.34078	-2.48368	0.489938	4.62593	0.422859	7.10961	0.812401	-1.88183	0.290162	3.887	0.243741	5.76883	0.463317
AT1G73730	Encodes a putative transcription factor involved in ethylene and sulfate starvation signalling. Isolated DNA binding domain has been shown to bind DNA in vitro. protein_coding ETHYLENE-INSENSITIVE3-LIKE 3 (EIL3) ETHYLENE-INSENSITIVE3-LIKE 3 (EIL3); (AtEIL3);ARABIDOPSIS THALIANA SULFUR LIMITATION 1 (ATSLIM);SULFUR LIMITATION 1 (SLIM1)	0.000598204	1.19091	-1.60152	0.102628	3.77369	0.34073	5.37521	0.367594	-1.62051	0.397197	4.9456	1.41636	6.56611	1.57312
AT1G73750	alpha/beta hydrolase family protein;(source:Araport11) protein_coding	2.89651e-05	-0.842592	2.97481	0.0443039	10.035	0.208764	7.06016	0.209543	2.98928	0.021699	9.20685	0.586904	6.21757	0.584808
AT1G73760	RING/U-box superfamily protein;(source:Araport11) protein_coding (CTL14) (CTL14)	0.356735	0.243964	2.9027	0.630974	11.2222	0.10963	8.31947	0.664391	4.07487	0.6144	12.6383	1.20764	8.56343	1.53053
AT1G73870	B-box type zinc finger protein with CCT domain-containing protein;(source:Araport11) protein_coding B-BOX DOMAIN PROTEIN 16 (BBX16) CONSTANS-LIKE 7 (COL7);B-BOX DOMAIN PROTEIN 16 (BBX16)	0.000583986	2.11677	-1.05581	0.0154887	4.5772	0.639686	5.63302	0.651998	-1.00198	0.00376296	6.7478	0.219204	7.74979	0.219599
AT1G73980	TTM1 is a triphosphate tunnel metalloenzyme that displays pyrophosphatase activity. It contains both a uridine kinase (UK) domain,CYTH domain, a coiled-coil domain and a transmembrane domain at the C-terminal Mutants show a delay in leaf senescence. Can functionally complement TTM1 and vise versa. (PMID:28733390) protein_coding TRIPHOSPHATE TUNNEL METALLOENZYME 1 (TTM1) (ATTTM1);TRIPHOSPHATE TUNN…	0.340403	0.250928	3.36329	0.282159	13.7018	0.484473	10.3385	0.609993	3.01278	0.282978	13.6023	1.42391	10.5895	1.3631
AT1G74470	Encodes for a multifunctional protein with geranylgeranyl reductase activity shown to catalyze the reduction of prenylated geranylgeranyl-chlorophyll a to phytyl-chlorophyll a (chlorophyll a) and free geranylgeranyl pyrophosphate to phytyl pyrophosphate. The mRNA is cell-to-cell mobile. protein_coding	1.32388e-25	-7.61824	-4.53537	0.471964	9.68217	0.545972	14.2175	0.732965	1.59025	1.16609	8.18954	0.702206	6.59929	1.39306
AT1G74520	Part of the AtHVA22a family. Protein expression is ABA- and stress-inducible. protein_coding HVA22 HOMOLOGUE A (HVA22A) HVA22 HOMOLOGUE A (HVA22A);HVA22 HOMOLOGUE A (ATHVA22A)	0.279046	0.417354	6.56819	0.203344	12.7051	0.602776	6.13695	0.7126	6.94214	0.494054	13.4964	1.3723	6.55431	1.17665
AT1G74640	alpha/beta-Hydrolases superfamily protein;(source:Araport11) protein_coding	1.57619e-27	4.126	2.60623	0.175485	10.9704	0.278444	8.36418	0.381752	1.46265	1.4628	13.9528	2.02051	12.4902	2.39112
AT1G74670	Gibberellin-regulated family protein;(source:Araport11) protein_coding GA-STIMULATED ARABIDOPSIS 6 (GASA6) GA-STIMULATED ARABIDOPSIS 6 (GASA6)	1.30443e-13	-2.53101	2.76593	0.114938	9.46777	0.289097	6.70185	0.346089	2.96181	0.0528432	7.13265	0.0811298	4.17084	0.0911723
AT1G75100	Contains a J-domain at the C-terminus which is similar to the J-domain of auxilin, a clathrin-uncoating factor in cow, yeast and worm. Arabidopsis contains 6 other proteins similar to auxilin. Expressed in leaves and stems, but not in roots. Localized in the cytoplasm. Required for the chloroplast accumulation response, but not for the avoidance response. No molecular function known. Influences t…	0.0287249	-0.98014	-4.05602	0.384047	6.87633	0.21793	10.9323	0.515897	-3.73414	0.911376	6.21807	0.37072	9.95221	1.11921
AT1G75140	membrane protein;(source:Araport11) protein_coding	0.415102	0.385343	4.97836	0.531461	17.0596	1.62919	12.0813	1.79697	4.18116	0.584578	16.6478	1.50294	12.4666	1.78392
AT1G75180	Erythronate-4-phosphate dehydrogenase family protein;(source:Araport11) protein_coding (LDDH1) (LDDH1)	4.38384e-24	-3.94497	-4.47563	0.161491	6.40459	0.302205	10.8802	0.392355	-2.86998	0.676326	4.06527	0.333819	6.93525	0.834976
AT1G75820	Putative receptor kinase with an extracellular leucine-rich domain. Controls shoot and floral meristem size, and contributes to establish and maintain floral meristem identity. Negatively regulated by KAPP (kinase-associated protein phosphatase). CLV3 peptide binds directly CLV1 ectodomain. protein_coding CLAVATA 1 (CLV1) FASCIATA 3 (FAS3);CLAVATA 1 (CLV1); (ATCLV1);FLOWER DEVELOPMENT 5 (FLO5)	0.00578821	-4.21789	0.573753	1.27285	11.6011	0.749812	11.0273	1.67058	2.05756	0.651512	8.86698	0.993664	6.80942	1.32321
AT1G76130	alpha-amylase, putative / 1,4-alpha-D-glucan glucanohydrolase, putative, strong similarity to alpha-amylase GI:7532799 from (Malus x domestica);contains Pfam profile PF00128: Alpha amylase, catalytic domain. Predicted to be secreted based on SignalP analysis. protein_coding ALPHA-AMYLASE-LIKE 2 (AMY2) ALPHA-AMYLASE-LIKE 2 (AMY2);ARABIDOPSIS THALIANA ALPHA-AMYLASE-LIKE 2 (ATAMY2)	0.00342793	-1.8751	-2.5898	0.61204	3.95846	0.188932	6.54826	0.693515	-1.50894	0.139946	3.16423	0.0867826	4.67316	0.184272
AT1G76240	DUF241 domain protein (DUF241);(source:Araport11) protein_coding	0.000412637	2.21294	1.13399	0.457586	7.92039	0.40324	6.7864	0.66173	-0.71533	0.326592	8.28401	1.08122	8.99934	1.15487
AT1G76570	Chlorophyll A-B binding family protein;(source:Araport11) protein_coding LIGHT-HARVESTING COMPLEX B7 (LHCB7) (ATLHCB7);LIGHT-HARVESTING COMPLEX B7 (LHCB7)	0.0130793	-0.661073	-1.59955	0.232275	3.42447	0.0984344	5.02402	0.297265	-1.24283	0.182164	3.12012	0.155308	4.36295	0.333395
AT1G76650	calmodulin-like 38;(source:Araport11) protein_coding CALMODULIN-LIKE 38 (CML38)	8.41538e-64	1.76505	15	0	19.2031	0.104925	4.20307	0.104925	14.2522	4.47359	20.2203	3.62673	5.96813	1.81417
AT1G76700	DNAJ heat shock N-terminal domain-containing protein;(source:Araport11) protein_coding	3.13535e-40	2.07082	14.6532	0.105093	19.5754	0.0872616	4.92219	0.156581	14.2623	0.406903	21.2553	0.723082	6.99301	0.970356
AT1G76790	Encodes a protein with similarity to N-acetylserotonin O-methyltransferase (ASMT) but it does not have ASMT activity in vitro. protein_coding INDOLE GLUCOSINOLATE O-METHYLTRANSFERASE 5 (IGMT5) INDOLE GLUCOSINOLATE O-METHYLTRANSFERASE 5 (IGMT5)	3.11662e-08	0.604209	6.97125	0.0194341	11.8492	0.106391	4.87792	0.111643	6.42182	0.456299	11.904	0.841133	5.48213	1.0656
AT1G77280	kinase with adenine nucleotide alpha hydrolases-like domain-containing protein;(source:Araport11) protein_coding	0.0874862	-1.30277	-1.55764	0.149947	4.435	0.868509	5.99264	0.960462	-1.17724	0.102976	3.51263	0.178986	4.68988	0.251278
AT1G77870	membrane-anchored ubiquitin-fold protein 5 precursor;(source:Araport11) protein_coding MEMBRANE-ANCHORED UBIQUITIN-FOLD PROTEIN 5 PRECURSOR (MUB5) MEMBRANE-ANCHORED UBIQUITIN-FOLD PROTEIN 5 PRECURSOR (MUB5)	0.300499	-0.684775	-0.683543	1.3609	7.10488	0.389175	7.78842	1.30941	-0.105316	1.8767	6.99833	0.90701	7.10364	1.9232
AT1G77960	repressor ROX1-like protein;(source:Araport11) protein_coding	0.340969	0.168927	2.67845	0.127705	8.21605	0.353333	5.5376	0.412197	2.56424	0.135345	8.27077	1.03879	5.70653	1.05116
AT1G78000	Encodes a sulfate transporter that can restore sulfate uptake capacity of a yeast mutant lacking sulfate transporter genes. protein_coding SULFATE TRANSPORTER 1;2 (SULTR1;2) SULFATE TRANSPORTER 1;2 (SULTR1;2);SELENATE RESISTANT 1 (SEL1)	5.50417e-06	2.61944	14.7414	0.175913	20.4774	0.541805	5.73603	0.595822	13.107	4.55161	21.4625	4.09132	8.35548	2.30557
AT1G78150	N-lysine methyltransferase;(source:Araport11) protein_coding	0.0227084	-2.08315	3.32962	12.057	13.9309	11.3152	10.6012	1.04117	5.37528	12.1337	13.8933	11.2265	8.51807	1.40931
AT1G78230	Outer arm dynein light chain 1 protein;(source:Araport11) protein_coding	0.034311	-0.205674	-1.45591	0.0688508	3.32825	0.0666516	4.78416	0.112952	-1.26225	0.112513	3.31624	0.070476	4.57848	0.160933
AT1G78510	Encodes one of the two paralogous solanesyl diphosphate synthases - SPS1 (At1g78510) and SPS2 (At1g17050) - that assemble the side-chain of plastoquinone-9 in plastids. protein_coding SOLANESYL DIPHOSPHATE SYNTHASE 1 (SPS1) SOLANESYL DIPHOSPHATE SYNTHASE 1 (SPS1); (ATSPS1)	7.8439e-08	-0.200451	-1.28891	0.029702	3.19189	0.022106	4.4808	0.0382227	-1.1585	0.0649513	3.12185	0.0343059	4.28035	0.0781402
AT1G78600	light-regulated zinc finger protein 1;(source:Araport11) protein_coding LIGHT-REGULATED ZINC FINGER PROTEIN 1 (LZF1) B-BOX DOMAIN PROTEIN 22 (BBX22);LIGHT-REGULATED ZINC FINGER PROTEIN 1 (LZF1)	0.00715587	0.411219	4.63286	0.162691	11.2148	0.0347748	6.58197	0.167889	5.10536	0.637542	12.0986	1.12694	6.99319	1.31258
AT1G79040	Encodes for the 10 kDa PsbR subunit of photosystem II (PSII). This subunit appears to be involved in the stable assembly of PSII, particularly that of the oxygen-evolving complex subunit PsbP. Mutants defective in this gene have reduced amounts of subunits PsbP and PsbQ in PSII. In turn, assembly of PsbR is dependent on the presence of PsbJ. protein_coding PHOTOSYSTEM II SUBUNIT R (PSBR) PHOTOSYS…	0.00112947	-2.3025	-0.637035	0.458998	10.4228	0.451758	11.0598	0.753956	0.416021	1.37031	9.17332	1.22063	8.75729	1.66945
AT1G79110	Encodes one of the BRGs (BOI-related gene) involved in resistance to Botrytis cinerea. protein_coding BOI-RELATED GENE 2 (BRG2) BOI-RELATED GENE 2 (BRG2)	0.00705416	-3.95526	0.335878	12.1778	13.74	10.9108	13.4041	1.61144	12.4387	0.936881	21.8876	1.20875	9.44882	1.80502
AT1G79270	evolutionarily conserved C-terminal region 8;(source:Araport11) protein_coding EVOLUTIONARILY CONSERVED C-TERMINAL REGION 8 (ECT8) EVOLUTIONARILY CONSERVED C-TERMINAL REGION 8 (ECT8)	0.282423	0.063396	-1.29135	0.094481	3.31865	0.0541091	4.61	0.110128	-1.62486	0.163845	3.04854	0.0301538	4.67339	0.17743
AT1G79440	Encodes a mitochondrial succinic semialdehyde dehydrogenase (SSADH). Nomenclature according to Kirch, et al (2004). protein_coding ALDEHYDE DEHYDROGENASE 5F1 (ALDH5F1) ALDEHYDE DEHYDROGENASE 5F1 (ALDH5F1);ENLARGED FIL EXPRESSION DOMAIN 1 (ENF1);SUCCINIC SEMIALDEHYDE DEHYDROGENASE (SSADH);SUCCINIC SEMIALDEHYDE DEHYDROGENASE 1 (SSADH1)	0.0042699	-1.6735	6.8942	0.0731525	15.1243	0.610273	8.23014	0.636323	6.31861	0.133483	12.8753	0.790164	6.55665	0.85648
AT1G79500	Encodes a protein with 3-deoxy-8-phosphooctulonate synthase (KDOP synthase) activity which is involved in the biosynthesis of KDO, a component of cell wall rhamnogalacturonan II. protein_coding (AtkdsA1) (AtkdsA1); (ATKDO8PS);3-DEOXY-D-MANNO-OCTULOSONATE 8-PHOSPHATE SYNTHASE (KDO8PS)	0.00155347	3.00324	4.1825	0.916658	11.9135	0.260832	7.73095	1.01565	2.90278	0.617174	13.637	1.37181	10.7342	1.63326
AT1G79600	Encodes a chloroplast ABC1-like kinase that regulates vitamin E metabolism. protein_coding ABC1-LIKE KINASE 3 (ABC1K3) ABC1-LIKE KINASE 3 (ABC1K3)	0.252632	-0.492725	-1.73456	0.300236	8.26833	0.593982	10.0029	0.739572	-1.09394	0.152145	8.41623	1.13374	9.51017	1.13544
AT1G80480	plastid transcriptionally active 17;(source:Araport11) protein_coding PLASTID TRANSCRIPTIONALLY ACTIVE 17 (PTAC17) PLASTID TRANSCRIPTIONALLY ACTIVE 17 (PTAC17)	0.00772461	-5.17018	6.99741	0.00765696	19.3514	2.13544	12.354	2.13496	6.6642	0.225188	13.8481	1.56323	7.18386	1.62398
AT1G80760	Encodes a protein with boron transporter activity. It helps to preferentially direct boron to young developing tissues in the shoot, such as immature leaves, under low boron conditions. This boron channel appears to be impermeable to water, unlike the closely related NIP5;1 boron transporter. This protein also allows the transport of glycerol, urea, and formimide but not larger uncharged solutes …	0.275136	-0.416546	-1.48001	0.180288	4.58187	0.589478	6.06188	0.697322	-1.45676	0.242286	4.18857	0.586957	5.64533	0.746509
AT1G80920	A nuclear encoded soluble protein found in the chloroplast stroma. Negatively regulated by light and has rapid turnover in darkness. protein_coding (J8) (J8);TRANSLOCON AT THE OUTER ENVELOPE MEMBRANE OF CHLOROPLASTS 12 (Toc12);DNA J PROTEIN C22 (DJC22); (AtJ8);TRANSLOCON AT THE OUTER ENVELOPE MEMBRANE OF CHLOROPLASTS 12 (AtToc12)	4.49319e-06	-2.66219	3	0	10.1717	0.599562	7.17168	0.599562	2.99879	0.00249349	7.50828	0.221414	4.50948	0.221336
AT2G02570	Similar to SPF30 splicing factor. Under circadian control. Mutants have defects in alternative splicing and show more intron retention compared to wt. protein_coding SPLICING FACTOR 30 (SPF30) SPLICING FACTOR 30 (SPF30)	0.174184	0.874854	5.54969	0.301071	13.1714	0.660492	7.62171	0.932918	4.3064	1.16588	12.803	1.22381	8.49656	2.10645
AT2G03310	transmembrane protein;(source:Araport11) protein_coding	0.456734	-0.115289	3.09084	0.120206	16.2092	1.0566	13.1184	1.06095	2.85276	0.338568	15.8559	1.42611	13.0031	1.49542
AT2G03730	Member of a small family of ACT domain containing proteins. ACT domains are thought to be involved in amino acid binding. protein_coding ACT DOMAIN REPEAT 5 (ACR5) ACT DOMAIN REPEAT 5 (ACR5)	0.0226411	-2.11989	-4.99501	0.974249	7.1305	0.24254	12.1255	1.05888	-3.17704	1.61301	6.82857	0.364429	10.0056	1.71546
AT2G05070	Encodes Lhcb2.2. Belongs to the Lhc super-gene family encodes the light-harvesting chlorophyll a/b-binding (LHC) proteins that constitute the antenna system of the photosynthetic apparatus. protein_coding PHOTOSYSTEM II LIGHT HARVESTING COMPLEX GENE 2.2 (LHCB2.2) PHOTOSYSTEM II LIGHT HARVESTING COMPLEX GENE 2.2 (LHCB2.2);LIGHT-HARVESTING CHLOROPHYLL B-BINDING 2 (LHCB2)	5.52426e-13	-3.30205	1.65229	0.143253	9.43384	0.43716	7.78154	0.463982	2.81583	0.109153	7.29532	0.0875387	4.47949	0.139996
AT2G05100	Lhcb2.1 protein encoding a subunit of the light harvesting complex II. Member of a gene family with high degree of sequence similarity. Initially LHCB2.3 was considered as a separate gene but appears to be an allele of LHCB2.1. protein_coding	6.25139e-08	-3.05834	1.00426	0.141413	9.43853	0.546716	8.43427	0.578574	1.97571	0.461573	7.35164	0.0891396	5.37593	0.481595
AT2G05620	Involved in electron flow in Photosystem I. Essential for photoprotection. protein_coding PROTON GRADIENT REGULATION 5 (PGR5) (ATPGR5);PROTON GRADIENT REGULATION 5 (PGR5)	0.177139	-0.755542	-2.7141	0.639177	4.20358	0.304117	6.91769	0.815635	-2.21461	1.07464	3.94753	0.550959	6.16215	1.44053
AT2G05920	Subtilase family protein;(source:Araport11) protein_coding SUBTILASE 1.8 (SBT1.8) SUBTILASE 1.8 (SBT1.8)	0.395957	0.045307	-1.38453	0.147098	3.11252	0.0677518	4.49705	0.171731	-1.44999	0.11756	3.09237	0.134601	4.54235	0.177222
AT2G06050	Encodes a 12-oxophytodienoate reductase that is required for jasmonate biosynthesis. Mutants are male sterile and defective in pollen dehiscence. Shows activity towards 2,4,6-trinitrotoluene. CFA-Ile, CFA-Leu, CFA-Val, CFA-Met and CFA-Ala can restore the fertility of opr3 plants by inducing filament elongation and anther dehiscence. protein_coding OXOPHYTODIENOATE-REDUCTASE 3 (OPR3) OXOPHYTODIENO…	0.202223	0.936915	10.4102	0.507824	18.5138	1.22197	8.10361	1.12379	5.70162	0.967686	14.7421	1.57634	9.04052	2.24339
AT2G06925	Encodes a secretory phospholipase A2 enzyme, which specifically hydrolyzes the sn-2 position of phospholipids. The enzyme has a preference towards linoleoyl acyl chain over palmitoyl acyl chain. It also has a slight preference for phosphatidylcholine over phosphatidylethanolamine. protein_coding (PLA2-ALPHA) (PLA2-ALPHA);PHOSPHOLIPASE A2-ALPHA (ATSPLA2-ALPHA)	5.33595e-06	3.10742	6.00805	0.46362	12.1401	0.321875	6.13203	0.705736	4.7507	0.370461	13.9901	0.771893	9.23944	1.02512
AT2G13100	Encodes a member of the phosphate starvation-induced glycerol-3-phosphate permease gene family: AT3G47420(G3Pp1), AT4G25220(G3Pp2), AT1G30560(G3Pp3), AT4G17550(G3Pp4) and AT2G13100(G3Pp5). The mRNA is cell-to-cell mobile. protein_coding GLYCEROL-3-PHOSPHATE PERMEASE 5 (G3Pp5) GLYCEROL-3-PHOSPHATE PERMEASE 5 (G3Pp5);GLYCEROL-3-PHOSPHATE PERMEASE 5 (AtG3Pp5)	0.0990855	0.554202	4.74316	0.247392	12.5457	0.251146	7.80256	0.430689	3.96769	0.498671	12.3245	1.16664	8.35677	1.37656
AT2G15020	hypothetical protein;(source:Araport11) protein_coding	0.000497952	-1.06432	-1.56001	0.115672	3.98394	0.297887	5.54395	0.323338	-1.2161	0.109115	3.26352	0.0574321	4.47963	0.143683
AT2G15970	encodes an alpha form of a protein similar to the cold acclimation protein WCOR413 in wheat. Expression is induced by short-term cold-treatment, water deprivation, and abscisic acid treatment. The mRNA is cell-to-cell mobile. protein_coding COLD REGULATED 413 PLASMA MEMBRANE 1 (COR413-PM1) COLD REGULATED 413 PLASMA MEMBRANE 1 (COR413-PM1); (WCOR413);CYCLOPHILLIN 19 (ATCYP19);ARABIDOPSIS THALIANA …	0.45201	0.0176613	6.7051	0.0580751	12.7081	0.114542	6.00301	0.146464	6.58912	0.143292	12.6098	1.20168	6.02068	1.22294
AT2G16070	An integral outer envelope membrane protein (its homolog in A thaliana PDV1), component of the plastid division machinery. Similar to ARC6, PDV2 localizes to a continuous ring at the division site in wild-type plants. PDV1 and PDV2 are required for localization of ARC5 at the chloroplast division site. protein_coding PLASTID DIVISION2 (PDV2) PLASTID DIVISION2 (PDV2)	5.20403e-06	-0.814715	-1.64201	0.098094	4.02026	0.147716	5.66228	0.184805	-1.07035	0.0878205	3.77721	0.23741	4.84756	0.261014
AT2G16990	Major facilitator superfamily protein;(source:Araport11) protein_coding	0.0510768	-1.24453	6.6045	0.240375	13.5288	0.665046	6.92433	0.761411	6.53023	0.199453	12.21	1.28261	5.67981	1.34639
AT2G17700	ACT-like protein tyrosine kinase family protein;(source:Araport11) protein_coding SERINE/THREONINE/TYROSINE KINASE 8 (STY8) SERINE/THREONINE/TYROSINE KINASE 8 (STY8)	0.0131645	3.45434	1.99801	1.29043	12.4472	0.690786	10.4492	1.55508	-0.866866	1.35776	13.0367	1.44819	13.9035	2.22923
AT2G17840	Identified as drought-inducible gene by differential hybridization. Upregulated by high light, drought, cold and salt stress determined by microarray analysis. protein_coding EARLY-RESPONSIVE TO DEHYDRATION 7 (ERD7) EARLY-RESPONSIVE TO DEHYDRATION 7 (ERD7)	0.000696546	-2.55787	6.85212	0.0241477	15.1045	0.78739	8.25242	0.800315	6.9998	0.000635263	12.6943	0.694915	5.69455	0.694928
AT2G18120	A member of SHI gene family. Arabidopsis thaliana has ten members that encode proteins with a RING finger-like zinc finger motif. Despite being highly divergent in sequence, many of the SHI-related genes are partially redundant in function and synergistically promote gynoecium, stamen and leaf development in Arabidopsis. protein_coding SHI-RELATED SEQUENCE 4 (SRS4) SHI-RELATED SEQUENCE 4 (SRS4)	0.0566815	-0.748738	-1.52608	0.204043	3.88431	0.34162	5.41039	0.47291	-1.04746	0.0664855	3.6142	0.622471	4.66165	0.628364
AT2G18650	RING/U-box superfamily protein;(source:Araport11) protein_coding MATERNAL EFFECT EMBRYO ARREST 16 (MEE16) MATERNAL EFFECT EMBRYO ARREST 16 (MEE16);ARABIDOPSIS T??XICOS EN LEVADURA 49 (ATL49)	0.119639	1.50544	4.59435	1.29977	11.5113	0.483575	6.91691	1.27927	2.93243	0.115395	11.3548	0.350813	8.42235	0.34365
AT2G19650	Cysteine/Histidine-rich C1 domain family protein;(source:Araport11) protein_coding	0.000115214	-0.757023	-1.74491	0.1158	3.74626	0.136548	5.49117	0.20554	-1.43923	0.113592	3.29492	0.130295	4.73415	0.211017
AT2G20250	hypothetical protein;(source:Araport11) protein_coding	0.253967	0.374524	2.87827	0.0904583	10.412	0.536082	7.53376	0.565697	2.56862	0.625866	10.4769	1.44812	7.90828	1.41063
AT2G20290	member of Myosin-like proteins protein_coding MYOSIN-LIKE PROTEIN XIG (XIG) MYOSIN XI G (ATXIG);MYOSIN-LIKE PROTEIN XIG (XIG)	3.30431e-05	-4.88283	-0.36739	1.15806	11.0841	0.567063	11.4515	1.22378	2.12772	0.568387	8.69639	1.26929	6.56867	1.63206
AT2G21130	Cyclophilin-like peptidyl-prolyl cis-trans isomerase family protein;(source:Araport11) protein_coding	5.41445e-18	-2.85722	6.92153	0.0409017	15.172	0.325985	8.25043	0.333601	6.94545	0.0358911	12.3387	0.776349	5.39321	0.784303
AT2G21250	NAD(P)-linked oxidoreductase superfamily protein;(source:Araport11) protein_coding	0.323401	0.252323	4.35687	0.206347	14.4982	0.377522	10.1414	0.550672	3.09266	1.29599	13.4863	0.744129	10.3937	1.65007
AT2G21320	B-box zinc finger family protein;(source:Araport11) protein_coding B-BOX DOMAIN PROTEIN 18 (BBX18) B-BOX DOMAIN PROTEIN 18 (BBX18)	5.06864e-06	-0.448058	-1.35225	0.0637738	3.64743	0.0665817	4.99968	0.101503	-1.29384	0.0744233	3.25779	0.0873798	4.55162	0.144113
AT2G21380	Kinesin motor family protein;(source:Araport11) protein_coding KINESIN 7.2 (KIN7.2) KINESIN 7.2 (KIN7.2)	0.443745	0.051056	2.95195	0.210803	11.9798	0.193838	9.02788	0.360871	2.79911	0.340129	11.878	0.271008	9.07894	0.463095
AT2G21560	nucleolar-like protein;(source:Araport11) protein_coding	0.0832405	-0.538291	-1.43663	0.170172	3.98997	0.303267	5.4266	0.389051	-1.63254	0.288709	3.25577	0.170326	4.88831	0.384004
AT2G21660	Encodes a small glycine-rich RNA binding protein that is part of a negative-feedback loop through which AtGRP7 regulates the circadian oscillations of its own transcript. Gene expression is induced by cold. GRP7 appears to promote stomatal opening and reduce tolerance under salt and dehydration stress conditions, but, promotes stomatal closing and thereby increases stress tolerance under conditio…	0.00134947	-1.10172	6.97895	0.00436931	13.1189	0.366863	6.13999	0.367228	6.94658	0.011625	11.9849	0.369937	5.03827	0.371315
AT2G22190	Haloacid dehalogenase-like hydrolase (HAD) superfamily protein;(source:Araport11) protein_coding TREHALOSE-6-PHOSPHATE PHOSPHATASE E (TPPE) TREHALOSE-6-PHOSPHATE PHOSPHATASE E (TPPE)	0.373429	-0.339962	4.03732	0.771755	13.8992	0.311583	9.86187	1.05321	4.11202	1.34557	13.6339	1.06073	9.52191	2.30669
AT2G22240	** Referred to as MIPS1 in Mitsuhashi et al 2008. Myo-inositol-1-phosphate synthase isoform 2. Expressed in leaf, root and silique. Immunolocalization experiments with an antibody recognizing MIPS1, MIPS2, and MIPS3 showed endosperm localization. protein_coding MYO-INOSITOL-1-PHOSPHATE SYNTHASE 2 (MIPS2) MYO-INOSITOL-1-PHOSPHATE SYNTHASE 1 (MIPS1);MYO-INOSITOL-1-PHOSPHATE SYNTHASE 1 (ATMIPS1);INO…	0.372613	-0.0468015	-1.02156	0.01583	3.53322	0.140473	4.55478	0.144031	-1.11223	0.0650593	3.39574	0.0828914	4.50798	0.124694
AT2G22810	key regulatory enzyme in the biosynthesis of the plant hormone ethylene. ACS4 is specifically induced by indoleacetic acid (IAA). protein_coding 1-AMINOCYCLOPROPANE-1-CARBOXYLATE SYNTHASE 4 (ACS4) 1-AMINOCYCLOPROPANE-1-CARBOXYLATE SYNTHASE 4 (ACS4); (ATACS4);1-AMINOCYCLOPROPANE-1-CARBOXYLIC ACID SYNTHASE POLYPEPTIDE (ACC4)	1.25386e-18	-4.58033	3.31009	0.336759	11.9659	0.431341	8.65582	0.524561	3	0	7.07549	0.118491	4.07549	0.118491
AT2G22990	sinapoylglucose:malate sinapoyltransferase. Catalyzes the formation of sinapoylmalate from sinapoylglucose. Mutants accumulate excess sinapoylglucose. protein_coding SINAPOYLGLUCOSE 1 (SNG1) SERINE CARBOXYPEPTIDASE-LIKE 8 (SCPL8);SINAPOYLGLUCOSE 1 (SNG1)	1.22981e-16	-3.37517	1.31863	0.166645	9.2115	0.369538	7.89288	0.411745	2.76445	0.116946	7.28215	0.207572	4.51771	0.242882
AT2G23320	Encodes WRKY DNA-binding protein 15 (WRKY15). protein_coding WRKY DNA-BINDING PROTEIN 15 (WRKY15) (ATWRKY15);WRKY DNA-BINDING PROTEIN 15 (WRKY15)	2.42595e-06	3.352	14.9262	0.0845476	21.1921	0.720643	6.26592	0.733304	8.28201	10.3833	17.8999	8.97695	9.61792	1.95462
AT2G23840	HNH endonuclease;(source:Araport11) protein_coding	3.12731e-147	4.10318	2.68097	0.0854231	11.2204	0.124218	8.53943	0.158955	-0.0852388	0.463559	12.5574	1.37945	12.6426	1.48697
AT2G24100	ATP-dependent DNA helicase;(source:Araport11) protein_coding ALTERED SEED GERMINATION 1 (ASG1) ALTERED SEED GERMINATION 1 (ASG1)	4.29426e-05	3.59361	-3.13238	0.772649	4.2361	0.426039	7.36848	0.915019	-7.16619	1.64933	3.79589	0.279546	10.9621	1.83071
AT2G24270	Encodes a protein with non-phosphorylating NADP-dependent glyceraldehyde-3-phosphate dehydrogenase activity. The activity of the enzyme was determined from leaf extracts; the enzyme has not been purified to confirm activity. protein_coding ALDEHYDE DEHYDROGENASE 11A3 (ALDH11A3) ALDEHYDE DEHYDROGENASE 11A3 (ALDH11A3)	0.366921	-0.344497	-1.93425	0.251752	5.74161	0.797094	7.67587	1.01317	-1.69121	1.04669	5.64016	1.06953	7.33137	1.64889
AT2G24540	Galactose oxidase/kelch repeat superfamily protein;(source:Araport11) protein_coding ATTENUATED FAR-RED RESPONSE (AFR) ATTENUATED FAR-RED RESPONSE (AFR)	0.181124	-0.149772	-1.37143	0.0620943	3.27307	0.148065	4.6445	0.164387	-1.19757	0.0912731	3.29715	0.157208	4.49473	0.223739
AT2G25080	Encodes glutathione peroxidase. The mRNA is cell-to-cell mobile. protein_coding GLUTATHIONE PEROXIDASE 1 (GPX1) GLUTATHIONE PEROXIDASE 1 (ATGPX1); (GPXL1);GLUTATHIONE PEROXIDASE 1 (GPX1)	5.41999e-11	-2.33182	1.95296	0.0915906	9.563	0.328913	7.61004	0.361257	2.34216	0.269802	7.62037	0.243675	5.27822	0.436079
AT2G25180	Encodes an Arabidopsis response regulator (ARR) protein that acts in concert with other type-B ARRs in the cytokinin signaling pathway. Also involved in cytokinin-dependent inhibition of hypocotyl elongation and cytokinin-dependent greening and shooting in tissue culture. ARR1, ARR10, and ARR12 are redundant regulators of drought response, with ARR1 being the most critical.The retention of leaf w…	0.14449	-0.785441	1.8174	0.437176	8.33352	0.430033	6.51612	0.740729	1.70888	0.861714	7.43956	0.213697	5.73068	0.969932
AT2G25450	Encodes a 2-oxoacid-dependent dioxygenase involved in the production of 2-hydroxybut-3-enyl glucosinolate. protein_coding GLUCOSINOLATE HYDROXYLASE (GSL-OH) GLUCOSINOLATE HYDROXYLASE (GSL-OH)	1.05391e-07	-4.49863	2.78572	0.781455	14.8365	0.203205	12.0508	0.866859	2.80024	0.185363	10.3524	1.28667	7.55216	1.30576
AT2G25530	AFG1-like ATPase family protein;(source:Araport11) protein_coding	2.48579e-09	0.278795	-1.06907	0.0254449	3.09648	0.0340498	4.16555	0.0476726	-1.17521	0.0847363	3.26913	0.199907	4.44434	0.238366
AT2G25605	DNA-directed RNA polymerase subunit beta;(source:Araport11) protein_coding	0.272901	-1.37729	-1.92094	1.76883	10.2044	0.766701	12.1253	2.28005	1.10724	1.27424	11.8553	2.1021	10.748	2.83056
AT2G25680	Encodes a high-affinity molybdate transporter. Mutant has reduced concentrations of molybdate in roots and shoots, and reduced shoot and root length when growing on Mo-limited medium. protein_coding MOLYBDATE TRANSPORTER 1 (MOT1) MOLYBDATE TRANSPORTER 1 (MOT1)	0.00136922	-2.57228	-3.19275	0.530692	4.09848	0.551898	7.29123	0.858667	-1.46894	0.178774	3.25001	0.087195	4.71895	0.252988
AT2G25900	Encodes a protein with two tandem-arrayed CCCH-type zinc fingers that binds RNA and is involved in RNA turnover. The mRNA is cell-to-cell mobile. protein_coding (ATCTH) (ATCTH);TANDEM ZINC FINGER 1 (TZF1);A. THALIANA TANDEM ZINC FINGER PROTEIN 1 (ATTZF1)	0.000369176	-1.54828	2.99695	0.00867205	9.1563	0.458552	6.15935	0.458761	3	0	7.61107	0.266084	4.61107	0.266084
AT2G26080	glycine decarboxylase P-protein 2;(source:Araport11) protein_coding GLYCINE DECARBOXYLASE P-PROTEIN 2 (GLDP2) GLYCINE DECARBOXYLASE P-PROTEIN 2 (GLDP2);GLYCINE DECARBOXYLASE P-PROTEIN 2 (AtGLDP2)	0.16195	-0.156401	-1.52429	0.110294	3.48901	0.102174	5.0133	0.158546	-1.35669	0.192577	3.50021	0.191239	4.8569	0.302867
AT2G26800	Mutant has increased seed ile, leu and val as well as his and arg. protein_coding 3-HYDROXY-3-METHYLGLUTARYL-COA (HMGCOA) LYASE (HGML) 3-HYDROXY-3-METHYLGLUTARYL-COA (HMGCOA) LYASE (HGML)	0.152252	-1.00517	-2.07957	0.374997	4.99389	0.661643	7.07347	0.97891	-1.96985	0.445686	4.09845	0.472815	6.0683	0.750782
AT2G26900	Sodium Bile acid symporter family;(source:Araport11) protein_coding BILE ACID:SODIUM SYMPORTER FAMILY PROTEIN 2 (BASS2) BILE ACID:SODIUM SYMPORTER FAMILY PROTEIN 2 (BASS2)	0.0483426	1.3237	4.0803	0.267415	14.8494	0.58676	10.7691	0.796862	3.17008	0.477599	15.2629	0.740847	12.0928	0.884619
AT2G27360	GDSL-motif esterase/acyltransferase/lipase. Enzyme group with broad substrate specificity that may catalyze acyltransfer or hydrolase reactions with lipid and non-lipid substrates. protein_coding	0.000390015	-0.624679	-1.31446	0.0649205	3.55123	0.142125	4.86569	0.185928	-1.10411	0.0960618	3.1369	0.0909709	4.24101	0.140838
AT2G27385	Pollen Ole e 1 allergen and extensin family protein;(source:Araport11) protein_coding	2.18344e-94	-3.51612	2.77049	0.147371	10.986	0.171657	8.21554	0.170872	2.88036	0.114845	7.57978	0.235834	4.69942	0.286489
AT2G27420	Cysteine proteinases superfamily protein;(source:Araport11) protein_coding	0.402075	-0.00164675	-1.01526	0.00259293	3.04123	0.00556024	4.05648	0.00664064	-1	0	3.05483	0.0239134	4.05483	0.0239134
AT2G27920	serine carboxypeptidase-like 51;(source:Araport11) protein_coding SERINE CARBOXYPEPTIDASE-LIKE 51 (SCPL51) SERINE CARBOXYPEPTIDASE-LIKE 51 (SCPL51)	0.396201	0.135037	7.46997	0.341544	15.7402	0.317024	8.27019	0.513071	7.44184	0.807289	15.8471	1.20651	8.40523	1.5238
AT2G27950	Ring/U-Box superfamily protein;(source:Araport11) protein_coding	0.0429006	-2.24606	-1.98182	0.313039	5.25407	1.15628	7.23589	1.30739	-1.40472	0.330993	3.58512	0.237284	4.98983	0.494519
AT2G28200	C2H2-type zinc finger family protein;(source:Araport11) protein_coding	8.19164e-154	4.45526	-1.69622	0.126548	3.21043	0.0824884	4.90664	0.168803	-4.70962	1.66599	4.65228	0.863312	9.36191	2.35045
AT2G28720	Histone superfamily protein;(source:Araport11) protein_coding (HTB3) (HTB3)	0.10899	-0.52958	3.26064	0.212249	14.3934	0.288497	11.1328	0.429882	2.92666	0.593085	13.5299	1.17525	10.6032	1.36065
AT2G28900	Encodes AtOEP16, a 16-KDa plastid outer membrane protein involved in plastid import of protochlorophyllide oxidoreductase A. Predominantly expressed in leaves and is also inducible by cold treatment. protein_coding OUTER PLASTID ENVELOPE PROTEIN 16-1 (OEP16-1) OUTER ENVELOPE PROTEIN 16 (OEP16);OUTER PLASTID ENVELOPE PROTEIN 16-1 (OEP16-1);OUTER PLASTID ENVELOPE PROTEIN 16-1 (ATOEP16-1);OUTER PLAS…	1.73722e-05	-4.16467	6.83255	0.0433405	17.2137	0.994115	10.3812	1.00598	6.90002	0.057471	13.1165	1.47028	6.21648	1.49974
AT2G29170	NAD(P)-binding Rossmann-fold superfamily protein;(source:Araport11) protein_coding	4.55506e-09	2.85585	2.76113	0.0898953	11.1417	0.476409	8.38054	0.49697	0.201255	1.25153	11.4376	0.511546	11.2364	1.2496
AT2G29260	NAD(P)-binding Rossmann-fold superfamily protein;(source:Araport11) protein_coding	0.0181143	-2.79598	10.4125	0.447228	20.8484	1.23453	10.436	1.33501	7.97439	1.28769	15.6144	1.29534	7.63999	1.88631
AT2G29650	Encodes an inorganic phosphate transporter (PHT4;1) that is localized to the thylakoid membrane. protein_coding PHOSPHATE TRANSPORTER 4;1 (PHT4;1) ANION TRANSPORTER 1 (ANTR1);PHOSPHATE TRANSPORTER 4;1 (PHT4;1)	3.54257e-07	1.51002	1.05831	0.194082	10.4881	0.214581	9.42976	0.3045	-0.440449	0.410201	10.4993	0.630391	10.9398	0.77817
AT2G29690	Encode a functional anthranilate synthase protein. Expressed at a constitutive basal level. Expression was not induced by wounding nor bacterial pathogen infiltration. Involved in aromatic amino acid biosynthesis. protein_coding ANTHRANILATE SYNTHASE 2 (ASA2) (ATHANSYNAB);ANTHRANILATE SYNTHASE 2 (ASA2)	0.143117	-0.99446	5.06642	0.616348	13.2807	0.552417	8.21433	0.932522	5.73074	0.641116	12.9506	1.08414	7.21987	1.42477
AT2G29970	Encodes a member of an eight-gene family (SMAX1 and SMAX1-like) that has weak similarity to AtHSP101, a ClpB chaperonin required for thermotolerance. The mRNA is cell-to-cell mobile. protein_coding SMAX1-LIKE 7 (SMXL7) SMAX1-LIKE 7 (SMXL7)	0.426062	-0.207295	-1.39823	0.177612	9.22205	1.0604	10.6203	1.11205	-1.04648	0.41986	9.36652	0.911417	10.413	1.08516
AT2G30100	pentatricopeptide (PPR) repeat-containing protein;(source:Araport11) protein_coding	0.208826	-0.167605	-1.70571	0.1353	3.64466	0.11969	5.35038	0.206792	-1.20003	0.171484	3.98274	0.475924	5.18277	0.533645
AT2G30520	Encodes a phototropin-interacting NRL protein that is an early signaling component in the phototrophic response and is essential for the phototropin-mediated chloroplast accumulation response but is not involved in the chloroplast avoidance response or stomatal opening. protein_coding ROOT PHOTOTROPISM 2 (RPT2) ROOT PHOTOTROPISM 2 (RPT2)	1.1717e-23	-1.97073	-5.63525	0.179415	7.28104	0.0701784	12.9163	0.197919	-3.95929	0.57726	6.98626	0.0507982	10.9456	0.578712
AT2G30570	Encodes PsbW, a protein similar to photosystem II reaction center subunit W. Loss of PsbW destabilizes the supramolecular organization of PSII. protein_coding PHOTOSYSTEM II REACTION CENTER W (PSBW) PHOTOSYSTEM II REACTION CENTER W (PSBW)	4.6753e-09	-2.77055	1.83376	0.246238	10.5833	0.475949	8.74957	0.482498	1.93596	0.788802	7.91498	0.282306	5.97902	0.937506
AT2G30590	Encodes WRKY DNA-binding protein 21 (WRKY21). protein_coding WRKY DNA-BINDING PROTEIN 21 (WRKY21) WRKY DNA-BINDING PROTEIN 21 (WRKY21)	6.91138e-05	3.46346	14.0562	0.404126	20.254	0.784749	6.19773	0.90873	12.6491	1.31494	22.3103	0.876419	9.66118	1.77473
AT2G30860	Encodes glutathione transferase belonging to the phi class of GSTs. Naming convention according to Wagner et al. (2002). protein_coding GLUTATHIONE S-TRANSFERASE PHI 9 (GSTF9) GLUTATHIONE S-TRANSFERASE PHI 9 (ATGSTF9); (GLUTTR);GLUTATHIONE S-TRANSFERASE PHI 9 (GSTF9); (ATGSTF7)	0.200021	0.526628	7.72654	0.573132	15.2487	0.190923	7.52219	0.625786	5.86046	0.224043	13.9093	0.93991	8.04882	0.982088
AT2G30950	Metalloprotease that functions in thylakoid membrane biogenesis. Involved in the repair of PSII following damaged incurred during photoinhibition. Forms a complex with VAR1. Mutants show a variegated phenotype, which decreases during development. Transcript and protein levels increase with light intensity. In plsp1-1 mutant plastids, the nonmature form of the protein localizes in the membrane. pr…	0.122565	-1.17471	0.326251	0.840353	11.2598	0.337032	10.9336	1.01071	0.570085	0.946764	10.3289	1.18313	9.75885	1.61653
AT2G31040	Encodes an integral thylakoid protein that facilitates assembly of the membranous part of the chloroplast ATPase. protein_coding CONSERVED ONLY IN THE GREEN LINEAGE 160 (CGL160) CONSERVED ONLY IN THE GREEN LINEAGE 160 (CGL160); (ATCGL160)	0.361303	0.340003	6.55732	0.132101	15.5978	0.889461	9.04051	0.957816	4.59517	0.855975	13.9757	1.45257	9.38051	2.14974
AT2G31380	a B-box zinc finger protein that interacts with COP1. contains a novel 11 amino acid motif at the C-terminus (also found at the N-terminus of HY5) that is involved in the COP1 interaction. protein_coding SALT TOLERANCE HOMOLOGUE (STH) B-BOX DOMAIN PROTEIN 25 (BBX25);SALT TOLERANCE HOMOLOGUE (STH)	0.0558221	-0.810928	-1.56926	0.132431	4.7829	0.43713	6.35216	0.509747	-1.57241	0.167909	3.96883	0.367763	5.54124	0.449344
AT2G31560	signal transducer/transcription protein, putative (DUF1685);(source:Araport11) protein_coding	3.72838e-06	-0.758599	-1.99093	0.121631	3.53955	0.0800666	5.53047	0.169322	-1.54607	0.2705	3.22581	0.0957982	4.77187	0.312289
AT2G32090	Lactoylglutathione lyase / glyoxalase I family protein;(source:Araport11) protein_coding GLYOXALASE I-LIKE;9 (GLXI-LIKE;9) GLYOXALASE I-LIKE;9 (GLXI-LIKE;9)	2.33531e-07	-1.38969	2.89764	0.105515	10.6007	0.253227	7.70306	0.275767	2.31933	0.469748	8.63271	1.15137	6.31337	1.32368
AT2G32100	ovate family protein 16;(source:Araport11) protein_coding OVATE FAMILY PROTEIN 16 (OFP16) OVATE FAMILY PROTEIN 16 (OFP16);RABIDOPSIS THALIANA OVATE FAMILY PROTEIN 16 (ATOFP16)	0.000968297	-1.84796	2.70828	0.381457	9.43917	0.465983	6.73089	0.596157	2.92458	0.108719	7.8075	0.392878	4.88293	0.394398
AT2G32390	Encodes a ionotropic glutamate receptor ortholog, a member of a putative ligand-gated ion channel subunit family. protein_coding	0.396315	0.0898066	3.47089	0.229272	12.0729	0.182528	8.60196	0.341605	2.82328	0.517237	11.515	0.269743	8.69177	0.571578
AT2G32800	protein kinase family protein;(source:Araport11) protein_coding L-TYPE LECTIN RECEPTOR KINASE S.2 (LECRK-S.2) L-TYPE LECTIN RECEPTOR KINASE S.2 (LECRK-S.2); (AP4.3A)	0.0264147	3.02131	13.6784	0.709176	21.3574	1.23729	7.67899	1.56034	9.42018	8.38883	20.1205	7.33303	10.7003	1.97002
AT2G34080	Cysteine proteinases superfamily protein;(source:Araport11) protein_coding	0.277024	0.108855	-1.2167	0.0518424	3.23604	0.162333	4.45274	0.183968	-1.36275	0.152154	3.19884	0.169337	4.5616	0.262287
AT2G34140	CDF4 is member of the group II DOF transcription factor family is involved in regulation of differentiation root columella cells. It is a direct target of the transcriptional repressor WOX5. CDF4 itself is a transcriptional repressor that appears to repress root columella stem cell identity. Ectopic expression of CDF leads to premature differentiation of root columella cells. protein_coding CYCLI…	0.432824	-0.16243	14.8787	0.834119	22.5974	0.729852	7.71863	0.960047	15.5037	1.68735	23.0599	0.101359	7.5562	1.69325
AT2G34420	Photosystem II type I chlorophyll a/b-binding protein protein_coding PHOTOSYSTEM II LIGHT HARVESTING COMPLEX GENE B1B2 (LHB1B2) PHOTOSYSTEM II LIGHT HARVESTING COMPLEX GENE 1.5 (LHCB1.5);PHOTOSYSTEM II LIGHT HARVESTING COMPLEX GENE B1B2 (LHB1B2)	1.3886e-32	-2.25987	2.44174	0.258118	11.112	0.152042	8.67026	0.191051	2.44113	0.253619	8.85152	0.718436	6.41039	0.836913
AT2G34460	NAD(P)-binding Rossmann-fold superfamily protein;(source:Araport11) protein_coding	0.00265254	-1.72507	-2.26882	0.203711	5.02799	0.476442	7.29681	0.618771	-1.08284	0.134374	4.4889	1.03063	5.57173	1.03174
AT2G34630	Encodes a geranyl diphosphate synthase. RNAi lines are dwarf. T-DNA knock-out lines are embryo lethal. protein_coding GERANYL DIPHOSPHATE SYNTHASE 1 (GPS1) GERANYL DIPHOSPHATE SYNTHASE 1 (GPS1);GERANYLPYROPHOSPHATE SYNTHASE (GPPS)	0.031427	-0.921217	-1.97584	0.321774	3.605	0.279263	5.58084	0.495219	-1.48419	0.187445	3.17543	0.138539	4.65963	0.287583
AT2G34720	nuclear factor Y, subunit A4;(source:Araport11) protein_coding NUCLEAR FACTOR Y, SUBUNIT A4 (NF-YA4) NUCLEAR FACTOR Y, SUBUNIT A4 (NF-YA4)	0.000409699	-1.42641	-2.19355	0.274432	4.02022	0.204478	6.21377	0.426283	-1.4794	0.166016	3.30796	0.109668	4.78735	0.262637
AT2G34750	RNA polymerase I specific transcription initiation factor RRN3 protein;(source:Araport11) protein_coding	4.07805e-06	-3.24818	13.5346	5.40959	23.0602	5.04543	9.52558	0.72812	16.8449	0.701787	23.1223	0.117169	6.2774	0.723152
AT2G35660	Encodes a member of a novel gene family with homology to known proteins involved in hydroxylation and oxidation of an aromatic ring. protein_coding (CTF2A) (CTF2A)	0.00266234	-1.44779	-2.90735	0.46152	3.59121	0.116739	6.49856	0.519533	-1.54435	0.638715	3.50642	0.31896	5.05077	0.747069
AT2G35690	Encodes an acyl-CoA oxidase. Involved in jasmonate biosynthesis. Expressed uniformly in seedlings and throughout development. protein_coding ACYL-COA OXIDASE 5 (ACX5) ACYL-COA OXIDASE 5 (ACX5)	0.000176917	-4.56551	0.669073	1.065	11.1915	0.401269	10.5225	1.27803	1.51422	0.711315	7.47118	0.34813	5.95696	0.882437
AT2G36350	Member of AGC VIIIa Kinase gene family. protein_coding AGC VIIIA KINASE 1-9 (AGC1-9) AGC VIIIA KINASE 1-9 (AGC1-9)	0.218626	-0.409221	2.52947	0.256356	11.0384	0.461366	8.50897	0.526776	2.69656	0.795195	10.7963	0.913946	8.09975	1.08348
AT2G36390	Encodes a starch branching enzyme (EC.2.4.1.18) similar to SBE2 from maize and rice. Expressed throughout plant tissues. The mRNA is cell-to-cell mobile. protein_coding STARCH BRANCHING ENZYME 2.1 (SBE2.1) BRANCHING ENZYME 3 (BE3);STARCH BRANCHING ENZYME 2.1 (SBE2.1)	1.43189e-06	-2.4267	7.41134	0.191826	16.7786	0.386513	9.36727	0.518486	6.88896	0.103822	13.8295	2.12298	6.94057	2.13915
AT2G36630	Sulfite exporter TauE/SafE family protein;(source:Araport11) protein_coding	7.1834e-52	0.529306	-1.15921	0.0148022	3.21928	0.0249919	4.37849	0.0350351	-1.54483	0.25847	3.36296	0.0966113	4.90779	0.283447
AT2G36895	D-tagatose-1,6-bisphosphate aldolase subunit;(source:Araport11) protein_coding	2.03574e-05	-1.32142	-1.80276	0.0754037	4.76969	0.309964	6.57245	0.322031	-1.51694	0.296982	3.73409	0.356159	5.25103	0.527536
AT2G36970	UDP-Glycosyltransferase superfamily protein;(source:Araport11) protein_coding	1.02737e-05	-2.66813	-8.60913	0.628865	3.45761	0.744908	12.0667	0.626488	7.48035	11.0458	16.879	9.55836	9.39861	2.01098
AT2G37180	a member of the plasma membrane intrinsic protein PIP2. functions as aquaporin and is involved in desiccation. protein_coding RESPONSIVE TO DESICCATION 28 (RD28) RESPONSIVE TO DESICCATION 28 (RD28);PLASMA MEMBRANE INTRINSIC PROTEIN 2C (PIP2C);PLASMA MEMBRANE INTRINSIC PROTEIN 2;3 (PIP2;3)	6.20905e-62	2.7003	-1.24012	0.144665	3.31065	0.0499708	4.55078	0.163009	-1.74889	0.239244	5.50219	1.06871	7.25107	1.10338
AT2G37250	encodes adenylate kinase that is located in the chloroplast involved in the coordination of metabolism and growth protein_coding ADENOSINE KINASE (ADK) (ATPADK1);ADENOSINE KINASE (ADK)	0.00174002	0.95918	-9.05217	0.319078	3.01402	0.0499756	12.0662	0.328283	-10.5856	0.94241	2.4398	0.451324	13.0254	1.05559
AT2G38040	encodes the carboxyltransferase alpha subunit of acetyl-CoA carboxylase, involved in de novo fatty acid biosynthesis protein_coding ACETYL CO-ENZYME A CARBOXYLASE CARBOXYLTRANSFERASE ALPHA SUBUNIT (CAC3) ACETYL CO-ENZYME A CARBOXYLASE CARBOXYLTRANSFERASE ALPHA SUBUNIT (CAC3)	0.000608237	-5.25477	-1.22369	1.58081	10.7931	0.163218	12.0168	1.62436	2.46575	0.365676	9.22778	1.31982	6.76203	1.42054
AT2G38210	putative PDX1-like protein 4;(source:Araport11) protein_coding PUTATIVE PDX1-LIKE PROTEIN 4 (PDX1L4) PUTATIVE PDX1-LIKE PROTEIN 4 (PDX1L4)	0.130527	-0.232894	-1.30992	0.106537	4.01936	0.140085	5.32928	0.207219	-1.11717	0.169683	3.97922	0.586209	5.09639	0.653883
AT2G38640	LURP-one-like protein (DUF567);(source:Araport11) protein_coding	5.34291e-05	3.93553	-1.16376	0.533647	6.96366	0.90837	8.12742	1.01576	0.160111	1.08517	12.2231	1.55781	12.0629	1.95778
AT2G38670	Encodes a mitochondrial ethanolamine-phosphate cytidylyltransferase, involved in phosphatidylethanolamine (PE) biosynthesis. protein_coding PHOSPHORYLETHANOLAMINE CYTIDYLYLTRANSFERASE 1 (PECT1) PHOSPHORYLETHANOLAMINE CYTIDYLYLTRANSFERASE 1 (PECT1)	0.0116436	-1.52837	5.34961	0.369525	15.0882	0.423277	9.7386	0.673679	6.44249	0.472254	14.6527	0.515842	8.21024	0.781272
AT2G38870	Predicted to encode a PR (pathogenesis-related) peptide that belongs to the PR-6 proteinase inhibitor family. Six putative PR-6-type protein encoding genes are found in Arabidopsis: At2g38900, At2g38870, At5g43570, At5g43580, At3g50020 and At3g46860. protein_coding	0.0949721	-1.77466	-3.02444	0.987324	4.18554	0.859344	7.20999	1.35393	2.46436	0.42283	7.89968	0.801491	5.43533	0.867926
AT2G39450	Encodes a Golgi-localized manganese transporter that is involved in Mn tolerance. When expressed into yeast cells, this gene confer Mn<sup>2+</sup> and Cu<sup>2+</sup> tolerance. protein_coding (MTP11) (ATMTP11); (MTP11)	0.356277	-0.043089	-1.38304	0.0490226	3.57786	0.0718293	4.9609	0.116954	-1.25307	0.177448	3.66474	0.386381	4.91781	0.457764
AT2G39730	Rubisco activase, a nuclear-encoded chloroplast protein that consists of two isoforms arising from alternative splicing in most plants. Required for the light activation of rubisco. Involved in jasmonate-induced leaf senescence. protein_coding RUBISCO ACTIVASE (RCA) RUBISCO ACTIVASE (RCA)	2.16384e-05	-2.86999	-4.75013	0.457887	4.98151	0.342503	9.73164	0.701837	-2.04595	0.966003	4.81571	0.682607	6.86165	1.42233
AT2G39900	Encodes a member of the Arabidopsis LIM proteins: a family of actin bundlers with distinct expression patterns. WLIM1, WLIM2a, and WLIM2b are widely expressed, whereas PLIM2a, PLIM2b, and PLIM2c are predominantly expressed in pollen. Regulates actin cytoskeleton organization. protein_coding WLIM2A (WLIM2a) WLIM2A (WLIM2a)	2.72018e-10	2.78327	6.3695	0.19899	12.1103	0.289656	5.7408	0.448492	5.14443	1.08551	13.6685	1.01143	8.52407	1.69133
AT2G39920	HAD superfamily, subfamily IIIB acid phosphatase;(source:Araport11) protein_coding	0.151494	0.38324	6.14626	0.142229	13.6387	0.337083	7.49244	0.37206	5.16956	0.542406	13.0452	1.43785	7.87568	1.63611
AT2G39950	flocculation protein;(source:Araport11) protein_coding	0.257721	0.111203	-1.10804	0.0830807	3.53128	0.126662	4.63932	0.170979	-1.2454	0.174382	3.50512	0.273053	4.75052	0.383857
AT2G40080	Encodes a novel nuclear 111 amino-acid phytochrome-regulated component of a negative feedback loop involving the circadian clock central oscillator components CCA1 and LHY. ELF4 is necessary for light-induced expression of both CCA1 and LHY, and conversely, CCA1 and LHY act negatively on light-induced ELF4 expression. ELF4 promotes clock accuracy and is required for sustained rhythms in the absen…	0.196153	0.179417	7.00902	0.0290692	15.1784	0.225725	8.16937	0.209736	8.26864	1.10451	16.6174	1.31321	8.34878	2.12472
AT2G40340	Encodes a member of the DREB subfamily A-2 of ERF/AP2 transcription factor family. The protein contains one AP2 domain. There are eight members in this subfamily including DREB2A AND DREB2B that are involved in response to drought. protein_coding	0.475507	-0.0302699	7	0	12.2095	0.492727	5.20953	0.492727	6.8008	0.144055	11.9801	0.501934	5.17926	0.522149
AT2G40350	encodes a member of the DREB subfamily A-2 of ERF/AP2 transcription factor family. The protein contains one AP2 domain. There are eight members in this subfamily including DREB2A AND DREB2B that are involved in response to drought. protein_coding	0.474622	-0.0724961	7.1133	0.239511	14.0703	1.21649	6.95702	1.13888	7.08617	0.239031	13.9707	1.56666	6.88453	1.4971
AT2G40880	Encodes a protein with cysteine proteinase inhibitor activity. Overexpression increases tolerance to abiotic stressors (i.e.salt,osmotic, cold stress). The mRNA is cell-to-cell mobile. protein_coding CYSTATIN A (CYSA) (FL3-27);CYSTATIN A (CYSA);CYSTATIN A (ATCYSA)	0.00578969	1.24414	1.55599	0.235293	9.47531	0.389076	7.91933	0.492784	1.42603	1.17174	10.5895	1.72668	9.16346	2.03705
AT2G40900	Encodes a plasma membrane-localized amino acid transporter likely involved in amino acid export in the developing seed. protein_coding USUALLY MULTIPLE ACIDS MOVE IN AND OUT TRANSPORTERS 11 (UMAMIT11) USUALLY MULTIPLE ACIDS MOVE IN AND OUT TRANSPORTERS 11 (UMAMIT11)	4.76453e-16	1.05953	-1.18323	0.103619	3.34055	0.0579143	4.52377	0.131901	-2.39307	0.784922	3.19023	0.162343	5.58331	0.871651
AT2G41010	Encodes a novel calmodulin binding protein whose gene expression is induced by dehydration and ionic (salt) and non-ionic (mannitol) osmotic stress. Lines over-expressing this gene are more sensitive and anti-sense lines are more tolerant to osmotic stress, suggesting this gene may be a negative regulator of response to osmotic stress. protein_coding CALMODULIN (CAM)-BINDING PROTEIN OF 25 KDA (CA…	0.255695	0.920652	-5.97211	1.3732	3.43398	0.118867	9.40609	1.40199	-6.96338	1.27021	3.36337	0.885247	10.3267	1.85138
AT2G41040	S-adenosyl-L-methionine-dependent methyltransferases superfamily protein;(source:Araport11) protein_coding	0.0162692	0.296983	-1.03803	0.0475637	3.50897	0.130281	4.547	0.138924	-1.19307	0.123805	3.65091	0.311277	4.84399	0.36557
AT2G41120	DUF309 domain protein;(source:Araport11) protein_coding	0.0199206	-1.13627	-1.85641	0.263858	4.09533	0.349836	5.95175	0.552824	-1.41164	0.328336	3.40384	0.155423	4.81548	0.391746
AT2G41290	Although this enzyme is predicted to encode a strictosidine synthase (SS), it lacks a conserved catalytic glutamate residue found in active SS enzymes and it is not expected to have SS activity. protein_coding STRICTOSIDINE SYNTHASE-LIKE 2 (SSL2) STRICTOSIDINE SYNTHASE-LIKE 2 (SSL2)	0.0119165	0.62902	-1.71727	0.0798519	3.97834	0.246209	5.69562	0.278351	-1.24935	0.255529	5.07529	1.15359	6.32464	1.23682
AT2G42220	Rhodanese/Cell cycle control phosphatase superfamily protein;(source:Araport11) protein_coding	7.32097e-10	-5.34027	-0.718908	0.64525	10.6515	0.454118	11.3704	0.882943	2.46206	0.283141	8.49216	0.768387	6.03011	0.893679
AT2G42530	Encodes COR15B, a protein that protects chloroplast membranes during freezing. protein_coding COLD REGULATED 15B (COR15B) COLD REGULATED 15B (COR15B)	5.90647e-22	-2.34547	6.98544	0.156877	14.9988	0.287226	8.01332	0.245351	6.91384	0.0124149	12.5817	0.97531	5.66784	0.976298
AT2G42540	A cold-regulated gene whose product is targeted to the chloroplast. Cor15am protects stromal proteins from aggregation under various stress conditions. Constitutive expression increases freezing tolerance in protoplasts in vitro and chloroplasts in vivo. NMR and x-ray diffraction studies suggest that COR15a alters the intrinsic curvature of the inner membrane of chloroplast envelope. Late Embryog…	0.0536218	-1.08293	8.01027	0.528225	15.5783	0.230839	7.568	0.67233	7.09109	0.208713	13.5762	1.37241	6.48507	1.27849
AT2G42975	myosin-G heavy chain-like protein;(source:Araport11) protein_coding	0.000126077	-2.776	-2.70955	0.388598	4.80691	0.381696	7.51646	0.758457	-1.19081	0.171407	3.54965	0.152554	4.74046	0.256184
AT2G43010	Isolated as a semidominant mutation defective in red -light responses. Encodes a nuclear localized bHLH protein that interacts with active PhyB protein. Negatively regulates phyB mediated red light responses. Involved in shade avoidance response. Protein abundance is negatively regulated by PhyB.Involved in the regulation of response to nutrient levels. Controls the resistance to B. cinerea in a …	0.000760812	0.367185	2.92414	0.0834915	11.2821	0.112074	8.35796	0.115812	2.75225	0.0986598	11.4774	0.449714	8.72514	0.4676
AT2G43530	Encodes a defensin-like (DEFL) family protein. The mRNA is cell-to-cell mobile. protein_coding	4.19995e-05	3.65758	10.1331	0.161045	16.6126	0.897747	6.47951	0.930045	5.17142	1.77375	15.3085	1.41046	10.1371	2.26137
AT2G43550	Encodes a defensin-like (DEFL) family protein. protein_coding	0.393104	0.241812	7.14412	0.548243	15.9667	0.556675	8.82258	0.891512	4.52389	1.08807	13.5883	0.960474	9.0644	1.59395
AT2G44660	ALG6, ALG8 glycosyltransferase family;(source:Araport11) protein_coding	4.18756e-05	5.39294	12.7197	0.560509	20.6609	1.07094	7.94117	1.37106	1.66064	11.9959	14.9948	10.811	13.3341	1.60838
AT2G44760	dihydroorotate dehydrogenase (DUF3598);(source:Araport11) protein_coding	0.032362	-1.75836	1.662	0.837744	14.0433	0.340878	12.3813	0.951925	1.4171	0.976338	12.04	1.5383	10.6229	2.01261
AT2G45190	Encodes a member of the YABBY family of transcriptional regulators that is involved in abaxial cell type specification in leaves and fruits. YAB1 acts in a non-cell autonomous fashion within the meristem to affect phyllotactic patterning. The non-autonomous effect on the central region of the meristem is mediated through the activity if Lateral Suppressor (LAS). protein_coding ABNORMAL FLORAL ORG…	1.2241e-07	-4.13525	-0.448769	0.640812	8.51751	0.407679	8.96628	0.801154	2.42365	0.398126	7.25468	0.159601	4.83103	0.448377
AT2G45340	Leucine-rich repeat protein kinase family protein;(source:Araport11) protein_coding	0.00466621	-0.80629	-1.45221	0.0949748	4.59058	0.258935	6.04279	0.310156	-1.17755	0.218303	4.05896	0.36236	5.2365	0.447041
AT2G45560	cytochrome P450 monooxygenase protein_coding CYTOCHROME P450, FAMILY 76, SUBFAMILY C, POLYPEPTIDE 1 (CYP76C1) CYTOCHROME P450, FAMILY 76, SUBFAMILY C, POLYPEPTIDE 1 (CYP76C1)	2.62825e-08	1.8026	5.15236	0.261879	11.9305	0.107843	6.77814	0.331214	4.18023	1.01948	12.761	0.593166	8.58074	1.45683
AT2G45660	Controls flowering and is required for CO to promote flowering. It acts downstream of FT. Overexpression of (SOC1) AGL20 suppresses not only the late flowering of plants that have functional FRI and FLC alleles but also the delayed phase transitions during the vegetative stages of development. AGL20/SOC1 acts with AGL24 to promote flowering and inflorescence meristem identity.AGL20 upregulates ex…	0.00254966	2.0127	3	0	12.1264	0.718643	9.12639	0.718643	3.23923	0.364024	14.3783	0.938861	11.1391	0.946206
AT2G45950	SKP1-like 20;(source:Araport11) protein_coding SKP1-LIKE 20 (SK20) SKP1-LIKE 20 (SK20);SKP1-LIKE 20 (ASK20)	0.00585761	0.743318	-1.3831	0.231144	3.35213	0.128649	4.73523	0.294896	-1.82965	0.76291	3.6489	0.83594	5.47855	1.31869
AT2G45960	a member of the plasma membrane intrinsic protein subfamily PIP1. localizes to the plasma membrane and exhibits water transport activity in Xenopus oocyte. expressed ubiquitously and protein level decreases slightly during leaf development. Involved redundantly with PIP1;1/3/4/5 in hydraulics and carbon fixation, regulates the expression of related genes that affect plant growth and development. …	0.102798	0.365322	-1.82256	0.168708	4.00985	0.158745	5.83242	0.288617	-1.6046	0.313585	4.59314	0.671301	6.19774	0.850445
AT2G46240	A member of Arabidopsis BAG (Bcl-2-associated athanogene) proteins, plant homologs of mammalian regulators of apoptosis. Expression of BAG6 in leaves was strongly induced by heat stress. Knockout mutants exhibited enhanced susceptibility to fungal pathogen Botrytis cinerea. Plant BAG proteins are multi-functional and remarkably similar to their animal counterparts, as they regulate apoptotic-like…	0.0239703	0.956617	5.72504	0.313057	12.0744	0.267872	6.3494	0.483654	4.44947	0.991606	11.7555	0.255031	7.30601	1.05654
AT2G46340	Encodes a member of the SPA (suppressor of phyA-105) protein family (SPA1-SPA4). SPA proteins contain an N-terminal serine/threonine kinase-like motif followed by a coiled-coil structure and a C-terminal WD-repeat domain. SPA1 is a PHYA signaling intermediate, putative regulator of PHYA signaling pathway. Light responsive repressor of photomorphogenesis. Involved in regulating circadian rhythms a…	7.80262e-06	-2.43337	-2.46469	0.372525	7.73744	0.337188	10.2021	0.563284	-1.33467	0.269078	6.43409	2.05007	7.76876	2.1488
AT2G46710	ROP (Rho of plant GTPases) family member Involved in cell wall patterning. Encodes ROP inactivator, regulates the formation of ROP-activated domains; these in turn determined the pattern of cell wall pits. Positively regulates pit formation, but negatively regulates pit size, required for periodic formation of secondary cell wall pits. protein_coding ROP GUANOSINE TRIPHOSPHATASE (GTPASE)-ACTIVATI…	2.96249e-13	-3.73439	1.83755	0.323348	10.0766	0.399538	8.23902	0.518506	2.6258	0.211271	7.13043	0.107206	4.50463	0.257317
AT2G46730	pseudogene of galacturonosyltransferase-like protein;(source:Araport11) pseudogene	0.314015	0.329213	-2.50924	0.232192	5.82361	0.513596	8.33285	0.679486	-1.40803	1.21038	7.25403	0.350788	8.66206	1.30743
AT2G46790	Pseudo-response regulator PRR9. Involved in clock function. PRR7 and PRR9 are partially redundant essential components of a temperature-sensitive circadian system. CCA1 and LHY had a positive effect on PRR9. Interact with TOC1 in a yeast two-hybrid assay. Acts as transcriptional repressor of CCA1 and LHY. Acts additively with EC, PRR5 and PRR7 to regulate hypocotyl growth under photoperiodic cond…	1.77338e-31	-2.90661	-0.629759	0.25674	7.33875	0.100372	7.96851	0.250293	-1.00018	0.000441216	4.06171	0.389364	5.0619	0.389413
AT2G46830	Encodes a transcriptional repressor that performs overlapping functions with LHY in a regulatory feedback loop that is closely associated with the circadian oscillator of Arabidopsis. Binds to the evening element in the promoter of TOC1 and represses TOC1 transcription. CCA1 and LHY colocalize in the nucleus and form heterodimers in vivo. CCA1 and LHY function synergistically in regulating circad…	0.0185749	0.186814	-1.28166	0.0512276	3.44108	0.0694639	4.72273	0.089637	-1.60819	0.143314	3.30136	0.04658	4.90955	0.175107
AT2G46940	fold protein;(source:Araport11) protein_coding	0.415859	0.03981	-1.14888	0.161667	3.06192	0.0701312	4.2108	0.187343	-1.24586	0.150482	3.00474	0.0141868	4.25061	0.151507
AT2G47180	GolS1 is a galactinol synthase that catalyzes the formation of galactinol from UDP-galactose and myo-inositol. GolS1 transcript levels rise in response to methyl viologen, an oxidative damage-inducing agent. Plants over-expressing GolS1 have increased tolerance to salt, chilling, and high-light stress. protein_coding GALACTINOL SYNTHASE 1 (GolS1) GALACTINOL SYNTHASE 1 (GolS1);GALACTINOL SYNTHASE …	1.12039e-13	4.55434	-0.152592	0.760408	7.41881	0.322706	7.5714	0.621025	-0.578569	0.719541	11.5472	1.1899	12.1257	1.40748
AT2G47370	Calcium-dependent phosphotriesterase superfamily protein;(source:Araport11) protein_coding	0.286565	-0.151011	-1.73678	0.127999	3.67446	0.178517	5.41124	0.268012	-1.51891	0.283752	3.74132	0.598563	5.26023	0.722734
AT2G47440	Tetratricopeptide repeat (TPR)-like superfamily protein;(source:Araport11) protein_coding	0.135484	0.360299	-1.23397	0.13925	3.44108	0.23612	4.67505	0.327296	-1.44822	0.155903	3.58713	0.392344	5.03535	0.465974
AT2G47490	Encodes a chloroplast-localized NAD+ transporter that transports NAD+ in a counter exchange mode with ADP and AMP in vitro. protein_coding NAD+ TRANSPORTER 1 (NDT1) NAD+ TRANSPORTER 1 (NDT1);ARABIDOPSIS THALIANA NAD+ TRANSPORTER 1 (ATNDT1)	0.184505	0.103344	-1.58693	0.0461724	3.42956	0.0891791	5.01649	0.115041	-1.90214	0.0706504	3.21769	0.0460871	5.11983	0.100245
AT2G47560	RING/U-box superfamily protein;(source:Araport11) protein_coding ARABIDOPSIS T??XICOS EN LEVADURA 64 (ATL64) ARABIDOPSIS T??XICOS EN LEVADURA 64 (ATL64)	4.11277e-05	1.23885	2.63369	0.234677	7.29874	0.190079	4.66504	0.314609	1.24969	1.12821	7.15358	0.105475	5.90389	1.14069
AT2G47890	Acts as a positive regulator of red light signaling; overexpression causes markedly shortened hypocotyls under various light states. Binds to the HY5 promoter to activate its transcription, while both BBX21 and HY5 associate with its promoter to positively regulate its expression. T protein_coding B-BOX PROTEIN 11 (BBX11) B-BOX PROTEIN 11 (BBX11)	0.163477	-0.549143	6.39725	0.13138	12.8982	0.495711	6.50091	0.560196	6.38114	0.179327	12.3329	0.743207	5.95177	0.820158
AT2G48080	oxidoreductase, 2OG-Fe(II) oxygenase family protein;(source:Araport11) protein_coding ATALKBH10A (ALKBH10A) ATALKBH10A (ALKBH10A)	5.29948e-05	-6.29351	-5.17535	11.0237	9.1801	10.0122	14.3554	1.62352	9.15036	1.39423	17.2123	1.34184	8.06194	1.97752
AT3G01060	DUF domain plastic localized protein of unknown function.Mutants germinate faster than wt. One of the 'green cut proteins' found only in photosynthetic organisms. protein_coding	1.45974e-17	-2.09169	-1.57962	0.0827426	6.7506	0.21956	8.33022	0.247545	-1.5253	0.235059	4.71323	0.636082	6.23853	0.797678
AT3G01180	Starch synthase 2 involved in amylopectin metabolism. protein_coding STARCH SYNTHASE 2 (SS2) STARCH SYNTHASE 2 (SS2);STARCH SYNTHASE 2 (AtSS2)	0.0149427	-0.925343	-1.65862	0.165534	4.31448	0.367671	5.9731	0.42611	-1.19777	0.134967	3.84999	0.307035	5.04776	0.36524
AT3G01310	Encodes a functional VIP1/PPIP5K-type ATP-grasp kinase that is involved in both InsP6 to InsP7 conversion and InsP7 to InsP8 conversion, producing the InsP8 cofactor of the ASK1-COI1-JAZ-jasmonate co-receptor complex. It is the major isoform in plants, is required for jasmonate-dependent defenses, and plays an important role in plant defenses against necrotrophic fungi and insect herbivores. prot…	0.0366815	0.476717	4.81708	0.175682	12.4074	0.109873	7.59036	0.266238	3.53548	0.508434	11.6026	0.170904	8.06708	0.560655
AT3G01550	phosphoenolpyruvate (pep)/phosphate translocator 2;(source:Araport11) protein_coding PHOSPHOENOLPYRUVATE (PEP)/PHOSPHATE TRANSLOCATOR 2 (PPT2) PHOSPHOENOLPYRUVATE (PEP)/PHOSPHATE TRANSLOCATOR 2 (PPT2);PHOSPHOENOLPYRUVATE (PEP)/PHOSPHATE TRANSLOCATOR 2 (ATPPT2)	0.0204281	-0.561281	-1.66872	0.0818787	4.02112	0.253934	5.68984	0.274467	-1.175	0.132097	3.95356	0.360327	5.12856	0.405404
AT3G01810	EEIG1/EHBP1 protein amino-terminal domain protein;(source:Araport11) protein_coding	0.328956	0.452191	-0.903031	0.461319	8.67443	0.818068	9.57746	1.02121	-1.5469	1.16135	8.48275	1.12492	10.0297	1.44387
AT3G02380	homologous to the flowering-time gene CONSTANS (CO) encoding zinc-finger proteins protein_coding CONSTANS-LIKE 2 (COL2) CONSTANS-LIKE 2 (ATCOL2);CONSTANS-LIKE 2 (COL2);B-BOX DOMAIN PROTEIN 3 (BBX3)	0.490391	0.00490386	-1.33964	0.0587167	3.75494	0.187977	5.09458	0.203578	-1.59555	0.370764	3.50394	0.211295	5.09948	0.484134
AT3G02630	One of seven acyl acyl carrier proteins. Expressed primarily in developing seeds.Involved in fatty acid metabolism. Redundant &#916;9 stearoyl-ACP desaturase gene which together with FAB2 and AAD1 during embryo development provide precursors for the elaboration of embryo cuticle and therefore plays a specific role during the phase of invasive embryo growth through the endosperm. Together with FAB…	0.0423773	0.878388	5.39556	0.191554	13.7003	0.453846	8.30474	0.509582	4.41887	0.49504	13.602	0.985751	9.18313	1.22301
AT3G02800	Encodes an atypical dual-speci&#64257;city protein tyrosine phosphatase which negatively regulates plant salt tolerance. protein_coding PLANT AND FUNGI ATYPICAL DUAL-SPECI&#64257;CITY PHOSPHATASE 3 (PFA-DSP3) (AtPFA-DSP3);PLANT AND FUNGI ATYPICAL DUAL-SPECI&#64257;CITY PHOSPHATASE 3 (PFA-DSP3)	1.6341e-05	2.30613	14.5735	0.331149	20.2447	0.361516	5.67126	0.55517	13.9491	0.930787	21.9265	1.2306	7.97739	1.57983
AT3G03450	Encodes a DELLA protein, a member of the GRAS superfamily of putative transcription factors. DELLA proteins restrain the cell proliferation and expansion that drives plant growth. Negative regulator of the response to GA in controlling seed germination. GA triggers the degradation of RGL2 protein in a process blocked by both proteasome inhibitors and serine/threonine phosphatase inhibitors. The p…	0.0354462	-1.57781	-2.13567	0.67421	3.79791	0.316618	5.93358	0.873571	-1.29667	0.0929308	3.0591	0.0430181	4.35576	0.117013
AT3G04140	Ankyrin repeat family protein;(source:Araport11) protein_coding	0.000219392	-0.546241	-1.35524	0.0767041	3.70339	0.0949858	5.05863	0.155377	-1.16683	0.099076	3.34556	0.110481	4.51239	0.183545
AT3G04550	Encodes an ancillary chaperone protein that functions in Rubisco biogenesis. RAF1 dimers function in the assembly of the large subunit of Rubisco. Co-expression of RAF1 and rbcL in tobacco cells results in increased photosynthesis and plant growth. The mRNA is cell-to-cell mobile. protein_coding RUBISCO ACCUMULATION FACTOR 1 (RAF1) RUBISCO ACCUMULATION FACTOR 1 (RAF1)	0.0359801	-0.96121	6.97972	0.123382	14.2764	0.573992	7.29669	0.534192	6.73382	0.139632	13.0693	1.40148	6.33548	1.41497
AT3G05030	Encodes a vacuolar K+/H+ exchanger essential for active K+ uptake at the tonoplast and involved in regulating stomatal closure. protein_coding SODIUM HYDROGEN EXCHANGER 2 (NHX2) (ATNHX2);SODIUM HYDROGEN EXCHANGER 2 (NHX2)	0.16397	-0.914318	0.828776	0.8034	13.7519	0.301521	12.9231	0.934627	0.28276	1.16315	12.2916	1.42834	12.0088	1.77831
AT3G05130	paramyosin-like protein;(source:Araport11) protein_coding	0.441307	-0.0786226	6.05092	0.286694	12.0788	0.319143	6.02788	0.532473	5.75254	0.677456	11.7018	0.524226	5.94925	0.938686
AT3G05640	EGR1 functions as a negative regulator of plant growth with prominent effect on plant growth during drought stress.EGR1 regulates microtubule organization and likely affects additional cytoskeleton and trafficking processes along the plasma membrane. protein_coding E GROWTH-REGULATING 1 (EGR1) E GROWTH-REGULATING 1 (EGR1);PROTEIN PHOSPHATASE 2CF1 (ATPP2CF1)	0.197317	-0.589167	3.66276	0.593802	12.023	0.250874	8.36025	0.692124	4.73005	1.22383	12.5011	1.28031	7.77108	2.00445
AT3G05880	Induced by low temperatures, dehydration and salt stress and ABA. Encodes a small (54 amino acids), highly hydrophobic protein that bears two potential transmembrane domains. protein_coding RARE-COLD-INDUCIBLE 2A (RCI2A) RARE-COLD-INDUCIBLE 2A (RCI2A)	0.0151721	-2.65064	7.0385	0.0549389	17.3015	1.24255	10.263	1.22399	7.20348	0.423526	14.8159	0.9673	7.61238	0.866889
AT3G06190	Encodes a member of the MATH-BTB domain proteins (BPMs) that directly interact with and target for proteasomal degradation the class I homeobox-leucine zipper (HD-ZIP) transcription factor ATHB6. Known members include AT5G19000 (BPM1), AT3G06190 (BPM2), AT2G39760 (BPM3), AT3G03740 (BPM4), AT5G21010 (BPM5) and AT3G43700 (BPM6). protein_coding BTB-POZ AND MATH DOMAIN 2 (BPM2) BTB-POZ AND MATH DOMAI…	0.487352	-0.0287699	9.39036	10.3131	18.6481	9.63853	9.25775	0.907328	6.95869	11.9612	16.1877	9.97465	9.22898	2.47585
AT3G06410	Zinc finger C-x8-C-x5-C-x3-H type family protein;(source:Araport11) protein_coding	0.028781	-0.643191	-2.01158	0.232438	3.74607	0.144669	5.75764	0.338696	-1.8179	0.366478	3.29655	0.277573	5.11445	0.500408
AT3G06483	Pyruvate dehydrogenase kinase (PDK) specifically phosphorylates the E1&#945; subunit of the pyruvate dehydrogenase complex (PDC) on a Ser residue using ATP as a phosphate donor. PDK is a unique type of protein kinase having a His-kinase-like sequence but Ser-kinase activity. Site-directed mutagenesis and structural analysis indicate that PDK belongs to the GHKL superfamily. protein_coding PYRUVAT…	0.0104154	2.55438	5.36181	0.412203	14.5574	0.80121	9.19554	1.1053	2.81648	0.29772	14.5664	0.942037	11.7499	0.98626
AT3G07130	Encodes PAP15, a purple acid phosphatase with phytase activity. Expression of PAP15 is developmentally and temporally regulated, with strong expression at the early stages of seedling growth and pollen germination. The expression is also organ/tissue-specific, with strongest expression in the vasculature, pollen grains, and roots. Recombinant PAP protein exhibits broad substrate specificity with …	0.115669	-2.81883	0.984566	1.51878	10.1415	1.58548	9.15689	2.35507	2.49308	0.197569	8.83114	0.602216	6.33806	0.674661
AT3G07650	This gene belongs to the CO (CONSTANS) gene family. This gene family is divided in three subgroups: groups III, to which COL9 belongs, is characterised by one B-box (supposed to regulate protein-protein interactions) and a second diverged zinc finger. COL9 downregulates expression of CO (CONSTANS) as well as FT and SOC1 which are known regulatory targets of CO. The mRNA is cell-to-cell mobile. pr…	0.12133	0.506046	12.3128	0.327807	21.8277	0.240373	9.51483	0.433123	11.419	1.61589	21.4399	0.765995	10.0209	1.81864
AT3G07870	FBX92 is an F-box containing protein. Overexpression produces plants with smaller leaves while reduced expression is correlated with increased leaf size and increased rates of cell proliferation. protein_coding F-BOX PROTEIN92 (FBX92) F-BOX PROTEIN92 (FBX92)	0.452546	-0.0476455	14.735	0.332063	23.3746	0.161242	8.63961	0.399602	14.8139	0.699644	23.4058	0.227398	8.59196	0.738637
AT3G08505	zinc finger (CCCH-type/C3HC4-type RING finger) family protein;(source:Araport11) protein_coding	0.183006	0.146737	-1.25682	0.0857024	3.34091	0.120498	4.59773	0.162326	-1.32977	0.158289	3.4147	0.272315	4.74447	0.327234
AT3G08510	Phosphoinositide-specific phospholipase C (PI-PLC), catalyzes hydrolysis of phosphatidylinositol 4,5-bisphosphate into inositol 1,4,5-trisphosphate and diacylglycerol. It is involved in auxin biosynthesis and signaling, modulating development of both male and female gametophytes. It also regulates MAMP-triggered immunity by modulating ROS production. protein_coding PHOSPHOLIPASE C 2 (PLC2) PHOSPH…	0.0040523	1.17109	4.74292	0.259901	12.4227	0.243303	7.67976	0.442308	3.77415	0.424719	12.625	0.865854	8.85085	1.03242
AT3G08660	Phototropic-responsive NPH3 family protein;(source:Araport11) protein_coding	9.07287e-06	-3.71224	-1.82355	0.589758	9.61714	0.468765	11.4407	0.866018	0.550238	0.856294	8.27868	0.373783	7.72844	0.981879
AT3G08730	Encodes a protein-serine kinase that phosphorylates ribosomal protein in vitro. Activation of AtS6k is regulated by 1-naphthylacetic acid and kinetin, at least in part, via a lipid kinase-dependent pathway. Involved in translational up-regulation of ribosomal proteins. Phosphorylated by PDK1. Interacts with RAPTOR1, which in turn interacts with TOR. SPK6 activity is affected by osmotic stress, an…	0.145326	-0.0474604	-1.15359	0.0196661	3.21155	0.0276182	4.36514	0.0449141	-1.1668	0.133426	3.15087	0.0685176	4.31768	0.157291
AT3G08920	Rhodanese/Cell cycle control phosphatase superfamily protein;(source:Araport11) protein_coding RHODANESE-LIKE PROTEIN (STR10) RHODANESE-LIKE PROTEIN (STR10)	1.92279e-13	-4.22211	1.73475	0.238351	11.0656	0.503033	9.33086	0.581487	2.31151	0.796189	7.42026	0.193034	5.10875	0.834481
AT3G08940	Lhcb4.2 protein (Lhcb4.2, protein involved in the light harvesting complex of photosystem II The mRNA is cell-to-cell mobile. protein_coding LIGHT HARVESTING COMPLEX PHOTOSYSTEM II (LHCB4.2) LIGHT HARVESTING COMPLEX PHOTOSYSTEM II (LHCB4.2)	8.23266e-16	-3.49494	1.7276	0.0796271	10.1663	0.417996	8.43867	0.438764	2.74315	0.160686	7.68688	0.181343	4.94373	0.259735
AT3G09450	fusaric acid resistance family protein;(source:Araport11) protein_coding	0.113221	-0.111276	-1.00661	0.00516074	3.28312	0.0913641	4.28973	0.091996	-1.07898	0.0479587	3.09948	0.0445045	4.17845	0.069701
AT3G09590	CAP (Cysteine-rich secretory proteins, Antigen 5, and Pathogenesis-related 1 protein) superfamily protein;(source:Araport11) protein_coding	0.346452	0.281976	-1.99475	0.696047	3.06707	0.0976581	5.06182	0.714012	-2.27448	1.03693	3.06932	0.0512807	5.3438	1.03709
AT3G09595	pre-tRNA tRNA-Ser (anticodon: TGA);(source:Araport11, TAIR10) pre_trna	0.126066	-1.44034	-2.88629	1.14105	3.30203	0.371629	6.18832	1.25774	-1.67381	0.29957	3.07417	0.0660154	4.74798	0.333419
AT3G09600	Encodes a MYB-like transcription factor similar to CIRCADIAN CLOCK-ASSOCIATED1 (CCA1) and ELONGATED HYPOCOTYL (LHY). Involved in the regulation of circadian clock by modulating the pattern of histone 3 (H3) acetylation. Functions as a transcriptional activator of evening element containing clock genes. Involved in heat shock response. protein_coding REVEILLE 8 (RVE8) LHY-CCA1-LIKE5 (LCL5);REVEILL…	0.29228	-0.163638	-3.6901	0.288712	3.48343	0.0812147	7.17353	0.299299	-3.68031	0.62328	3.32958	0.0539583	7.00989	0.664462
AT3G10230	Encodes a protein with lycopene &#946;-cyclase activity. This enzyme uses the linear, symmetrical lycopene as substrate. However, unlike the &#949;-cyclase which adds only one ring, the &#946;-cyclase introduces a ring at both ends of lycopene to form the bicyclic &#946;-carotene. protein_coding LYCOPENE CYCLASE (LYC) LYCOPENE CYCLASE (LYC);SUPPRESSOR OF ZEAXANTHIN-LESS 1 (SZL1); (AtLCY)	0.0414407	-0.522838	-2.22131	0.188324	4.00615	0.187493	6.22746	0.301485	-1.50272	0.208505	4.20191	0.266207	5.70462	0.38028
AT3G11230	Yippee family putative zinc-binding protein;(source:Araport11) protein_coding	0.0803612	-2.06475	2.29186	10.7977	17.6996	9.7711	15.4078	1.47204	9.28043	1.17212	22.6235	0.92998	13.343	1.63281
AT3G12320	Member of a small gene family. Appears to be clock regulated.Somewhat redundant with LNK1/2 though more like LNK4 in having affects on biomass accumulation and phototrophism. protein_coding NIGHT LIGHT-INDUCIBLE AND CLOCK-REGULATED GENE 3 (LNK3) NIGHT LIGHT-INDUCIBLE AND CLOCK-REGULATED GENE 3 (LNK3)	0.000188604	-1.13439	-1.03278	0.00480484	5.54556	0.31843	6.57834	0.31905	-1.12184	0.0717969	4.32211	0.338811	5.44395	0.358663
AT3G12345	FKBP-type peptidyl-prolyl cis-trans isomerase;(source:Araport11) protein_coding	1.80025e-10	-2.67226	-2.75958	0.166282	7.33658	0.333553	10.0962	0.426169	-0.901949	1.22322	6.52195	0.670701	7.4239	1.20293
AT3G12760	defective in cullin neddylation protein;(source:Araport11) protein_coding	0.0604634	2.08078	16.8322	1.20017	23.5779	0.345187	6.74575	1.34166	14.4859	5.00522	23.3124	4.37681	8.82653	1.35995
AT3G14770	Nodulin MtN3 family protein;(source:Araport11) protein_coding (SWEET2) (AtSWEET2); (SWEET2)	0.194212	0.102924	-1.51221	0.0828817	3.27879	0.0402414	4.791	0.119335	-1.32439	0.107927	3.56953	0.228363	4.89393	0.265663
AT3G14870	hypothetical protein (DUF641);(source:Araport11) protein_coding CHIQUITA1-LIKE 4 (CHIQL4) CHIQUITA1-LIKE 4 (CHIQL4)	1.2277e-07	2.19181	14.893	0.0459626	20.5419	0.404507	5.64896	0.424682	14.553	0.451246	22.3938	0.75013	7.84077	0.961075
AT3G14990	Encodes a homolog of animal DJ-1 superfamily protein. In the A. thaliana genome, three genes encoding close homologs of human DJ-1 were identified AT3G14990 (DJ1A), AT1G53280 (DJ1B) and AT4G34020 (DJ1C). Among the three homologs, DJ1C is essential for chloroplast development and viability. It exhibits glyoxalase activity towards glyoxal and methylglyoxal. The mRNA is cell-to-cell mobile. protein_…	4.88825e-05	-3.22986	-5.72489	10.3046	6.96536	9.82832	12.6902	0.829005	12.4226	7.29192	21.883	6.35806	9.46038	1.46633
AT3G15090	GroES-like zinc-binding alcohol dehydrogenase family protein;(source:Araport11) protein_coding	0.00090562	-0.581559	-1.39024	0.127003	3.51754	0.0822139	4.90777	0.186424	-1.12135	0.108691	3.20487	0.107082	4.32621	0.198792
AT3G15115	serine/arginine repetitive matrix protein;(source:Araport11) protein_coding	0.4233	0.0335533	-1.17222	0.071605	4.01221	0.131321	5.18443	0.173439	-1.1176	0.108863	4.10038	0.635939	5.21798	0.661026
AT3G15310	transposable_element_gene;(source:Araport11);similar to unknown protein [Arabidopsis thaliana] (TAIR:AT5G32621.1);(source:TAIR10) transposable_element_gene	0.363163	0.148953	-2.25348	0.397949	3.28284	0.0686791	5.53633	0.425558	-2.52195	0.919349	3.16333	0.090546	5.68528	0.925535
AT3G15354	Encodes a member of the SPA (suppressor of phyA-105) protein family (SPA1-SPA4). SPA proteins contain an N-terminal serine/threonine kinase-like motif followed by a coiled-coil structure and a C-terminal WD-repeat domain. SPA proteins function redundantly in suppressing photomorphogenesis in dark- and light-grown seedlings. SPA3 (and SPA4) predominantly regulates elongation growth in adult plants…	1.00456e-05	-1.74326	-3.25846	0.398659	3.51996	0.0509317	6.77842	0.408845	-1.77585	0.445796	3.25931	0.0664118	5.03515	0.471358
AT3G15360	encodes a prokaryotic thioredoxin The mRNA is cell-to-cell mobile. protein_coding THIOREDOXIN M-TYPE 4 (TRX-M4) (ATHM4);ARABIDOPSIS THIOREDOXIN M-TYPE 4 (ATM4);THIOREDOXIN M-TYPE 4 (TRX-M4);ARABIDOPSIS THALIANA MYOSIN 4 (ATM4)	8.29016e-08	5.87802	3.62326	0.516122	12.9681	0.806416	9.34484	1.12303	0.276031	1.33806	15.4989	0.825948	15.2229	1.59368
AT3G15570	Phototropic-responsive NPH3 family protein;(source:Araport11) protein_coding	0.0416964	-0.743439	2.83013	0.0854414	8.73848	0.402323	5.90835	0.429404	2.85832	0.0991984	8.02324	0.263876	5.16491	0.299685
AT3G15750	Essential protein Yae1, N-terminal;(source:Araport11) protein_coding	0.207866	0.606692	5.74102	0.471343	11.7915	0.355636	6.05051	0.745459	5.08115	0.989106	11.7383	0.46966	6.6572	1.16862
AT3G15840	Encodes a chloroplast-targeted protein localized in the stroma that is a novel component essential for NDH-mediated non-photochemical reduction of the plastoquinone pool in chlororespiratory electron transport. protein_coding POST-ILLUMINATION CHLOROPHYLL FLUORESCENCE INCREASE (PIFI) POST-ILLUMINATION CHLOROPHYLL FLUORESCENCE INCREASE (PIFI)	0.301917	0.255646	5.70047	0.141587	15.1709	0.36886	9.47039	0.492674	4.69385	0.842397	14.4199	0.707001	9.72604	1.27944
AT3G15990	Vascular cambium-localized sulfate transporter, mediates xylem-to-phloem transfer of phosphorus. 2 for its preferential distribution protein_coding SULFATE TRANSPORTER 3;4 (SULTR3;4) SULFATE TRANSPORTER 3;4 (SULTR3;4);SULTR-LIKE P DISTRIBUTION TRANSPORTER (SPDT)	0.0309908	0.97519	-2.21959	0.454315	3.43459	0.141895	5.65418	0.52249	-3.36647	1.5291	3.26291	0.179038	6.62937	1.56736
AT3G16140	Encodes subunit H of photosystem I reaction center subunit VI. protein_coding PHOTOSYSTEM I SUBUNIT H-1 (PSAH-1) PHOTOSYSTEM I SUBUNIT H-1 (PSAH-1)	9.32203e-09	-3.65171	-0.526289	0.465048	10.9582	0.332848	11.4845	0.649293	0.814071	1.19134	8.64685	0.544645	7.83278	1.38814
AT3G16175	Thioesterase superfamily protein;(source:Araport11) protein_coding	0.224442	-0.215293	-1.25173	0.0698813	3.44992	0.249901	4.70164	0.2843	-1.05441	0.0865466	3.43193	0.266388	4.48635	0.289439
AT3G16350	MYB-like transcription factor involved in nitrate signaling through regulation of CHL1. protein_coding NITROGEN RESPONSE DEFICIENCY 1 (NID1) NITROGEN RESPONSE DEFICIENCY 1 (NID1)	0.363161	0.303182	-1	0	5.84165	0.866181	6.84165	0.866181	-0.162299	1.26153	6.98253	1.64018	7.14483	1.51517
AT3G16565	threonyl and alanyl tRNA synthetase second additional domain-containing protein;(source:Araport11) protein_coding	0.173208	2.15377	9.43946	0.617154	18.6577	1.77345	9.21826	2.28745	7.15671	0.319061	18.5287	1.57115	11.372	1.67743
AT3G17020	Adenine nucleotide alpha hydrolases-like superfamily protein;(source:Araport11) protein_coding	0.258053	0.587703	4.97108	0.418333	14.2497	0.623006	9.27865	0.905048	3.97365	0.713684	13.84	1.45388	9.86635	1.73172
AT3G17040	It is a RNA tetratricopeptide repeat-containing protein required for normal processing of transcripts from the polycistronic chloroplast psbB-psbT-psbH-petB-petD operon coding for proteins of the photosystem II and cytochrome b6/f complexes. Localizes to the chloroplast membrane. Involved in regulating plastidial gene expression and biogenesis. It binds in the psbT?psbH intercistronic region and …	0.00231122	-2.20322	-2.38843	0.596139	8.17698	0.372342	10.5654	0.77791	-0.969999	0.291268	7.39219	0.345701	8.36219	0.379247
AT3G17390	S-adenosylmethionine synthetase protein_coding METHIONINE OVER-ACCUMULATOR 3 (MTO3) S-ADENOSYLMETHIONINE SYNTHETASE 3 (SAMS3);METHIONINE ADENOSYLTRANSFERASE 4 (MAT4); (ATSAMS3);METHIONINE OVER-ACCUMULATOR 3 (MTO3)	5.6311e-10	0.361656	14.9652	0.0542813	19.0591	0.0533237	4.09392	0.0593813	14.7197	0.249774	19.1753	0.176886	4.45558	0.246733
AT3G17609	Encodes a homolog of HY5 (HYH). Involved in phyB signaling pathway. protein_coding HY5-HOMOLOG (HYH) HY5-HOMOLOG (HYH)	0.0263501	-0.253621	-1.56803	0.113339	3.10805	0.0259453	4.67608	0.13091	-1.38333	0.0571255	3.03913	0.0239606	4.42246	0.0731444
AT3G17800	mRNA level of the MEB5.2 gene (At3g17800) remains unchanged after cutting the inflorescence stem protein_coding	0.00269427	-0.351821	-1.25065	0.0796886	3.57048	0.090126	4.82113	0.126425	-1.13467	0.0703246	3.33464	0.127363	4.46931	0.180007
AT3G18080	B-S glucosidase 44;(source:Araport11) protein_coding B-S GLUCOSIDASE 44 (BGLU44) B-S GLUCOSIDASE 44 (BGLU44)	7.05138e-23	2.4678	5.82234	0.235441	11.506	0.0555901	5.68365	0.252403	3.33745	0.139878	11.4889	0.135294	8.15144	0.211601
AT3G18440	Belongs to the aluminum-activated malate transporter family. Encodes a vacuolar malate channel. Expressed in all parts of plants. Almost exclusively expressed in mesophyll cells of leaves. The mRNA is cell-to-cell mobile. protein_coding ALUMINUM-ACTIVATED MALATE TRANSPORTER 9 (ALMT9) ALUMINUM-ACTIVATED MALATE TRANSPORTER 9 (ALMT9);ALUMINUM-ACTIVATED MALATE TRANSPORTER 9 (AtALMT9)	0.0807572	-1.52635	4.62018	0.521245	13.3174	0.713069	8.69727	1.09026	5.36128	0.458472	12.5322	0.519296	7.17091	0.84527
AT3G18750	Encodes a member of the WNK family (9 members in all) of protein kinases, the structural design of which is clearly distinct from those of other known protein kinases, such as receptor-like kinases and mitogen-activated protein kinases. Its transcription is under the control of circadian rhythms. protein_coding WITH NO LYSINE (K) KINASE 6 (WNK6) WITH NO LYSINE (K) KINASE 6 (WNK6);ARABIDOPSIS THAL…	0.0330505	0.228339	-1.35201	0.0663561	3.44493	0.0983866	4.79694	0.12425	-1.30755	0.271443	3.71772	0.127218	5.02528	0.32755
AT3G18780	Encodes an actin that is constitutively expressed in vegetative structures but not pollen. ACT2 is involved in tip growth of root hairs. protein_coding ACTIN 2 (ACT2) ACTIN 2 (ACT2);ENHANCER OF LRX1 2 (ENL2);LIGHT STRESS-REGULATED 2 (LSR2);DEFORMED ROOT HAIRS 1 (DER1)	0.158968	-1.06935	6.35126	11.416	16.2394	10.7063	9.88814	1.07073	10.2514	10.8652	19.0702	8.90006	8.81879	2.42943
AT3G18930	RING/U-box superfamily protein;(source:Araport11) protein_coding ARABIDOPSIS T??XICOS EN LEVADURA 65 (ATL65) ARABIDOPSIS T??XICOS EN LEVADURA 65 (ATL65)	0.000202559	-4.25166	9.34401	1.00796	22.5724	0.33779	13.2284	1.20215	13.7187	0.943124	22.6955	0.256257	8.97675	1.02074
AT3G18950	Transducin/WD40 repeat-like superfamily protein;(source:Araport11) protein_coding ABA-INDUCED WD40 REPEAT 1 (AIW1) ABA-INDUCED WD40 REPEAT 1 (AIW1)	9.41786e-05	0.259151	-1.14349	0.0391149	3.16339	0.0344773	4.30688	0.0694005	-1.35113	0.204249	3.2149	0.0734039	4.56603	0.239079
AT3G19350	Encodes a the C-terminal domain of poly(A) binding proteins. MPC is imprinted such that only the maternal allele is expressed in the endosperm. MPC is silenced by the action of MET1 and its expression is promoted by DEM. protein_coding MATERNALLY EXPRESSED PAB C-TERMINAL (MPC) MATERNALLY EXPRESSED PAB C-TERMINAL (MPC)	0.000237665	0.716389	6.73413	0.0980634	11.5747	0.145419	4.84054	0.205017	6.44368	0.211096	12.0006	0.730356	5.55693	0.788172
AT3G19710	Belongs to the branched-chain amino acid aminotransferase gene family. Encodes a methionine-oxo-acid transaminase. Involved in the methionine chain elongation pathway that leads to the ultimate biosynthesis of methionine-derived glucosinolates. protein_coding BRANCHED-CHAIN AMINOTRANSFERASE4 (BCAT4) BRANCHED-CHAIN AMINOTRANSFERASE4 (BCAT4)	0.00961895	-3.77091	0.550783	1.60933	14.9393	0.144302	14.3885	1.61089	2.14653	1.20992	12.7641	1.6788	10.6176	1.77693
AT3G20070	Encodes a plant-specific protein of unknown function. Mutant embryos contain at most four small cells. The endosperm nucleoli are enlarged. Gene is expressed in siliques based on EST information. protein_coding TITAN9 (TTN9) TITAN9 (TTN9)	0.100431	3.13227	0.492123	1.16155	9.89605	1.42817	9.40392	2.44881	0.797788	1.40747	13.334	2.67643	12.5362	3.16936
AT3G20230	Member of the uL18 RNA-binding protein family. uL18 proteins share a short structurally conserved domain that binds the 5S rRNA and allow its incorporation into ribosomes. protein_coding (UL18-L4) (UL18-L4)	0.179978	2.34769	2.83231	2.16229	12.453	0.583396	9.62068	2.56452	1.75985	1.60945	13.7282	1.57374	11.9684	2.20797
AT3G20330	encodes aspartate carbamoyltransferase catalyzing the second step in the de novo pyrimidine ribonucleotide biosynthesis protein_coding PYRIMIDINE B (PYRB) ASPARTATE TRANSCARBAMOYLASE (ACT);PYRIMIDINE B (PYRB)	0.0107166	-4.26606	9.14859	0.660553	21.9811	1.76509	12.8325	1.85459	7.13001	0.33461	15.6964	1.51278	8.56644	1.51875
AT3G20810	JMJD5 encodes a protein which contains a jumonji-C (jmjC) domain. jmjd5 mutant plants have a short-period circadian phenotype. JMJD5 has histone demethylase activity and interacts with EFM to repress FT. protein_coding JUMONJI DOMAIN CONTAINING 5 (JMJD5) JUMONJI DOMAIN CONTAINING 5 (JMJD5);JUMONJI C DOMAIN-CONTAINING PROTEIN 30 (JMJ30)	4.05221e-06	1.63013	10.7906	0.0254246	16.9943	0.36282	6.20364	0.365304	10.3542	0.585476	18.188	2.01607	7.83377	2.37396
AT3G21050	transposable_element_gene;(source:Araport11);copia-like retrotransposon family, has a 8.8e-18 P-value blast match to gb|AAO73527.1| gag-pol polyprotein (Glycine max) (SIRE1) (Ty1_Copia-family);(source:TAIR10) transposable_element_gene	0.00309825	-4.06748	-0.139447	0.980234	8.62097	0.970375	8.76042	1.486	2.77945	0.128093	7.4724	0.280108	4.69294	0.331358
AT3G21150	Encodes a protein with a B-box domain predicted to act as a transcription factor. Expression of the BBX32 gene is affected by monochromatic red light. Genetic analysis shows BBX32 is under circadian control; it is a morning gene under clock regulation. protein_coding B-BOX DOMAIN PROTEIN 32 (BBX32) B-BOX DOMAIN PROTEIN 32 (BBX32); (ATBBX32);EMF1-INTERACTING PROTEIN 6 (EIP6)	0.184723	-0.100255	-1.24724	0.102012	3.07091	0.0235393	4.31816	0.111703	-1.18735	0.0769312	3.03055	0.0152837	4.2179	0.0808952
AT3G21250	member of MRP subfamily protein_coding	5.57077e-21	3.12443	-2.4793	0.278676	3.52518	0.120422	6.00448	0.335075	-6.11704	1.8702	3.01187	0.157718	9.12891	1.86213
AT3G21330	basic helix-loop-helix (bHLH) DNA-binding superfamily protein;(source:Araport11) protein_coding	0.0780214	-1.66625	3.2081	0.763528	10.1562	1.20132	6.94805	1.17465	2.92139	0.113147	8.20319	1.47377	5.2818	1.48467
AT3G21390	Encodes a mitochondrial thiamin diphosphate carrier. protein_coding	4.24401e-05	-0.740122	-2.02798	0.123673	3.75224	0.111149	5.78022	0.188317	-1.51441	0.254597	3.52568	0.314066	5.04009	0.451605
AT3G21670	Major facilitator superfamily protein;(source:Araport11) protein_coding NRT1/ PTR FAMILY 6.4 (NPF6.4) (ATNPF6.4);NRT1/ PTR FAMILY 6.4 (NPF6.4)	4.01952e-06	-0.449692	-1.42834	0.0686967	3.40733	0.0657612	4.83568	0.100734	-1.06328	0.0643362	3.3227	0.112693	4.38599	0.156298
AT3G21890	Encodes a microprotein that delays floral transition by forming a complex with CONSTANS (CO) and the co-repressor protein TOPLESS. protein_coding B-BOX DOMAIN PROTEIN 31 (BBX31) B-BOX DOMAIN PROTEIN 31 (BBX31);MICROPROTEIN 1B (MIP1B);MICROPROTEIN 1A (MIP1A)	0.00978914	-0.331273	-1.2496	0.0817308	3.17542	0.079079	4.42502	0.141913	-1.05866	0.0231258	3.03509	0.00823705	4.09375	0.0273128
AT3G22930	Encodes a calmodulin-like protein. protein_coding CALMODULIN-LIKE 11 (CML11) CALMODULIN-LIKE 11 (CML11); (ATCML11)	0.000532801	3.48718	14.1358	0.243924	20.6419	0.942875	6.50606	1.06557	8.78623	10.2139	18.7795	8.48462	9.99324	2.4275
AT3G23210	bHLH34 is a basic helix loop helix transcription factor. It can bind GAGA and E-box cis elements.It is induced by abiotic stressors including ABA, salt and glucose. PGR, a plasma membrane glucose responsive regulator is a target of bHLH34. Involved in Fe regulation. protein_coding BASIC HELIX-LOOP-HELIX 34 (bHLH34) BASIC HELIX-LOOP-HELIX 34 (bHLH34);IRON DEFICIENCY TOLERANT1 (IDT1)	0.0750625	-0.574655	-1.49916	0.213351	3.55825	0.211345	5.05742	0.399318	-1.27193	0.0525304	3.21083	0.0449541	4.48277	0.0948073
AT3G23280	Encodes a ubiquitin ligase that is a novel player in ethylene signaling involved in negatively regulating apical hook curvature, with alternative splicing controlling dual targeting to the nuclear and cytoplasmic compartments. protein_coding XB3 ORTHOLOG 5 IN ARABIDOPSIS THALIANA (XBAT35) XB3 ORTHOLOG 5 IN ARABIDOPSIS THALIANA (XBAT35)	0.00422015	-2.80769	6.63459	0.220515	20.5834	0.939193	13.9489	1.06597	6.96698	0.244988	18.1081	1.2109	11.1412	1.27502
AT3G23410	Encodes a fatty alcohol oxidase. protein_coding FATTY ALCOHOL OXIDASE 3 (FAO3) ARABIDOPSIS FATTY ALCOHOL OXIDASE 3 (ATFAO3);FATTY ALCOHOL OXIDASE 3 (FAO3)	0.0924138	-0.306146	-1.10317	0.0105887	3.69705	0.228721	4.80022	0.230873	-1	0	3.49407	0.225539	4.49407	0.225539
AT3G23870	magnesium transporter NIPA (DUF803);(source:Araport11) protein_coding (ENOR3L2) (ENOR3L2)	0.078178	-1.80897	5.60337	0.528646	16.426	1.01861	10.8226	1.27623	4.17013	0.507219	13.1837	0.920103	9.01362	1.13868
AT3G23920	Encodes a chloroplast beta-amylase. Is necessary for leaf starch breakdown in the absence of BAM3.Activity of BAM1 increases 4 days after osmotic stress. BAM1 has a higher temperature optimum than BAM3 (PMID:25293962). protein_coding BETA-AMYLASE 1 (BAM1) BETA-AMYLASE 1 (BAM1); (ATBAM1); (TR-BAMY);BETA-AMYLASE 7 (BMY7)	0.365779	-0.183638	-1.54779	0.348441	4.0054	0.302539	5.55318	0.535304	-2.08073	0.854124	3.28881	0.230628	5.36955	0.991413
AT3G24170	Encodes a cytosolic glutathione reductase. protein_coding GLUTATHIONE-DISULFIDE REDUCTASE (GR1) GLUTATHIONE-DISULFIDE REDUCTASE (GR1);GLUTATHIONE-DISULFIDE REDUCTASE (ATGR1)	0.0217813	-0.699977	-1.77951	0.31185	3.65282	0.0826936	5.43233	0.346819	-1.55318	0.0928711	3.17918	0.0370526	4.73235	0.115144
AT3G24190	Protein kinase superfamily protein;(source:Araport11) protein_coding (ABC1K6) (ABC1K6)	6.00438e-07	-0.469686	-1.52304	0.0650979	3.33218	0.0454569	4.85522	0.0967329	-1.34487	0.180914	3.04066	0.0588165	4.38554	0.214146
AT3G24460	Serinc-domain containing serine and sphingolipid biosynthesis protein;(source:Araport11) protein_coding	0.00867567	0.155013	-1.09395	0.0401489	3.13455	0.0483963	4.2285	0.0651542	-1.12912	0.0599906	3.25439	0.0648392	4.38351	0.102653
AT3G25740	Encodes a plastid localized methionine aminopeptidase. Formerly called MAP1C, now called MAP1B. protein_coding METHIONINE AMINOPEPTIDASE 1C (MAP1B) METHIONINE AMINOPEPTIDASE 1C (MAP1C);METHIONINE AMINOPEPTIDASE 1C (MAP1B)	0.428932	-0.273005	0.104917	0.833659	11.1911	0.933495	11.0862	1.52437	1.54811	0.841173	12.3613	1.76945	10.8132	2.07811
AT3G25770	Encodes allene oxide cyclase. One of four genes in Arabidopsis that encode this enzyme, which catalyzes an essential step in jasmonic acid biosynthesis. Gene expression is induced during senescence, a process that involves jasmonic acid signalling pathway. Note: Nomenclature for Arabidopsis allene oxide cyclase 2 (AOC2, AT3G25770) gene is based on Stenzel et al. 2003 Plant Molecular Biology 51:89…	0.0232966	-2.004	6.50622	0.37196	18.0897	0.923927	11.5835	1.00705	4.67595	0.653873	14.2555	1.6317	9.57953	2.03061
AT3G26280	cytochrome P450 monooxygenase protein_coding	0.00182278	1.82264	2.94752	0.0787834	9.96178	0.609648	7.01426	0.626916	2.0939	0.659779	10.9308	1.65876	8.8369	1.84521
AT3G26290	putative cytochrome P450 protein_coding	1.01657e-156	5.30169	2.75891	0.0905198	10.2399	0.177311	7.48102	0.198973	-0.32693	0.745592	12.4558	1.80618	12.7827	1.90713
AT3G26500	Encodes PIRL2, a member of the Plant Intracellular Ras-group-related LRRs (Leucine rich repeat proteins). PIRLs are a distinct, plant-specific class of intracellular LRRs that likely mediate protein interactions, possibly in the context of signal transduction. protein_coding PLANT INTRACELLULAR RAS GROUP-RELATED LRR 2 (PIRL2) PLANT INTRACELLULAR RAS GROUP-RELATED LRR 2 (PIRL2)	0.00270082	2.25086	14.7733	0.713641	22.7676	0.593669	7.99428	0.809063	7.64823	10.3059	17.8934	8.44332	10.2451	2.56069
AT3G26570	low affinity phosphate transporter protein_coding PHOSPHATE TRANSPORTER 2;1 (PHT2;1) (ORF02);PHOSPHATE TRANSPORTER 2;1 (PHT2;1)	0.0255401	0.64927	-1.58398	0.120657	4.30095	0.288892	5.88493	0.332822	-1.55765	0.421146	4.97655	0.533692	6.5342	0.737047
AT3G26740	transcripts are differentially regulated at the level of mRNA stability at different times of day controlled by the circadian clock. mRNAs are targets of the mRNA degradation pathway mediated by the downstream (DST) instability determinant. protein_coding CCR-LIKE (CCL) CCR-LIKE (CCL)	4.48052e-05	3.28486	6.19352	0.155847	14.2986	0.688014	8.10509	0.838588	3.1144	0.101063	14.5043	0.535894	11.39	0.580008
AT3G27010	Belongs to a TCP protein transcription factor family. Members of this family contain a predicted basic-helix-loop-helix domain involved in DNA binding. Related to rice PCF1 and PCF2 genes. Binds to the GCCCR element of CYCB1;1. Involved in regulation of expression of cell cycle control and ribosomal protein genes. protein_coding TEOSINTE BRANCHED 1, CYCLOIDEA, PCF (TCP)-DOMAIN FAMILY PROTEIN 20 (…	0.264615	0.994742	-3.97901	11.0197	9.02179	9.81886	13.0008	1.58101	-9.49205	8.23289	4.5035	7.05672	13.9955	1.98611
AT3G27090	Constitutively expressed asparagine-rich protein containing a development and cell death domain. Acts with NRP1 to inhibit cell death. protein_coding ASPARAGINE-RICH PROTEIN 2 (NRP2) ASPARAGINE-RICH PROTEIN 2 (NRP2)	6.39969e-37	2.68404	-1.55963	0.0814148	4.01064	0.181947	5.57027	0.212354	-1.06271	0.168584	7.19159	1.81566	8.25431	1.84248
AT3G27170	member of Anion channel protein family The mRNA is cell-to-cell mobile. protein_coding CHLORIDE CHANNEL B (CLC-B) (ATCLC-B);CHLORIDE CHANNEL B (CLC-B)	0.116057	-0.271258	-1.61048	0.219325	3.23141	0.0246221	4.84189	0.227007	-1.12742	0.0607199	3.44321	0.136726	4.57063	0.180935
AT3G27210	hypothetical protein;(source:Araport11) protein_coding	0.217042	-0.850079	8.05409	0.768999	16.2394	0.659231	8.18528	1.08675	6.89952	0.0773075	14.2347	1.3898	7.3352	1.41325
AT3G27300	glucose-6-phosphate dehydrogenase 5;(source:Araport11) protein_coding	2.8351e-16	-2.71742	6.97343	0.20502	15.8749	0.221647	8.90144	0.335641	6.74747	0.122566	12.9315	0.807936	6.18403	0.858275
AT3G27330	zinc finger (C3HC4-type RING finger) family protein;(source:Araport11) protein_coding	0.498397	-0.00194724	-1.47847	0.163042	3.46326	0.434156	4.94173	0.484502	-1.75089	0.366878	3.18889	0.129006	4.93978	0.443175
AT3G27350	transcriptional regulator ATRX-like protein;(source:Araport11) protein_coding	0.00017505	-0.582578	-1.66828	0.0867396	3.60393	0.0920435	5.27221	0.162955	-1.34894	0.149773	3.34069	0.122	4.68963	0.237978
AT3G27690	Encodes Lhcb2.4. Belongs to the Lhc super-gene family encodes the light-harvesting chlorophyll a/b-binding (LHC) proteins that constitute the antenna system of the photosynthetic apparatus.The mRNA is cell-to-cell mobile. Activated by OXS2 under the treatment of salt. protein_coding (DEG13) (DEG13)	0.000444157	-1.69953	2.23014	0.183115	8.22128	0.430022	5.99113	0.511337	2.88725	0.0471264	7.17885	0.0633484	4.2916	0.0810441
AT3G28310	hypothetical protein (DUF677);(source:Araport11) protein_coding	0.16042	-1.50966	6.95866	0.082333	13.3469	1.50754	6.38828	1.52072	7	0	11.8786	1.03185	4.87862	1.03185
AT3G28370	spindle assembly checkpoint component;(source:Araport11) protein_coding	0.398084	-0.327004	4.71877	0.610277	13.0253	0.784065	8.30652	1.26594	4.16684	0.552808	12.1464	0.532811	7.97952	0.954884
AT3G28770	transmembrane protein, putative (DUF1216);(source:Araport11) protein_coding	0.104762	-1.39678	-0.523943	0.781146	7.65744	0.852001	8.18138	1.11309	2.35451	0.244615	9.13911	0.97332	6.7846	1.1156
AT3G28860	Encodes a member of the ATP-binding cassette (ABC) transporter family that is involved in auxin transport and is involved in postembryonic organ separation. Also known as AtMDR11 and PGP19. Possibly regulates auxin-dependent responses by influencing basipetal auxin transport in the root. Acts upstream of phyA in regulating hypocotyl elongation and gravitropic response. Exerts nonredundant, partia…	1.45194e-14	-2.50147	3.00849	0.228773	11.2224	0.150555	8.21387	0.329031	2.95772	0.0691777	8.67012	1.03201	5.7124	1.03237
AT3G28960	Transmembrane amino acid transporter family protein;(source:Araport11) protein_coding	0.00133476	-2.67381	-1.063	0.79039	7.9364	0.337472	8.9994	0.890251	1.71689	0.724211	8.04248	1.18328	6.32559	1.40329
AT3G29200	L-ascorbate peroxidase protein_coding CHORISMATE MUTASE 1 (CM1) ARABIDOPSIS THALIANA CHORISMATE MUTASE 1 (ATCM1);CHORISMATE MUTASE 1 (CM1)	8.45764e-11	0.848758	-1.56091	0.115894	3.25106	0.0349912	4.81197	0.132888	-2.2436	0.643108	3.41712	0.191395	5.66072	0.717753
AT3G29320	Encodes a plastidic alpha-glucan phosphorylase. In vitro, the enzyme has a preference for maltooligosaccharides, such as maltoheptaose. The mRNA is cell-to-cell mobile. protein_coding ALPHA-GLUCAN PHOSPHORYLASE 1 (PHS1) ALPHA-GLUCAN PHOSPHORYLASE 1 (PHS1)	0.0623085	1.16117	4.75665	0.547237	13.0158	0.355108	8.25912	0.756126	4.08745	0.953226	13.5077	1.3686	9.42029	2.18001
AT3G29772	transposable_element_gene;(source:Araport11);pseudogene, similar to B1129H01.3, blastp match of 51%25 identity and 1.2e-59 P-value to GP|20161194|dbj|BAB90121.1||AP003370 B1129H01.3 {Oryza sativa (japonica cultivar-group)};(source:TAIR10) transposable_element_gene	0.000411279	2.08009	-1.66766	0.458923	3.43442	0.311291	5.10208	0.621835	-3.62315	1.59246	3.55902	0.232974	7.18217	1.60457
AT3G30775	Encodes a proline oxidase that is predicted to localize to the inner mitochondrial membrane, its mRNA expression induced by high levels of Al and by osmotic stress. The promoter contains an L-proline-inducible element. protein_coding EARLY RESPONSIVE TO DEHYDRATION 5 (ERD5) EARLY RESPONSIVE TO DEHYDRATION 5 (ERD5);PROLINE DEHYDROGENASE (PRODH); (AT-POX);PROLINE DEHYDROGENASE 1 (PDH1); (ATPDH); (P…	0	2.44863	15	0	19.1886	0.059871	4.18863	0.059871	14.9896	0.387537	21.6269	1.87564	6.63726	1.75872
AT3G32980	N-glycosylation client involved in salt stress response. protein_coding PEROXIDASE 32 (PRX32) PEROXIDASE 32 (PRX32)	2.81454e-07	-2.99154	6.08932	0.305762	13.4818	0.449385	7.39244	0.597887	2.96458	0.0380477	7.36547	0.210706	4.40089	0.217872
AT3G42950	Putative membrane-bound polygalacturonase from clade F carrying probable hydrophobic transmembrane regions and N-terminal cytoplasmic tail with 3 or more amino acid residues. protein_coding POLYGALACTURONASE CLADE F 6 (PGF6) POLYGALACTURONASE CLADE F 6 (PGF6)	0.0222578	-2.19827	-0.630967	0.93551	14.2172	0.254307	14.8482	1.0941	-0.457123	1.12716	12.1928	1.27494	12.6499	1.74299
AT3G43110	transmembrane protein;(source:Araport11) protein_coding	#DIV/0!	0.596786	-1	0	3	0	4	0	-1	0	3.59679	0.407497	4.59679	0.407497
AT3G44260	Encodes one of the homologs of the yeast CCR4-associated factor 1: AT3G44260 (CAF1a), AT5G22250 (CAF1b). Has mRNA deadenylation activity. Also plays a role in plant defense responses. protein_coding CCR4- ASSOCIATED FACTOR 1A (CAF1a) CCR4- ASSOCIATED FACTOR 1A (CAF1a);CCR4- ASSOCIATED FACTOR 1A (AtCAF1a)	0.0782642	-2.45017	6.0018	11.8971	15.1464	10.6005	9.14459	1.72932	13.5592	6.94017	20.2536	5.68869	6.69442	1.67994
AT3G45190	SIT4 phosphatase-associated family protein;(source:Araport11) protein_coding	0.284191	1.02282	-2.59337	0.831651	7.20817	1.35591	9.80154	1.79305	-3.57163	1.63444	7.25273	1.33637	10.8244	2.72453
AT3G45210	transcription initiation factor TFIID subunit (Protein of unknown function, DUF584);(source:Araport11) protein_coding	1.43865e-10	-2.84381	-1.90081	0.223636	5.62459	0.345721	7.5254	0.451022	-1.04796	0.0755946	3.63363	0.332174	4.68159	0.348761
AT3G45600	Member of TETRASPANIN family. During virus infection, the intact TET3 protein enhanced but GCCK/RP motif or cysteine residues-deficient TET3 variants abolished the cell-to-cell movement capability of virus. protein_coding TETRASPANIN3 (TET3) TETRASPANIN3 (TET3)	0.0476209	0.752339	3.49648	0.350884	12.4218	0.181745	8.92531	0.450942	3.19424	1.25883	12.8719	0.74254	9.67765	1.61176
AT3G45780	Blue-light photoreceptor. Contains a light activated serine-threonine kinase domain and LOV1 and LOV2 repeats. Mutants are defective in blue-light response. Mediates blue light-induced growth enhancements. PHOT1 and PHOT2 mediate blue light-dependent activation of the plasma membrane H+-ATPase in guard cell protoplasts. PHOT1 undergoes blue-light-dependent autophosphorylation. At least eight phos…	3.28285e-12	-1.8903	2.88131	0.0873946	10.5487	0.248278	7.66736	0.27528	2.84126	0.123517	8.61833	0.673244	5.77707	0.695812
AT3G46290	Encodes HERCULES1 (HERK1), a receptor kinase regulated by brassinosteroids and required for cell elongation during vegetative growth. Along with ANJ functions as the female (embryo sac) determinant of pollen tube guidance. protein_coding HERCULES RECEPTOR KINASE 1 (HERK1) HERCULES RECEPTOR KINASE 1 (HERK1)	0.00126463	1.68543	1.56475	0.500608	11.4547	0.179844	9.88998	0.558122	-0.372336	0.764979	11.2031	0.520731	11.5754	1.02569
AT3G46370	Leucine-rich repeat protein kinase family protein;(source:Araport11) protein_coding	8.09206e-05	-0.837968	2.69012	0.0766281	10.7022	0.196619	8.01203	0.222146	2.84493	0.0729189	10.019	0.538017	7.17407	0.546628
AT3G46550	Isolated in a screen for salt hypersensitive mutants. Mutants have thinner cell walls, abnormal siliques and root growth is inhibited under salt stress. The gene has similarity to arabinogalactan proteins and domains associated with cell adhesion.SOS5 is required for normal mucilage adherence to seeds. protein_coding SALT OVERLY SENSITIVE 5 (SOS5) FASCICLIN-LIKE ARABINOGALACTAN-PROTEIN 4 (FLA4);S…	0.042514	1.13241	-1.12612	0.107185	5.00773	0.63068	6.13385	0.657525	-1.06848	0.0793701	6.19778	1.22655	7.26626	1.20224
AT3G46630	DCL protein (DUF3223);(source:Araport11) protein_coding	1.03652e-08	4.10603	2.72129	0.565766	12.333	0.282013	9.61173	0.732461	1.3032	0.966775	15.021	0.344366	13.7178	1.02297
AT3G46970	Encodes a cytosolic alpha-glucan phosphorylase. In vitro, the enzyme has a preference for branched polysaccharides, such as glycogen. protein_coding ALPHA-GLUCAN PHOSPHORYLASE 2 (PHS2) ARABIDOPSIS THALIANA ALPHA-GLUCAN PHOSPHORYLASE 2 (ATPHS2);ALPHA-GLUCAN PHOSPHORYLASE 2 (PHS2)	0.000980394	-0.833267	5.90855	0.118177	15.2581	0.234181	9.34956	0.269134	6.20085	0.396961	14.7171	2.21311	8.51629	2.55176
AT3G46980	Encodes an inorganic phosphate transporter (PHT4;3). protein_coding	0.323025	0.590969	5.1705	1.27777	15.0484	0.090486	9.87789	1.2868	3.61714	1.74668	14.086	0.927345	10.4689	2.25975
AT3G47030	F-box and associated interaction domains-containing protein;(source:Araport11) protein_coding	0.435848	-0.232896	1.54546	0.830535	10.5959	1.07991	9.05041	1.44204	1.05646	1.17774	9.87397	1.67787	8.81751	2.32558
AT3G47420	Encodes a Pi starvation-responsive protein AtPS3. A member of the phosphate starvation-induced glycerol-3-phosphate permease gene family: AT3G47420(G3Pp1), AT4G25220(G3Pp2), AT1G30560(G3Pp3), AT4G17550(G3Pp4) and AT2G13100(G3Pp5). Its expression is responsive to phosphate (Pi) and not phosphite (Phi) in roots and shoots. protein_coding GLYCEROL-3-PHOSPHATE PERMEASE 1 (G3Pp1) GLYCEROL-3-PHOSPHATE …	2.20094e-13	2.55853	-1.63396	0.297777	3.4413	0.121465	5.07525	0.353262	-3.75313	0.653509	3.88066	0.325781	7.63379	0.912556
AT3G47470	Encodes a chlorophyll a/b-binding protein that is more similar to the PSI Cab proteins than the PSII cab proteins. The predicted protein is about 20 amino acids shorter than most known Cab proteins. protein_coding LIGHT-HARVESTING CHLOROPHYLL-PROTEIN COMPLEX I SUBUNIT A4 (LHCA4) (CAB4);LIGHT-HARVESTING CHLOROPHYLL-PROTEIN COMPLEX I SUBUNIT A4 (LHCA4)	8.79536e-19	-3.36111	1.84686	0.147477	10.568	0.34943	8.72111	0.383175	2.62812	0.209775	7.98811	0.267754	5.36	0.367683
AT3G47500	Dof-type zinc finger domain-containing protein, identical to H-protein promoter binding factor-2a GI:3386546 from (Arabidopsis thaliana). Interacts with LKP2 and FKF1, but its overexpression does not change flowering time under short or long day conditions. protein_coding CYCLING DOF FACTOR 3 (CDF3) CYCLING DOF FACTOR 3 (CDF3)	0.000709298	-0.979556	-0.729098	0.174375	8.23987	0.148035	8.96897	0.30699	-1.20584	0.123328	6.78357	0.935909	7.98941	0.984159
AT3G47570	Leucine-rich repeat protein kinase family protein;(source:Araport11) protein_coding	0.302918	0.410616	13.3591	0.595794	19.9398	0.319066	6.58068	0.795729	13.838	1.37873	20.8293	1.16101	6.99129	2.22513
AT3G47750	member of ATH subfamily protein_coding ATP-BINDING CASSETTE A4 (ABCA4) ATP-BINDING CASSETTE A4 (ABCA4); (ATATH3)	0.00249461	2.37238	-1.46195	0.163376	4.80679	0.755208	6.26874	0.844947	-1.74643	0.20389	6.8947	1.23958	8.64113	1.30315
AT3G47860	Encodes a chloroplastic lipocalin AtCHL. Located in thylakoid lumen. Involved in the protection of thylakoidal membrane lipids against reactive oxygen species, especially t oxygen, produced upon excess light. LCNP is required for sustained photoprotective energy dissipation or NPQ (qH) to occur (PMID:29233855). protein_coding CHLOROPLASTIC LIPOCALIN (CHL) LIPOCALIN IN THE PLASTID (LCNP);CHLOROPLA…	0.00313071	-3.34976	6.98261	0.0228602	17.5618	1.22481	10.5792	1.22533	6.54342	0.189919	13.7729	1.52403	7.22947	1.397
AT3G48000	Encodes a putative (NAD+) aldehyde dehydrogenase. protein_coding ALDEHYDE DEHYDROGENASE 2B4 (ALDH2B4) ALDEHYDE DEHYDROGENASE 2B4 (ALDH2B4);ALDEHYDE DEHYDROGENASE 2A (ALDH2A);ALDEHYDE DEHYDROGENASE 2 (ALDH2)	0.0251917	-0.804952	2.59444	0.217736	10.8164	0.261763	8.222	0.411384	2.46094	0.392232	9.87798	0.945053	7.41704	1.07392
AT3G48240	Octicosapeptide/Phox/Bem1p family protein;(source:Araport11) protein_coding	0.012554	-0.379917	-1.11673	0.103953	3.32607	0.118834	4.4428	0.169626	-1.03968	0.0257986	3.0232	0.0186839	4.06288	0.0398507
AT3G48360	Encodes a protein (BT2) that is an essential component of the TAC1-mediated telomerase activation pathway. Acts redundantly with BT3 and BT1 during female gametophyte development and with BT3 during male gametophyte development. BT2 also mediates multiple responses to nutrients, stresses, and hormones. protein_coding BTB AND TAZ DOMAIN PROTEIN 2 (bt2) (ATBT2);BTB AND TAZ DOMAIN PROTEIN 2 (bt2)	0.0347593	-1.33881	14.6174	0.135311	22.0243	0.649397	7.40697	0.737622	13.5365	1.42526	19.6047	1.14721	6.06816	2.06581
AT3G48460	GDSL-motif esterase/acyltransferase/lipase. Enzyme group with broad substrate specificity that may catalyze acyltransfer or hydrolase reactions with lipid and non-lipid substrates. protein_coding SEED FATTY ACID REDUCER 4 (SFAR4) SEED FATTY ACID REDUCER 4 (SFAR4)	0.0947756	-0.0442625	-1.12788	0.0239076	3.1125	0.0209227	4.24038	0.033739	-1.03367	0.0418039	3.16245	0.0426496	4.19612	0.0621799
AT3G49350	Ypt/Rab-GAP domain of gyp1p superfamily protein;(source:Araport11) protein_coding	1.94409e-08	3.76412	14.7805	0.222237	20.3381	0.629991	5.55756	0.684902	7.9809	10.3403	17.3026	8.1661	9.32168	2.58607
AT3G49530	Transcription factor that serves as a molecular link between cold signals and pathogen resistance responses. Undergoes proteolytic processing triggered by cold-induced changes in membrane fluidity.It relocates from the plasma membrane to the nucleus in response to ER stress. NAC062 is phosphorylated by SnRK2.8 at Thr-142. protein_coding NAC DOMAIN CONTAINING PROTEIN 62 (NAC062) NAC DOMAIN CONTAIN…	0.00221212	3.45368	13.7052	0.693218	20.9806	0.889326	7.27537	1.21343	7.31241	10.1279	18.0415	8.82456	10.729	2.1423
AT3G49650	P-loop containing nucleoside triphosphate hydrolases superfamily protein;(source:Araport11) protein_coding	0.0932498	-1.16284	2.21217	0.125785	9.73501	0.843946	7.52284	0.880273	2.32236	0.390932	8.68235	1.64465	6.36	1.57497
AT3G49670	Encodes a CLAVATA1-related receptor kinase-like protein required for both shoot and flower meristem function. Very similar to BAM1,with more than 85% a.a. identity. It has a broad expression pattern and is involved in vascular strand development in the leaf, control of leaf shape, size and symmetry, male gametophyte development and ovule specification and function. Anthers of double mutants (bam1…	9.92729e-05	-3.51615	-1.7863	0.726848	11.5111	0.444838	13.2974	0.944984	0.258749	0.662408	10.04	0.996725	9.78122	1.25657
AT3G49780	Phytosulfokine 3 precursor, coding for a unique plant peptide growth factor. Plants overexpressing this gene (under a 35S promoter), develop normal cotyledons and hypocotyls but their growth, in particular that of their roots, was faster than that of wildtype. protein_coding PHYTOSULFOKINE 4 PRECURSOR (PSK4) PHYTOSULFOKINE 4 PRECURSOR (ATPSK4); (ATPSK3 (FORMER SYMBOL));PHYTOSULFOKINE 4 PRECURSOR …	0.406526	0.316476	14.3013	0.212862	21.9712	1.28993	7.66991	1.33822	15.2944	1.55075	23.2807	0.291013	7.98639	1.61725
AT3G50500	encodes a member of SNF1-related protein kinases (SnRK2) whose activity is activated by ionic (salt) and non-ionic (mannitol) osmotic stress. Enzyme involved in the ABA signaling during seed germination, dormancy and seedling growth. protein_coding SNF1-RELATED PROTEIN KINASE 2.2 (SNRK2.2) SNF1-RELATED PROTEIN KINASE 2.2 (SNRK2.2)	0.00309379	-2.16651	5.78343	0.144358	15.9889	0.75115	10.2055	0.791369	5.45119	0.235251	13.4902	1.28169	8.03896	1.32611
AT3G50970	Belongs to the dehydrin protein family, which contains highly conserved stretches of 7-17 residues that are repetitively scattered in their sequences, the K-, S-, Y- and lysine rich segments. LTI29 and LTI30 double overexpressors confer freeze tolerance. Located in membranes. mRNA upregulated by water deprivation and abscisic acid. The mRNA is cell-to-cell mobile. protein_coding LOW TEMPERATURE-I…	0.0333888	-2.31191	6.81807	0.075329	13.8229	1.25804	7.00483	1.26115	6.97352	0.0120345	11.6664	0.313472	4.69293	0.317386
AT3G51895	Encodes a chloroplast-localized sulfate transporter. protein_coding	0.104397	-0.733023	-1.55567	0.230932	4.14424	0.459847	5.69991	0.583205	-1.2285	0.100049	3.73839	0.446507	4.96689	0.49484
AT3G51920	encodes a divergent member of calmodulin, which is an EF-hand family of Ca2+-binding proteins. This gene is expressed in leaves, flowers and siliques. The gene functionally complements yeast calmodulin 1 (CAM1) but only when selected against the plasmid harboring wild-type yeast sequences. Also the protein does not form formed a complex with a basic amphiphilic helical peptide in the presence of …	1.43635e-06	-1.02326	-1.27869	0.126316	4.18239	0.164114	5.46108	0.218658	-1.2097	0.175967	3.22812	0.18413	4.43782	0.35605
AT3G52340	sucrose-phosphatase (SPP2) protein_coding	0.377738	0.24276	-2.35927	0.418841	5.24777	0.449522	7.60704	0.779511	-3.40303	0.790547	4.44678	0.524774	7.8498	1.22968
AT3G52460	hydroxyproline-rich glycoprotein family protein;(source:Araport11) protein_coding	0.417477	0.472918	9.63453	12.0065	17.5726	10.0041	7.93802	2.2698	11.8884	8.56764	20.2994	7.1425	8.41094	2.21028
AT3G52740	Plant specific protein.BIC1 and BIC2 inhibit cryptochrome function by blocking blue light-dependent cryptochrome dimerization.Light activated transcription of BICs is mediated by cryptochromes. protein_coding BLUE-LIGHT INHIBITOR OF CRYPTOCHROMES 1 (BIC1)	0.0281711	-1.18154	-1.20627	0.0577112	4.51669	0.587807	5.72296	0.619131	-1.06006	0.0712268	3.48136	0.123664	4.54142	0.168582
AT3G53420	a member of the plasma membrane intrinsic protein subfamily PIP2. localizes to the plasma membrane and exhibits water transport activity in Xenopus oocyte. expressed specifically in the vascular bundles and protein level increases slightly during leaf dev. When expressed in yeast cells can conduct hydrogen peroxide into those cells. protein_coding PLASMA MEMBRANE INTRINSIC PROTEIN 2A (PIP2A) (ATP…	0.0623798	-0.477165	-1.22137	0.0810609	4.96462	0.283611	6.18599	0.310837	-1.36454	0.286387	4.34429	0.780301	5.70883	0.957534
AT3G53800	Encodes one of the Arabidopsis orthologs of the human Hsp70-binding protein 1 (HspBP-1) and yeast Fes1p: Fes1A (AT3G09350), Fes1B (AT3G53800), Fes1C (AT5G02150). protein_coding FES1B (Fes1B) FES1B (Fes1B)	0.0845248	0.837599	4.79007	0.451748	11.9472	0.176317	7.15713	0.609046	3.11199	0.25969	11.1067	0.784548	7.99473	0.731755
AT3G53830	Regulator of chromosome condensation (RCC1) family protein;(source:Araport11) protein_coding	3.30832e-22	-3.27021	-0.714765	0.405369	7.52355	0.371795	8.23831	0.339957	-1.00012	0.000357911	3.96798	0.273508	4.9681	0.273502
AT3G53990	Encodes universal stress protein (USP). Functions as a molecular chaperone under heat shock and oxidative stress conditions. Chaperone activity and assembly into complexes is redox regulated. protein_coding UNIVERSAL STRESS PROTEIN (ATUSP) (USP17);UNIVERSAL STRESS PROTEIN (ATUSP)	1.28886e-05	0.992169	6.20067	0.134333	11.6522	0.163022	5.45152	0.235788	5.39975	0.190073	11.8434	0.0665292	6.44369	0.223617
AT3G54500	Member of a small family (4 proteins) in Arabidopsis that have some overlap in function. LNK2 along with LNK1 functions in the integration of light signaling and circadian clock. It is regulated by the clock TOC1 complex. Functions as a transcriptional coactivator. protein_coding NIGHT LIGHT-INDUCIBLE AND CLOCK-REGULATED GENE 2 (LNK2) NIGHT LIGHT-INDUCIBLE AND CLOCK-REGULATED GENE 2 (LNK2)	0.390652	-0.0547704	-1.05002	0.00444134	4.23569	0.196221	5.28571	0.197285	-1.34225	0.224402	3.88869	0.232648	5.23094	0.366189
AT3G54510	Early-responsive to dehydration stress protein (ERD4);(source:Araport11) protein_coding	0.28593	-0.617821	0.27239	1.01991	7.31305	0.251941	7.04066	1.09288	0.670421	1.14288	7.09326	0.139949	6.42284	1.16167
AT3G54660	Encodes glutathione reductase that is most likely localized in the chloroplast. Flavoenzyme-encoding gene. protein_coding GLUTATHIONE REDUCTASE (GR) (MIAO);GRISEA 2 (GR2);GLUTATHIONE REDUCTASE (GR); (EMB2360); (ATGR2)	4.16295e-09	-1.80957	-2.47745	0.197627	4.47337	0.203192	6.95083	0.314068	-1.27481	0.206343	3.86645	0.263873	5.14126	0.389483
AT3G54890	Encodes a component of the light harvesting complex associated with photosystem I. protein_coding PHOTOSYSTEM I LIGHT HARVESTING COMPLEX GENE 1 (LHCA1) PHOTOSYSTEM I LIGHT HARVESTING COMPLEX GENE 1 (LHCA1)	5.12969e-10	-2.45188	2.20773	0.109688	10.612	0.381621	8.40425	0.401597	2.30181	0.403368	8.25418	0.206283	5.95237	0.479838
AT3G54900	A.thaliana PICOT protein.It activates CAX1 gene Calcium transport activity.In other organisms, PICOT proteins appear to play a negative regulatory role in cellular stress responses. protein_coding CAX INTERACTING PROTEIN 1 (CXIP1) CAX INTERACTING PROTEIN 1 (CXIP1); (ATGRXS14);GLUTAREDOXIN (ATGRXCP)	1.0038e-17	-2.70185	-1.67606	0.120393	9.72353	0.253344	11.3996	0.318113	-1.17704	0.177264	7.5207	2.938	8.69774	2.96386
AT3G55240	Overexpression leads to PEL (Pseudo-Etiolation in Light) phenotype. protein_coding	9.35781e-12	-0.93231	2.98028	0.00434546	8.777	0.138249	5.79671	0.138825	2.83257	0.0686471	7.69697	0.142996	4.8644	0.172798
AT3G55760	hypothetical protein;(source:Araport11) protein_coding LIKE EARLY STARVATION (LESV) LIKE EARLY STARVATION (LESV)	5.46961e-08	-1.01491	6.33931	0.102277	12.228	0.116756	5.8887	0.191117	6.68356	0.141418	11.5573	0.134191	4.87379	0.236644
AT3G55940	Phospholipase C family member. Double mutants with PLC5 show defects in seed coat mucilage, leaf serration and over-expression improves drought tolerance. protein_coding PHOSPHOLIPASE C 7 (PLC7) PHOSPHOLIPASE C 7 (PLC7)	0.000863092	-4.04428	7.28448	0.545337	16.9858	1.11486	9.70129	1.29058	6.89225	0.0781116	12.5493	1.29225	5.65701	1.31823
AT3G56290	potassium transporter;(source:Araport11) protein_coding	1.41167e-14	-0.282681	-1.30919	0.0218545	3.17553	0.0260879	4.48472	0.0371646	-1.11718	0.0423871	3.08485	0.0245438	4.20203	0.0567183
AT3G56300	Cysteinyl-tRNA synthetase, class Ia family protein;(source:Araport11) protein_coding	0.169551	-0.745816	-1.74269	0.580303	3.39153	0.439166	5.13422	0.780189	-1.12533	0.126466	3.26307	0.123067	4.3884	0.18315
AT3G56330	Involved in posttranscriptional modification of plastid tRNA. protein_coding TRNA METHYLTRANSFERASE 1C (TRM1C) (ATTRM1C);TRNA METHYLTRANSFERASE 1C (TRM1C)	0.0747847	-2.64453	5.96565	1.29621	16.5944	1.11367	10.6288	1.83514	6.58189	0.790992	14.5661	0.674421	7.98422	0.916019
AT3G56480	myosin heavy chain-like protein;(source:Araport11) protein_coding STOMATAL CLOSURE-RELATED ACTIN BINDING PROTEIN 3 (SCAB3) STOMATAL CLOSURE-RELATED ACTIN BINDING PROTEIN 3 (SCAB3)	0.433319	0.217369	11.2524	7.06853	22.0197	6.13822	10.7673	1.29439	11.9636	1.27368	22.9483	0.326121	10.9847	1.26704
AT3G56720	pre-mRNA-splicing factor;(source:Araport11) protein_coding	0.305238	-0.446091	5.6479	0.335122	13.0117	0.616395	7.36376	0.875729	5.60245	0.287956	12.5201	0.323122	6.91767	0.503152
AT3G56940	Encodes a putative ZIP protein with varying mRNA accumulation in leaves, stems and roots. Has a consensus carboxylate-bridged di-iron binding site. The mRNA is cell-to-cell mobile. protein_coding COPPER RESPONSE DEFECT 1 (CRD1) (ACSF); (CHL27);COPPER RESPONSE DEFECT 1 (CRD1)	7.27143e-09	-3.25807	-2.37942	0.18658	9.1116	0.499078	11.491	0.574932	-0.450066	0.721478	7.78289	0.402182	8.23295	0.831759
AT3G57020	Calcium-dependent phosphotriesterase superfamily protein;(source:Araport11) protein_coding	6.61316e-08	-0.664071	-1.31739	0.103782	3.46868	0.0525387	4.78607	0.125874	-1.04644	0.0606801	3.07556	0.0375487	4.122	0.0714207
AT3G57040	response regulator ARR9, A two-component response regulator-like protein with a receiver domain with a conserved aspartate residue and a possible phosphorylation site and at the N-terminal half. Appears to interact with histidine kinase like genes ATHP3 and ATHP2 protein_coding RESPONSE REGULATOR 9 (ARR9) RESPONSE REGULATOR 4 (ATRR4);RESPONSE REGULATOR 9 (ARR9)	1.37505e-08	-3.65209	-3.84458	0.420348	6.98006	0.497606	10.8246	0.657247	-0.239772	0.942838	6.93278	0.382377	7.17255	0.841577
AT3G57400	transmembrane protein;(source:Araport11) protein_coding	0.337743	-0.216602	-1.32183	0.112184	5.23832	0.468288	6.56014	0.517406	-1.6999	0.364098	4.64365	0.697072	6.34354	0.969587
AT3G57450	hypothetical protein;(source:Araport11) protein_coding	1.31622e-05	1.90986	14.793	0.0717687	20.3976	0.427342	5.60457	0.45439	13.2939	1.4093	20.8083	1.52741	7.51444	2.59721
AT3G57520	SIP2 encodes a raffinose-specific alpha-galactosidase that catalyzes the breakdown of raffinose into alpha-galatose and sucrose. This enzyme may function in unloading raffinose from the phloem as part of sink metabolism. Although it was originally predicted to act as a raffinose synthase (RS), that activity was not observed for recombinant SIP2. protein_coding SEED IMBIBITION 2 (SIP2) SEED IMBIBI…	0	2.48321	14.8918	0.0305022	19.3463	0.0207635	4.45449	0.0416751	12.3296	7.14915	19.2673	6.10327	6.93769	1.88255
AT3G58670	Plant Cysteine Oxidase (PCO). Involved in controlling the stability of Group VII ethylene response factors (ERF-VIIs) via N-Arg/degron pathway through catalyzing the oxidation of their N-Cys for subsequent Arginyl-tRNA--protein transferase 1 (ATE1) mediated arginine installation. protein_coding PLANT CYSTEINE OXIDASE 5 (PCO5) PLANT CYSTEINE OXIDASE 5 (PCO5)	4.44114e-05	1.00893	18.727	0.121304	23.5501	0.155535	4.82312	0.257429	17.6839	0.610294	23.516	0.302924	5.83205	0.701528
AT3G59060	Encodes a novel Myc-related bHLH transcription factor, which physically associated with APRR1/TOC1 and is a member of PIF3 transcription factor family. Involved in shade avoidance. Functions as negative regulator of PhyB. Protein levels are modulated by phytochrome B. Controls the resistance to B. cinerea in a COI1- and EIN2-dependent manner. protein_coding PHYTOCHROME INTERACTING FACTOR 3-LIKE 6…	0.267347	-0.273558	-0.351361	0.431851	8.42049	0.129026	8.77185	0.440615	-0.313898	0.3861	8.18439	0.193754	8.49829	0.461841
AT3G59400	GUN, genomes uncoupled, is necessary for coupling the expression of some nuclear genes to the functional state of the chloroplast. Binds to the magnesium chelatase complex and promotes formation of the substrate,a tetrapyrrole signaling molecule. Porphyrin-binding protein that enhances the activity of Mg-chelatase. Although required for chlorophyll accumulation under normal growth conditions, GUN…	0.0357504	-0.743391	-1.84806	0.189701	6.95609	0.303824	8.80415	0.412472	-0.853673	0.48707	7.20709	0.416219	8.06076	0.510985
AT3G59480	Encodes a member of the fructokinase gene family. Nomenclature according to Riggs 2017 has been adopted for the family by the community (personal communication, Boernke, Callis, Granot, Boernke, and Smeekens). protein_coding FRUCTOKINASE 7 (FRK7) FRUCTOKINASE 7 (FRK7);FRUCTOKINASE 4 (FRK4)	0.285111	0.670181	4.56008	1.17257	11.2171	0.100734	6.65702	1.18047	4.18081	1.13382	11.508	0.917678	7.3272	1.50152
AT3G59870	hypothetical protein;(source:Araport11) protein_coding	0.0105114	-1.62914	2.59069	0.664696	11.5156	0.122521	8.92493	0.705997	2.57248	0.28731	9.86827	1.66287	7.29579	1.70871
AT3G59910	Ankyrin repeat family protein;(source:Araport11) protein_coding	0.0869564	-0.940591	-2.68755	0.628066	3.32726	0.250983	6.01481	0.691744	-1.8517	0.956276	3.22251	0.173457	5.07422	0.96857
AT3G60380	cotton fiber protein;(source:Araport11) protein_coding	0.0860383	0.760264	3.6737	0.487973	11.3875	0.0933958	7.71381	0.556741	3.43463	0.823865	11.9087	1.13843	8.47408	1.53846
AT3G61220	CytADR/SDR1 is an aldehyde reductase that catalyzes the reduction of the aldehyde carbonyl groups on alpha,beta-unsaturated aldehydes with more than 5 carbons in vitro. It can also act on menthone and neomenthol in vitro, but these do not represent likely endogenous activities of this enzyme in planta. GFP-tagged CytADR appears to localize to the cytosol where it likely plays a role in detoxifyin…	4.65321e-10	-0.910736	-1.48686	0.0865043	3.54971	0.0821205	5.03657	0.148792	-1.11986	0.0980985	3.00597	0.0132025	4.12583	0.0990939
AT3G61430	a member of the plasma membrane intrinsic protein subfamily PIP1. localizes to the plasma membrane and exhibits water transport activity in Xenopus oocyte. expressed ubiquitously and protein level decreases slightly during leaf development. The mRNA is cell-to-cell mobile. protein_coding PLASMA MEMBRANE INTRINSIC PROTEIN 1A (PIP1A) ARABIDOPSIS THALIANA PLASMA MEMBRANE INTRINSIC PROTEIN 1 (ATPIP1)…	1.06163e-36	2.31583	-1.51745	0.106763	3.99158	0.125463	5.50903	0.183803	-1.1702	0.483211	6.65466	0.652859	7.82486	0.72169
AT3G61470	Encodes a component of the light harvesting antenna complex of photosystem I. The mRNA is cell-to-cell mobile. protein_coding PHOTOSYSTEM I LIGHT HARVESTING COMPLEX GENE 2 (LHCA2) PHOTOSYSTEM I LIGHT HARVESTING COMPLEX GENE 2 (LHCA2)	1.65762e-23	-4.45698	0.940241	0.333937	11.1072	0.195446	10.1669	0.449169	2.37312	0.470081	8.08307	0.293774	5.70994	0.605574
AT3G61750	Cytochrome b561/ferric reductase transmembrane with DOMON related domain-containing protein;(source:Araport11) protein_coding	0.0315487	-1.4119	-1.03034	0.0527616	5.21929	0.754724	6.24963	0.759698	-1.04445	0.0651065	3.79328	0.348371	4.83773	0.367657
AT3G61820	Eukaryotic aspartyl protease family protein;(source:Araport11) protein_coding	0.42869	-0.116438	4.06574	0.555164	14.0568	0.250497	9.99103	0.647921	2.34845	0.625264	12.223	1.0553	9.87459	1.35257
AT3G61890	Encodes a homeodomain leucine zipper class I (HD-Zip I) protein. Loss of function mutant has abnormally shaped leaves and stems. protein_coding HOMEOBOX 12 (HB-12) HOMEOBOX 12 (ATHB-12);HOMEOBOX 12 (HB12);HOMEOBOX 12 (HB-12);ARABIDOPSIS THALIANA HOMEOBOX 12 (ATHB12)	0.489572	0.0107223	-1.31504	0.159308	3.74696	0.295761	5.062	0.410146	-1.9954	0.822967	3.07732	0.0991461	5.07272	0.852071
AT3G62260	Type 2C protein phosphatase (PP2C) which negatively regulates AtHKT1;1 activity and thus determines systemic Na+ allocation during salt stress. protein_coding TYPE 2C PROTEIN PHOSPHATASE 49 (PP2C49) TYPE 2C PROTEIN PHOSPHATASE 49 (PP2C49)	0.00462951	0.502528	-1.33536	0.135546	3.26864	0.117915	4.604	0.193106	-2.09254	0.620645	3.01399	0.0265947	5.10653	0.623037
AT3G62550	Adenine nucleotide alpha hydrolases-like superfamily protein;(source:Araport11) protein_coding	4.87192e-05	2.03178	6.06584	0.0953586	14.2351	0.466529	8.16928	0.521386	3.11842	0.219476	13.3195	1.42783	10.2011	1.38707
AT3G62750	Encodes a putative beta glucosidase, expressed in the peroxisome. protein_coding	0.163697	-0.425592	3.78192	0.304816	12.4196	0.179556	8.63765	0.434554	3	0	11.2121	1.63286	8.21206	1.63286
AT3G63160	Member of the Arabidopsis 7-kDa OEP family. Tail-anchored (TA) membrane protein which possesses a C-terminal transmembrane domain targeting post-translationally to plastids. protein_coding OUTER ENVELOPE PROTEIN 6 (OEP6) OUTER ENVELOPE PROTEIN 7.2 (OEP7.2);OUTER ENVELOPE PROTEIN 6 (OEP6)	0.0205929	-3.53506	7.2239	0.232973	19.0938	1.64357	11.8699	1.73147	6.90444	0.722783	15.2393	0.479328	8.33487	0.789535
AT3G63530	Encodes a novel E3 ubiquitin ligase that acts as a central negative regulator of Arabidopsis floral organ size. Organ size is limited by restricting the period of proliferative growth, rather than the rate of growth and appears to act in a novel pathway, independent of ANT and JAG. Both mRNA and protein are expressed in all actively growing regions of the plant and the vasculature and the protein…	2.28897e-34	1.72285	-1.04576	0.0517244	3.23824	0.133457	4.284	0.141584	-1.75022	0.94067	4.25662	0.681875	6.00685	1.32786
AT4G01070	the glycosyltransferase (UGT72B1) is involved in metabolizing xenobiotica (chloroaniline and chlorophenole). Comparison between wild type and knock-out mutant demonstrates the central role of this gene for metabolizing chloroaniline but significantly less for chlorophenole. The glucosyltransferase preferred UDP-xylose over UDP-glucose indicating its (additional) functioning as a xylosyltransferas…	0.0179386	0.214873	-1.21359	0.0790763	3.37721	0.0509555	4.59081	0.102403	-1.29581	0.224301	3.50987	0.129767	4.80568	0.290657
AT4G01080	Encodes a member of the TBL (TRICHOME BIREFRINGENCE-LIKE) gene family containing a plant-specific DUF231 (domain of unknown function) domain. TBL gene family has 46 members, two of which (TBR/AT5G06700 and TBL3/AT5G01360) have been shown to be involved in the synthesis and deposition of secondary wall cellulose, presumably by influencing the esterification state of pectic polymers. Functions as a…	0.00333716	0.0943721	-1.04276	0.0268846	3.0724	0.0178516	4.11516	0.0347894	-1.02881	0.0562396	3.18071	0.104795	4.20953	0.123134
AT4G01280	RVE5 is one of eleven homologous MYB-like transcription factors in Arabidopsis and a member of the RVE8 clade. Plays a minor role in clock regulation. protein_coding REVEILLE 5 (RVE5) REVEILLE 5 (RVE5)	0.00953578	-1.75345	-2.70592	0.683486	3.52487	0.1923	6.23079	0.748018	-1.45978	0.189026	3.01756	0.0337911	4.47734	0.192295
AT4G01550	Encodes a plasma-membrane bound NAC transcription factor, whose controlled proteolytic activation allows it to enter the nucleus. protein_coding NAC DOMAIN CONTAINING PROTEIN 69 (NAC069) NAC DOMAIN CONTAINING PROTEIN 69 (anac069); (NTL13);NAC WITH TRANSMEMBRANE MOTIF 2 (NTM2);NAC DOMAIN CONTAINING PROTEIN 69 (NAC069)	0.226603	0.545208	3.52768	0.344111	13.9357	0.548132	10.408	0.726865	2.07429	1.47134	13.0275	0.976877	10.9532	1.86994
AT4G02380	Encodes AtLEA5 (late embryogenesis abundant like protein). Also known as SENESCENCE-ASSOCIATED GENE 21 (SAG21). Has a role on oxidative stress tolerance. mRNA levels are elevated in response to various stresses. protein_coding SENESCENCE-ASSOCIATED GENE 21 (SAG21) SENESCENCE-ASSOCIATED GENE 21 (SAG21);LATE EMBRYOGENESIS ABUNDANT 38 (LEA38);ARABIDOPSIS THALIANA LATE EMBRYOGENENSIS ABUNDANT LIKE 5 …	0.312683	-0.35532	15.6119	0.770225	23.0842	0.348872	7.47235	0.727726	15.6668	1.68522	22.7838	0.782617	7.11703	1.47694
AT4G02770	Encodes a protein predicted by sequence similarity with spinach PsaD to be photosystem I reaction center subunit II (PsaD1) protein_coding PHOTOSYSTEM I SUBUNIT D-1 (PSAD-1) (PSAD1);PHOTOSYSTEM I SUBUNIT D-1 (PSAD-1)	0.00461939	-0.862108	1.6786	0.199704	10.5895	0.182382	8.91086	0.331187	2.15793	0.543588	10.2067	1.5567	8.04875	1.72527
AT4G03260	MASP1 overexpression promotes growth during drought and promotes microtubule stability and recovery after stress as well as microtubule bundling.MASP1 growth promotion and microtubule stabilization activities are dependent upon serine 670 phosphorylation. MASP1 binds microtubules;this activity is not affected by MASP1 phosphorylation status.MASP1 protein levels are induced by drought post-transcr…	0.00408762	-1.29384	-2.42856	0.416769	3.7952	0.129782	6.22376	0.489211	-1.79028	0.272848	3.13965	0.0765642	4.92992	0.316609
AT4G03410	Peroxisomal membrane 22 kDa (Mpv17/PMP22) family protein;(source:Araport11) protein_coding MPV17_PMP22 PROTEIN 1 (MPD1) MPV17_PMP22 PROTEIN 1 (MPD1)	0.0417123	-2.90512	3.10046	0.26137	14.8281	1.60077	11.7277	1.67814	4.24897	0.598113	13.0715	0.512428	8.82255	0.881712
AT4G03415	Encodes a myristoylated 2C-type protein phosphatase that interacts with AGB1 and is localized to the plasma membrane. protein_coding 2C-TYPE PROTEIN PHOSPHATASE 52 (PP2C52) 2C-TYPE PROTEIN PHOSPHATASE 52 (PP2C52)	0.141188	-1.93083	-1.29084	1.24776	9.14611	0.795899	10.4369	1.79613	-0.860759	0.523641	7.64535	0.877118	8.50611	0.850085
AT4G03610	Metallo-hydrolase/oxidoreductase superfamily protein;(source:Araport11) protein_coding	0.303502	-0.398885	2.50915	0.445926	11.3851	0.515328	8.87593	0.775507	2.68981	0.435621	11.1669	0.458859	8.47704	0.633337
AT4G04330	Encodes a chloroplast thylakoid localized RbcX protein that acts as a chaperone in the folding of Rubisco. protein_coding HOMOLOGUE OF CYANOBACTERIAL RBCX 1 (RbcX1) (AtRbcX1);HOMOLOGUE OF CYANOBACTERIAL RBCX 1 (RbcX1)	0.0114803	0.581193	6.55443	0.0855274	12.5188	0.234129	5.96436	0.255572	6.24551	0.1755	12.7911	0.782839	6.54555	0.811474
AT4G04340	Encodes a plasma membrane localized hyperosmolality gated calcium channel that is expressed in guard cells and roots. protein_coding REDUCED HYPEROSMOLALITY, INDUCED CA2+ INCREASE 1 (OSCA1) (OSCA1) (OSCA1.1);REDUCED HYPEROSMOLALITY, INDUCED CA2+ INCREASE 1 (OSCA1) (OSCA1)	4.65776e-34	1.77114	5.04717	0.114356	11.4599	0.0727122	6.41269	0.146251	3.57096	0.525245	11.7548	0.50774	8.18384	0.840004
AT4G04850	Encodes a potassium efflux antiporter; has three splice forms KEA3.1, KEA3.2, and KEA3.3, KEA3.2 is the most abundant splice form in all plant organs (silique, flower, leaf and root). KEA3.1 and KEA3.3 are minor variants that can be found in flowers and in leaves. KEA3 is localized to the thylakoid membrane and enriched in the stromal lamellae. It allows proton efflux from the thylakoid lumen by …	0.406352	-0.154659	-1.88487	0.26116	6.68441	0.519224	8.56928	0.65274	-1.4903	0.489237	6.92431	0.487972	8.41462	0.646398
AT4G05120	Encodes an equilibrative nucleoside transporter AtENT3. Mutations of this locus allow mutants to grow on uridine analogue fluorouridine. protein_coding FUDR RESISTANT 1 (FUR1) EQUILIBRATIVE NUCLEOSIDE TRANSPORTER 3 (ENT3); (ATENT3);FUDR RESISTANT 1 (FUR1)	0.240543	-1.24695	13.4833	2.66408	23.0228	2.13527	9.53955	1.76984	14.7015	1.22399	22.9941	0.166174	8.2926	1.19977
AT4G05170	basic helix-loop-helix (bHLH) DNA-binding superfamily protein;(source:Araport11) protein_coding	0.147254	-1.18093	2.86417	0.202957	8.24333	1.11494	5.37916	1.12653	2.95851	0.020858	7.15674	0.0859253	4.19823	0.0966633
AT4G05180	Encodes the PsbQ subunit of the oxygen evolving complex of photosystem II. protein_coding PHOTOSYSTEM II SUBUNIT Q-2 (PSBQ-2) PHOTOSYSTEM II SUBUNIT Q (PSBQ); (PSII-Q);PHOTOSYSTEM II SUBUNIT Q-2 (PSBQ-2)	1.39144e-07	-2.32421	1.7683	0.362359	11.4029	0.1485	9.63456	0.452393	2.55679	0.299412	9.86713	1.51706	7.31035	1.61228
AT4G08145	transposable_element_gene;(source:Araport11);hypothetical protein, contains Pfam domain, PF04827: Protein of unknown function (DUF635);(source:TAIR10) transposable_element_gene	0.472306	0.0827467	3.00959	10.854	9.60165	9.79863	6.59205	1.19102	-3.72366	2.01792	2.95114	0.213161	6.6748	1.8984
AT4G08870	Encodes one of the two arginase in the genome. Gene expression is enhanced by methyl jasmonate treatment. It is involved in the defense response to B.cinerea. protein_coding ARGININE AMIDOHYDROLASE 2 (ARGAH2) ARGININE AMIDOHYDROLASE 2 (ARGAH2)	0.358792	-0.216758	-1.02465	0.354786	6.61483	0.608554	7.63948	0.599295	-0.768099	0.568275	6.65462	1.10083	7.42272	1.094
AT4G10000	Thioredoxin family protein;(source:Araport11) protein_coding	0.109417	1.76748	4.6342	0.558892	13.2594	1.08786	8.62516	1.4374	3.52214	0.770163	13.9148	1.50361	10.3926	1.79971
AT4G10340	photosystem II encoding the light-harvesting chlorophyll a/b binding protein CP26 of the antenna system of the photosynthetic apparatus The mRNA is cell-to-cell mobile. protein_coding LIGHT HARVESTING COMPLEX OF PHOTOSYSTEM II 5 (LHCB5) LIGHT HARVESTING COMPLEX OF PHOTOSYSTEM II 5 (LHCB5);CHLOROPHYLL PROTEIN 26 (CP26)	3.37022e-14	-4.32796	0.8752	0.389816	10.6011	0.431183	9.72588	0.577613	2.51999	0.340122	7.91791	0.204424	5.39792	0.428041
AT4G10770	oligopeptide transporter protein_coding OLIGOPEPTIDE TRANSPORTER 7 (OPT7) ARABIDOPSIS THALIANA OLIGOPEPTIDE TRANSPORTER 7 (ATOPT7);OLIGOPEPTIDE TRANSPORTER 7 (OPT7)	0.380836	-0.425049	-0.0522882	1.18372	9.00864	0.578123	9.06093	1.40148	-1.11012	0.560991	7.52576	0.487095	8.63588	0.759712
AT4G11600	Encodes glutathione peroxidase. Exhibits moderate binding affinity with dinotefuran. protein_coding GLUTATHIONE PEROXIDASE 6 (GPX6) GLUTATHIONE PEROXIDASE 6 (ATGPX6); (PHGPX); (GPXL6);GLUTATHIONE PEROXIDASE 6 (GPX6); (LSC803)	0.00126172	-2.04407	6.6564	0.113482	15.0998	0.607108	8.44343	0.676728	6.92573	0.0637567	13.3251	0.478153	6.39936	0.482663
AT4G12800	Encodes subunit L of photosystem I reaction center. protein_coding	6.31886e-17	-3.25891	0.797232	0.273085	11.1094	0.196406	10.3121	0.393733	1.66978	0.823935	8.723	0.519323	7.05323	1.0331
AT4G12900	Gamma interferon responsive lysosomal thiol (GILT) reductase family protein;(source:Araport11) protein_coding	0.0894806	1.25338	4.5197	0.771606	12.0742	0.290435	7.55446	0.932601	3.11642	0.227413	11.9243	0.729229	8.80784	0.784125
AT4G12980	Activated by OXS2 under the treatment of salt. protein_coding AUXIN-RESPONSIVE FAMILY PROTEIN GENE (DEG18) AUXIN-RESPONSIVE FAMILY PROTEIN GENE (ARAPORT11);AUXIN-RESPONSIVE FAMILY PROTEIN GENE (DEG18)	5.47639e-12	-1.4726	-1.19777	0.174236	7.76089	0.175977	8.95867	0.21677	-0.45429	0.556693	7.03177	0.230934	7.48606	0.440653
AT4G13630	zein-binding protein (Protein of unknown function, DUF593);(source:Araport11) protein_coding (MYOB13) (MYOB13)	0.113711	1.05431	2.17587	0.330817	10.4192	0.592165	8.24336	0.873479	1.63206	1.26665	10.9297	1.50323	9.29768	2.13665
AT4G13850	Encodes a glycine-rich RNA-binding protein. Gene expression is induced by cold. protein_coding RNA-BINDING GLYCINE-RICH PROTEIN A5 (RBGA5) GLYCINE-RICH RNA-BINDING PROTEIN 2 (ATGRP2);RNA-BINDING GLYCINE-RICH PROTEIN A5 (RBGA5);GLYCINE RICH PROTEIN 2 (GRP2);GLYCINE-RICH RNA-BINDING PROTEIN 2 (GR-RBP2)	3.24525e-05	-4.91651	8.24446	0.476636	21.1802	1.03442	12.9358	1.2309	6.77321	0.225277	14.7925	0.483006	8.01925	0.577117
AT4G14070	Plastidic acyl activating enzyme involved in the elongation of exogenous medium-chain fatty acids to 16- and 18-carbon fatty acids. protein_coding ACYL-ACTIVATING ENZYME 15 (AAE15) ACYL-ACTIVATING ENZYME 15 (AAE15)	0.250524	-0.871185	5.16171	0.448723	15.1709	0.96241	10.0092	1.29479	2.75011	0.280954	11.8882	0.839025	9.13804	0.895619
AT4G14230	CBS domain protein with a domain protein (DUF21);(source:Araport11) protein_coding	0.00251666	0.81028	5.74156	0.173231	12.3771	0.167153	6.63551	0.288881	4.71874	0.329823	12.1645	0.258219	7.44578	0.507319
AT4G14240	CBS domain protein with a domain protein (DUF21);(source:Araport11) protein_coding	0.00156056	-0.934653	-1.78128	0.121542	4.25521	0.228334	6.03648	0.316237	-1.09271	0.0799807	4.00911	0.319553	5.10183	0.35737
AT4G14270	Protein containing PAM2 motif which mediates interaction with the PABC domain of polyadenyl binding proteins. protein_coding	0.275557	-0.607558	6.17009	0.153537	14.7231	0.873461	8.55299	1.01924	4.49566	0.508674	12.4411	0.885307	7.94543	1.19493
AT4G14560	auxin (indole-3-acetic acid) induced gene (IAA1) encoding a short-lived nuclear-localized transcriptional regulator protein. The mRNA is cell-to-cell mobile. protein_coding INDOLE-3-ACETIC ACID INDUCIBLE 1 (IAA1) AUXIN RESISTANT 5 (AXR5);INDOLE-3-ACETIC ACID INDUCIBLE 1 (IAA1)	1.33249e-05	-2.01622	2.60771	0.187526	10.6822	0.389211	8.07448	0.480011	2.84921	0.217291	8.90747	1.42707	6.05826	1.43733
AT4G14570	Encodes an acylamino acid-releasing enzyme (AARE) catalyzing the N-terminal hydrolysis of N[alpha]-acylpeptides to release N[alpha]-acylated amino acids The mRNA is cell-to-cell mobile. protein_coding ACYLAMINO ACID-RELEASING ENZYME (AARE) (AtAARE);ACYLAMINO ACID-RELEASING ENZYME (AARE)	0.291764	0.832338	2.00135	1.0554	13.2416	0.917882	11.2402	1.5182	-0.332656	0.875305	11.7399	1.64337	12.0726	1.93284
AT4G14605	Encodes a putative mitochondrial transcription termination factor whose mutation results in plants that exhibit altered chloroplast morphology and plant growth, and reduced pigmentation of cotyledons, leaves, stems and sepals. protein_coding MTERF DEFECTIVE IN ARABIDOPSIS1 (MDA1) MTERF DEFECTIVE IN ARABIDOPSIS1 (MDA1)	0.0323872	-6.3868	-2.10359	1.81403	11.2963	1.90669	13.3999	3.45829	2.11189	0.546066	9.12494	1.34871	7.01306	1.64039
AT4G14690	Encodes an early light-induced protein. ELIPs are thought not to be directly involved in the synthesis and assembly of specific photosynthetic complexes, but rather affect the biogenesis of all chlorophyll-binding complexes. A study (PMID 17553115) has shown that the chlorophyll synthesis pathway was downregulated as a result of constitutive ELIP2 expression, leading to decreased chlorophyll avai…	0.0470354	-0.0974563	-1.06721	0.0376887	3.115	0.0431864	4.18222	0.058207	-1.08476	0.131755	3	0	4.08476	0.131755
AT4G14716	Encodes an acireductone dioxygenase that is activated by interaction with a heterotrimeric G protein beta subunit. It is a metalloenzyme and is likely involved in the methionine salvage pathway. protein_coding ACIREDUCTONE DIOXYGENASE 1 (ARD1) ACIREDUCTONE DIOXYGENASE 1 (ATARD1);SUPPRESSOR OF G BETA 3 (SGB3);ACIREDUCTONE DIOXYGENASE 1 (ARD1)	1.08823e-09	-1.8904	6.15104	0.185192	16.0232	0.193073	9.87218	0.315905	6.3327	0.258275	14.3145	0.814365	7.98178	0.924404
AT4G15248	Encodes a microprotein that delays floral transition by forming a complex with CONSTANS (CO) and the co-repressor protein TOPLESS. protein_coding B-BOX DOMAIN PROTEIN 30 (BBX30) B-BOX DOMAIN PROTEIN 30 (BBX30);MICROPROTEIN 1B (MIP1B);MICROPROTEIN 1A (MIP1A)	0.0416489	-0.610044	-1.08424	0.0531073	3.70569	0.34666	4.78993	0.352247	-1.04321	0.0172958	3.13668	0.0343786	4.17989	0.0476994
AT4G15430	ERD (early-responsive to dehydration stress) family protein;(source:Araport11) protein_coding	0.0941238	-0.526004	-4.53367	0.368543	3.40103	0.101475	7.9347	0.399766	-4.10962	0.80232	3.29908	0.0692045	7.4087	0.851564
AT4G15480	Encodes a protein that might have sinapic acid:UDP-glucose glucosyltransferase activity. protein_coding (UGT84A1) (UGT84A1)	0.305988	-0.182259	-1.62822	0.285439	3.17766	0.116126	4.80588	0.359305	-1.17955	0.181135	3.44407	0.375587	4.62362	0.459738
AT4G15550	UDP-glucose:indole-3-acetate beta-D-glucosyltransferase protein_coding INDOLE-3-ACETATE BETA-D-GLUCOSYLTRANSFERASE (IAGLU) INDOLE-3-ACETATE BETA-D-GLUCOSYLTRANSFERASE (IAGLU)	0.149129	-0.115086	-1.34065	0.10468	3.57704	0.035518	4.91769	0.110641	-1.58638	0.26539	3.21622	0.072699	4.8026	0.294451
AT4G15560	Encodes a protein with 1-deoxyxylulose 5-phosphate synthase activity involved in the MEP pathway. It is essential for chloroplast development in Arabidopsis protein_coding CLOROPLASTOS ALTERADOS 1 (CLA1) 1-DEOXY-D-XYLULOSE 5-PHOSPHATE SYNTHASE (DXS);1-DEOXY-D-XYLULOSE 5-PHOSPHATE SYNTHASE 2 (DXPS2); (AtCLA1);1-DEOXY-D-XYLULOSE 5-PHOSPHATE (DXP) SYNTHASE 1 (DXS1);CLOROPLASTOS ALTERADOS 1 (CLA1); (…	0.000860505	-3.34609	-0.230103	0.927574	8.56467	0.377102	8.79477	1.06748	2.05186	0.187704	7.50055	0.251289	5.44868	0.347354
AT4G15810	P-loop containing nucleoside triphosphate hydrolases superfamily protein;(source:Araport11) protein_coding	4.90359e-11	1.08748	-1.34089	0.0745059	3.37225	0.124383	4.71314	0.168083	-1.13847	0.118207	4.66214	1.48225	5.80062	1.52347
AT4G15920	Encodes a vacuolar fructose transporter expressed in parenchyma and xylem that controls leaf fructose content. When its expression is reduced, fructose accumulates in leaves. protein_coding (SWEET17) (AtSWEET17); (SWEET17)	0.314392	-0.290255	-0.937785	0.483006	8.73986	0.240806	9.67764	0.600394	1.39458	0.86901	10.782	0.797554	9.38739	1.24301
AT4G16060	hypothetical protein;(source:Araport11) protein_coding	0.409155	0.464476	5.19136	0.712229	16.5874	1.4515	11.396	2.02192	3.0768	1.49892	14.9373	1.38803	11.8605	2.51171
AT4G16146	cAMP-regulated phosphoprotein 19-related protein;(source:Araport11) protein_coding	1.11308e-10	-2.97536	6.82602	0.0301957	15.624	0.466061	8.79795	0.46894	6.90296	0.0357214	12.7256	0.893865	5.82259	0.903305
AT4G16442	Uncharacterized protein family (UPF0497);(source:Araport11) protein_coding CASP-LIKE PROTEIN 2B1 (CASPL2B1) CASP-LIKE PROTEIN 2B1 (CASPL2B1)	0.272578	0.488301	-0.0399175	0.702959	11.7339	0.298618	11.7739	0.807062	1.01677	1.573	13.2789	1.76359	12.2622	2.36865
AT4G16490	ARM repeat superfamily protein;(source:Araport11) protein_coding	0.0334171	-0.317887	-1.17152	0.121864	3.37337	0.0939076	4.54489	0.173445	-1.05537	0.0813501	3.17163	0.130972	4.227	0.110212
AT4G16690	Encodes a protein shown to have carboxylesterase activity, methyl IAA esterase activity, and methyl jasmonate esterase activity in vitro. This protein does not act on MeSA, MeGA4, or MEGA9 in vitro. Although MES16 is similar to MES17, a MeIAA hydrolase, two mes16 mutant lines (SALK_151578) and (SALK_139756) do not show altered sensitivity to MeIAA in root growth assays. MES16 transcripts appear t…	6.15339e-11	1.54569	-1.70681	0.227353	3.22263	0.0527687	4.92944	0.240182	-3.26572	1.289	3.20941	0.13611	6.47514	1.35517
AT4G16740	Encodes an (E,E)-alpha-farnesene synthase in the Col ecotype of Arabidopsis. This enzyme can also catalyze the formation of (E)-beta-ocimene as well as trace amounts of myrcene and other related compounds in vitro. The cytosolic localization of the protein may make it favor (E,E)-alpha-farnesene biosynthesis because the precursor of this product, FPP, is primarily cytosolic. Transcript levels for…	2.25015e-19	0.224687	6.96148	0.0135349	11.1754	0.0189577	4.21392	0.025178	6.72618	0.0951007	11.1648	0.0946429	4.43861	0.161738
AT4G16770	2-oxoglutarate (2OG) and Fe(II)-dependent oxygenase superfamily protein;(source:Araport11) protein_coding	0.0152994	2.00689	3.2192	0.65877	11.8065	0.63655	8.58732	0.92815	1.55597	1.17274	12.1502	1.77846	10.5942	2.02328
AT4G16880	LRR-only protein, secreted into the apoplast; promotes NLP-triggered cell death and disease susceptibility by facilitating oligomerization of NLP. protein_coding MONLP1-TRIGGERED CELL DEATH ON CHROMOSOME 4 (NTCD4) MONLP1-TRIGGERED CELL DEATH ON CHROMOSOME 4 (NTCD4)	0.324697	-0.165597	2.93248	0.0477142	10.6792	0.358588	7.7467	0.364266	2.18795	0.410083	9.76906	1.29433	7.58111	1.46178
AT4G16892	other_RNA;(source:Araport11) other_rna	0.47357	0.0888861	2.81679	0.177217	11.1149	1.30682	8.29812	1.34069	2.65028	0.459344	11.0373	1.22774	8.38701	1.26905
AT4G17050	Encodes a protein with ureidoglycine aminohydrolase activity. protein_coding UREIDOGLYCINE AMINOHYDROLASE (UGLYAH) UREIDOGLYCINE AMINOHYDROLASE (UGLYAH)	0.0010862	2.40859	2.65423	0.500324	12.0326	0.4946	9.37841	0.785685	0.901063	1.12372	12.6881	1.63676	11.787	2.06052
AT4G17100	poly(U)-specific endoribonuclease-B protein;(source:Araport11) protein_coding	0.0993768	0.269894	6.07038	0.1655	11.8922	0.0735583	5.82187	0.210016	5.66878	0.171271	11.7605	0.0963429	6.09176	0.234963
AT4G17880	MYC4 is bHLH transcriptional regulator. It functions as a JAZ-interacting transcription factor that acts together with MYC2 and MYC3 to activate JA-responses. It also functions in blue light mediated secondary cell wall biogenesis via regulation of NST1 expression. MYC4 directly binds to NST1 promoter and activates its expression. protein_coding (MYC4) (MYC4)	0.0555392	0.573981	-2.14689	0.25698	3.46635	0.175488	5.61324	0.360232	-2.9469	1.02611	3.24032	0.129541	6.18722	1.06565
AT4G18220	Drug/metabolite transporter superfamily protein;(source:Araport11) protein_coding	0.263992	-0.647557	-1.00824	0.0938144	6.13347	1.0539	7.14171	1.0261	-1.0763	0.098073	5.41785	0.998397	6.49415	1.03176
AT4G18240	Encodes a starch synthase. In Arabidopsis leaves, the catalytic C-terminal region of STARCH SYNTHASE 4 promotes starch granule initiation while its non-catalytic N-terminal region determines starch granules morphology. protein_coding STARCH SYNTHASE 4 (SS4) ARABIDOPSIS THALIANA STARCH SYNTHASE 4 (ATSS4);STARCH SYNTHASE 4 (SS4);STARCH SYNTHASE 4 (SSIV)	0.00756698	1.15037	6.79487	0.0860579	14.2298	0.45407	7.43494	0.473565	4.29811	0.714191	12.8834	1.33218	8.58531	1.69964
AT4G18270	Encodes protein similar to similar to bacterial translocase I (mra Y). Expressed during flower bud development. protein_coding TRANSLOCASE 11 (TRANS11) TRANSLOCASE 11 (TRANS11);ARABIDOPSIS THALIANA TRANSLOCASE 11 (ATTRANS11)	0.0101687	-0.770148	6.08289	0.122029	12.9727	0.286457	6.88982	0.331951	6.03589	0.389357	12.1556	0.646345	6.11967	0.962908
AT4G18520	Encodes a PPR (pentatricopeptide repeat) protein PDM1/SEL1. Involved in RNA editing and splicing of plastid genes. protein_coding SEEDLING LETHAL 1 (SEL1) (PDM1);SEEDLING LETHAL 1 (SEL1)	0.0304443	1.43227	5.15604	0.433067	13.6661	0.531739	8.51004	0.764163	3.97626	0.471229	13.9186	0.453238	9.94232	0.782383
AT4G18670	Leucine rich extensin protein involved in cell wall biogenesis and organization. Interacts with several members of the RALF family of ligand peptides. protein_coding LEUCINE-RICH REPEAT EXTENSIN 5 (LRX5) LEUCINE-RICH REPEAT EXTENSIN 5 (LRX5)	1.53656e-08	-2.28754	3.0517	0.374736	11.0213	0.241533	7.96961	0.413121	2.90446	0.0747633	8.58653	1.30944	5.68207	1.33085
AT4G18800	Encodes RabA1d, a member of the RabA subfamily of small Rab GTPases. protein_coding RAB GTPASE HOMOLOG A1D (RABA1d) (ATRAB11B);RAB GTPASE HOMOLOG A1D (ATRABA1D);RAB GTPASE HOMOLOG A1D (RABA1d); (ATHSGBP)	0.449844	-0.113272	10.0825	1.63367	23.4031	1.56591	13.3206	0.898581	9.69955	1.17261	22.9069	0.413096	13.2074	1.28291
AT4G18930	RNA ligase/cyclic nucleotide phosphodiesterase family protein;(source:Araport11) protein_coding	0.470603	-0.0485367	3.82126	0.296634	14.2092	0.545804	10.3879	0.658078	3.41155	0.417517	13.7509	1.05703	10.3394	1.02849
AT4G19120	S-adenosyl-L-methionine-dependent methyltransferases superfamily protein;(source:Araport11) protein_coding EARLY-RESPONSIVE TO DEHYDRATION 3 (ERD3) EARLY-RESPONSIVE TO DEHYDRATION 3 (ERD3)	0.000413335	0.45669	6.75001	0.0598454	11.9606	0.118404	5.21058	0.136582	6.29591	0.141298	11.9632	0.307486	5.66727	0.412618
AT4G19170	Encodes a chloroplast-targeted member of a family of enzymes similar to nine-cis-epoxycarotenoid dioxygenase that acts as a major regulator of carotenoid degradation during dark-induced leaf senescence.. The mRNA is cell-to-cell mobile. protein_coding NINE-CIS-EPOXYCAROTENOID DIOXYGENASE 4 (NCED4) CAROTENOID CLEAVAGE DIOXYGENASE 4 (CCD4);NINE-CIS-EPOXYCAROTENOID DIOXYGENASE 4 (NCED4)	0.449819	-0.136112	1.75391	0.824065	8.46935	0.543732	6.71544	1.07923	2.07248	0.319772	8.6518	0.604476	6.57933	0.725014
AT4G20070	The gene encoding Arabidopsis thaliana Allantoate Amidohydrolase (AtAAH)which catalyzes the allantoate deiminase reaction (EC 3.5.3.9)is expressed in all parts of the plant being consistent with a function in purine turnover in Arabidopsis. The mRNA is cell-to-cell mobile. protein_coding ALLANTOATE AMIDOHYDROLASE (AAH) ALLANTOATE AMIDOHYDROLASE (AAH);ALLANTOATE AMIDOHYDROLASE (ATAAH)	0.000390829	2.52951	-2.42721	0.641892	4.12976	0.280407	6.55697	0.753007	-4.82116	1.77526	4.26532	0.519811	9.08648	2.14672
AT4G20170	glycosyltransferase family protein (DUF23);(source:Araport11) protein_coding GALACTAN SYNTHASE 3 (GALS3) GALACTAN SYNTHASE 3 (GALS3)	0.00578091	-0.302048	-1.39424	0.117267	3.13728	0.0151076	4.53153	0.119611	-1.22783	0.140694	3.00165	0.00500376	4.22948	0.140547
AT4G21215	transmembrane protein;(source:Araport11) protein_coding	0.469911	-0.0421051	5.02	0.454722	11.6999	0.123308	6.67989	0.557738	5.49311	0.385798	12.1309	0.728443	6.63779	0.898999
AT4G21740	transmembrane protein;(source:Araport11) protein_coding	0.0132615	-0.659285	-1.64824	0.207807	3.53855	0.154693	5.18679	0.297181	-1.44664	0.132024	3.08086	0.0684639	4.5275	0.169559
AT4G21970	senescence regulator (Protein of unknown function, DUF584);(source:Araport11) protein_coding	0.372028	-0.358934	3.95943	1.11688	11.5077	0.760315	7.54827	1.09938	2.86002	0.255435	10.0494	2.2904	7.18934	2.31683
AT4G22758	PPR containing protein;(source:Araport11) protein_coding	0.413724	-0.151792	-1.74846	0.199808	3.8166	0.626242	5.56506	0.696366	-2.00339	0.388132	3.40987	0.228375	5.41326	0.571495
AT4G23290	Encodes a cysteine-rich receptor-like protein kinase. protein_coding CYSTEINE-RICH RLK (RECEPTOR-LIKE PROTEIN KINASE) 21 (CRK21) CYSTEINE-RICH RLK (RECEPTOR-LIKE PROTEIN KINASE) 21 (CRK21)	5.37204e-11	-3.94359	-1.54095	0.151772	8.93181	0.578714	10.4728	0.610833	0.717346	1.23809	7.24652	0.212084	6.52917	1.17154
AT4G23300	Encodes a cysteine-rich receptor-like protein kinase. protein_coding CYSTEINE-RICH RLK (RECEPTOR-LIKE PROTEIN KINASE) 22 (CRK22) CYSTEINE-RICH RLK (RECEPTOR-LIKE PROTEIN KINASE) 22 (CRK22)	8.24531e-05	-7.04907	-2.93038	1.47259	9.07151	0.601833	12.0019	1.87103	2.0542	0.621295	7.00703	0.0181141	4.95283	0.620375
AT4G23490	fringe-like protein (DUF604);(source:Araport11) protein_coding	0.000611987	-0.307759	-1.43142	0.0477019	3.22337	0.0758688	4.65479	0.0951863	-1.17987	0.136597	3.16716	0.213978	4.34703	0.26127
AT4G23500	Pectin lyase-like superfamily protein;(source:Araport11) protein_coding POLYGALACTURONASE CLADE F 12 (PGF12) POLYGALACTURONASE CLADE F 12 (PGF12)	1.18707e-05	-7.23677	-1.62585	1.0725	12.2102	0.913677	13.8361	1.71226	5.06315	1.07046	11.6625	0.375596	6.59932	1.29495
AT4G23600	Encodes cystine lyase which is expected to be involved in amino acid metabolism, providing the plant with cysteine and the generation of precursors of ethylene biosynthesis. mRNA levels are elevated in response to wounding. protein_coding CORONATINE INDUCED 1 (CORI3) JASMONIC ACID RESPONSIVE 2 (JR2);CORONATINE INDUCED 1 (CORI3)	0.00120505	1.80242	10.0334	0.152633	16.9588	0.50307	6.9254	0.593994	4.74735	1.43897	13.4752	1.31504	8.72782	1.75156
AT4G23690	Encodes a homodimeric all-beta dirigent protein in the superfamily of calycins. Dirigent proteins impart stereoselectivity on the phenoxy radical coupling reaction yielding optically active lignans from two molecules of coniferyl alcohol. protein_coding DIRIGENT PROTEIN 6 (DIR6) ARABIDOPSIS THALIANA DIRIGENT PROTEIN 6 (ATDIR6);DIRIGENT PROTEIN 6 (DIR6)	0.135482	-1.15069	-1.66631	0.884448	4.20988	0.497718	5.8762	1.04528	2.85966	0.128355	7.58516	0.654578	4.7255	0.649965
AT4G24100	Protein kinase superfamily protein protein_coding	0.401271	-0.188795	-1.66551	0.193276	5.24556	0.679176	6.91106	0.755001	-2.1388	0.758197	4.58347	1.05368	6.72227	1.63487
AT4G24670	Encodes a protein with similarity to the TAA1 trytophan aminotransferase involved in IAA biosynthesis. Double mutant analyses suggest that this protein is involved in regulating many aspects of plant growth and development from embryogenesis to flower formation and plays a role in ethylene-mediated signaling.TAR2 is required for reprogramming root architecture in response to low nitrogen conditio…	8.87801e-07	-1.96573	-1.84416	0.293438	7.34961	0.272852	9.19377	0.411462	-0.0194871	1.1496	7.20856	0.152524	7.22804	1.14087
AT4G24700	hypothetical protein;(source:Araport11) protein_coding	1.02653e-06	-1.36119	-2.44394	0.233583	3.58879	0.137629	6.03273	0.286679	-1.41358	0.402916	3.25796	0.13869	4.67154	0.46781
AT4G24760	alpha/beta-Hydrolases superfamily protein;(source:Araport11) protein_coding	2.18897e-32	6.92716	-1.14321	0.135234	5.01342	0.562841	6.15662	0.587529	-6.49039	1.23501	6.5934	0.427348	13.0838	1.32523
AT4G25290	DNA photolyase;(source:Araport11) protein_coding	0.0181042	-0.573322	-1.53818	0.211196	3.76633	0.125226	5.30451	0.273717	-1.30003	0.307862	3.43116	0.166187	4.73119	0.404369
AT4G25480	Encodes a member of the DREB subfamily A-1 of ERF/AP2 transcription factor family (CBF3). The protein contains one AP2 domain. There are six members in this subfamily, including CBF1, CBF2, and CBF3. This gene is involved in response to low temperature and abscisic acid. protein_coding DEHYDRATION RESPONSE ELEMENT B1A (DREB1A) DEHYDRATION RESPONSE ELEMENT B1A (DREB1A); (ATCBF3);C-REPEAT BINDING F…	0.0154978	0.166171	6.71968	0.0276896	11.4679	0.0708183	4.74824	0.0770336	6.63117	0.0545234	11.5456	0.24339	4.91441	0.25355
AT4G25490	Transcriptional activator that binds to the DRE/CRT regulatory element and induces COR (cold-regulated) gene expression increasing plant freezing tolerance. It encodes a member of the DREB subfamily A-1 of ERF/AP2 transcription factor family (CBF1). The protein contains one AP2 domain. There are six members in this subfamily, including CBF1, CBF2, and CBF3. This gene is involved in response to lo…	0.093099	1.02997	6.59235	0.144487	12.2859	0.743797	5.69358	0.779155	5.7724	0.378338	12.496	0.618233	6.72356	0.7697
AT4G25700	Converts beta-carotene to zeaxanthin via cryptoxanthin. protein_coding BETA-HYDROXYLASE 1 (BETA-OHASE 1) BETA-HYDROXYLASE 1 (BETA-OHASE 1);BETA CAROTENOID HYDROXYLASE 1 (BCH1); (chy1); (B1)	0.0210663	-0.284308	-1.76349	0.13746	3.08333	0.0125994	4.84682	0.139901	-1.45645	0.240804	3.10606	0.102666	4.56251	0.305252
AT4G26150	Encodes a member of the GATA factor family of zinc finger transcription factors. Modulate chlorophyll biosynthesis and glutamate synthase (GLU1/Fd-GOGAT) expression. protein_coding CYTOKININ-RESPONSIVE GATA FACTOR 1 (CGA1) CYTOKININ-RESPONSIVE GATA FACTOR 1 (CGA1);GNC-LIKE (GNL);GATA TRANSCRIPTION FACTOR 22 (GATA22)	0.132226	0.128468	-1.14547	0.106794	3.08552	0.04127	4.23099	0.115122	-1.01208	0.018499	3.34738	0.180806	4.35946	0.182336
AT4G26370	antitermination NusB domain-containing protein;(source:Araport11) protein_coding	0.000398869	2.95987	5.48723	0.504811	12.814	0.582572	7.32676	0.8826	3.27878	0.420006	13.5654	1.00811	10.2866	1.12374
AT4G26400	RING/U-box superfamily protein;(source:Araport11) protein_coding BCA2A ZINC FINGER ATL 5 (BTL05) BCA2A ZINC FINGER ATL 5 (BTL05)	0.154164	-0.123646	15.0217	0.161878	22.9599	0.0668288	7.93821	0.121372	15.4243	1.29315	23.2388	0.311187	7.81457	1.34367
AT4G26510	One of the homologous genes predicted to encode proteins with UPRT domains (Uracil phosphoribosyltransferase). Five of these genes (At5g40870, At3g27190, At1g55810, At4g26510 and At3g27440) show a high level of identity, and are annotated as also containing a N-terminal uracil kinase (UK) domain. These genes are referred to as UKL1 (UK-like 1), UKL2, UKL3, UKL4 and UKL5, respectively. protein_cod…	1.51658e-10	1.54072	3.11114	0.136231	11.5681	0.226545	8.457	0.244673	2.86361	0.271402	12.8613	0.982058	9.99773	0.986654
AT4G26540	Leucine-rich repeat receptor-like protein kinase family protein;(source:Araport11) protein_coding (RGFR3) RGF1 INSENSITIVE 3 (RGI3); (RGFR3)	0.00385151	-1.43561	3.25323	0.555781	10.9956	0.0403751	7.74233	0.538726	2.91708	0.0631396	9.22381	0.929419	6.30673	0.939468
AT4G26670	Member of PRAT protein family which has a unique system for importing and exporting proteins from chloroplasts. Role in protein import into chloroplasts. protein_coding HYPOTHETICAL PROTEIN 20 (HP20) HYPOTHETICAL PROTEIN 20 (HP20)	0.465974	-0.0671323	6.81231	0.0404951	14.3025	0.77095	7.49024	0.786138	6.51735	0.102944	13.9405	0.95215	7.42311	0.963982
AT4G26850	Encodes a novel protein involved in ascorbate biosynthesis, which was shown to catalyze the transfer of GMP from GDP-galactose to a variety of hexose-1-phosphate acceptors. Recessive mutation has a reduced amount of vitamin C, lower level of non-photochemical quenching, and reduced rate of conversion of violaxanthin to zeaxanthin in high light. protein_coding VITAMIN C DEFECTIVE 2 (VTC2) GDP-L-GA…	0.0101001	-0.120131	-1.30819	0.039461	3.20117	0.0252442	4.50936	0.0517224	-1.16093	0.0798503	3.2283	0.0702193	4.38923	0.11578
AT4G27030	Encodes an unusual palmitate desaturase that is highly substrate specific. It introduces a delta-3 trans double bond at palmitate at the sn-2 position of phosphatidylglycerol. The mRNA is cell-to-cell mobile. protein_coding FATTY ACID DESATURASE A (FADA) FATTY ACID DESATURASE 4 (FAD4); (FAD4);FATTY ACID DESATURASE A (FADA)	5.95269e-09	-0.508742	-1.51948	0.0457694	3.34793	0.0622695	4.8674	0.0892361	-1.19902	0.167513	3.15964	0.0916365	4.35866	0.203253
AT4G27310	Encodes an atypical B-box domain protein that negatively regulates photomorphogenic development by interfering with the binding of the transcription factor HY5 to target gene promoters. Degradation of BBX28 in darkness is dependent on COP1 and occurs via the 26S proteasome pathway. BBX28 acts as a key factor in the COP1-HY5 regulatory hub by maintaining proper HY5 activity to ensure normal photom…	2.437e-05	-0.334296	-0.789717	0.0146407	7.84128	0.080403	8.631	0.0823068	-1.00769	0.132688	7.28901	0.757279	8.2967	0.732771
AT4G27360	Dynein light chain type 1 family protein;(source:Araport11) protein_coding	0.189972	-0.0569069	-1.09866	0.0342719	3.08932	0.0386865	4.18798	0.0648144	-1.04939	0.00549257	3.08168	0.0560497	4.13107	0.0571154
AT4G27440	light-dependent NADPH:protochlorophyllide oxidoreductase B The mRNA is cell-to-cell mobile. protein_coding PROTOCHLOROPHYLLIDE OXIDOREDUCTASE B (PORB) PROTOCHLOROPHYLLIDE OXIDOREDUCTASE B (PORB)	3.32316e-09	2.9075	5.71083	0.4673	11.2784	0.0494594	5.56762	0.501325	3.15704	0.284421	11.6322	0.491089	8.47512	0.54854
AT4G27490	3-5-exoribonuclease family protein;(source:Araport11) protein_coding RRP41 LIKE (RRP41L) RRP41 LIKE (RRP41L)	0.0302333	-2.56003	10.57	0.607607	20.6087	0.978403	10.0387	1.36362	7.37003	1.80768	14.8487	0.513987	7.4787	1.74308
AT4G27710	member of CYP709B The mRNA is cell-to-cell mobile. protein_coding CYTOCHROME P450, FAMILY 709, SUBFAMILY B, POLYPEPTIDE 3 (CYP709B3) CYTOCHROME P450, FAMILY 709, SUBFAMILY B, POLYPEPTIDE 3 (CYP709B3)	0.000135991	-1.38288	2.80577	0.0499012	9.60852	0.367636	6.80275	0.379848	2.80036	0.182283	8.22022	0.680236	5.41986	0.740989
AT4G27940	Involved in Mn and Fe homeostasis, root length, and flowering time. protein_coding MANGANESE TRACKING FACTOR FOR MITOCHONDRIAL SOD2 (MTM1) MANGANESE TRACKING FACTOR FOR MITOCHONDRIAL SOD2 (MTM1);ARABIDOPSIS MANGANESE TRACKING FACTOR FOR MITOCHONDRIAL SOD2 (ATMTM1)	0.009729	0.210067	-1.30415	0.0776639	3.12974	0.0290329	4.43389	0.0899015	-1.64396	0.302455	3	0	4.64396	0.302455
AT4G28085	transmembrane protein;(source:Araport11) protein_coding	4.79862e-165	3.66749	14.9768	0.0381939	19.1762	0.125265	4.19941	0.134074	14.1835	0.779424	22.0504	1.46327	7.8669	1.41595
AT4G28290	hypothetical protein;(source:Araport11) protein_coding	1.70352e-05	0.297377	-1.1441	0.0474265	3.18179	0.0340419	4.32589	0.0717538	-1.28494	0.0651515	3.33833	0.135403	4.62327	0.181505
AT4G28700	ammonium transporter 1;(source:Araport11) protein_coding AMMONIUM TRANSPORTER 1;4 (AMT1;4) AMMONIUM TRANSPORTER 1;4 (AMT1;4)	0.364505	-0.413456	0.676964	0.576063	8.74584	0.81115	8.06887	1.19343	-0.933167	1.09164	6.72225	1.32936	7.65542	1.46737
AT4G28750	mutant has Decreased effective quantum yield of photosystem II; Pale green plants; Reduced growth rate; Subunit E of Photosystem I protein_coding PSA E1 KNOCKOUT (PSAE-1) PSA E1 KNOCKOUT (PSAE-1)	2.79813e-12	-4.28406	-0.237532	0.408847	10.5302	0.250697	10.7677	0.621818	1.86513	0.86922	8.34881	0.361564	6.48368	1.01469
AT4G29190	Zinc finger C-x8-C-x5-C-x3-H type family protein;(source:Araport11) protein_coding OXIDATION-RELATED ZINC FINGER 2 (OZF2) OXIDATION-RELATED ZINC FINGER 2 (OZF2);ARABIDOPSIS THALIANA OXIDATION-RELATED ZINC FINGER 2 (ATOZF2);TANDEM ZINC FINGER 3 (TZF3); (ATTZF3); (ATC3H49)	0.0482874	1.79362	4.83818	0.587243	12.2173	0.65429	7.3791	1.07939	3.38205	0.225249	12.5548	1.28293	9.17272	1.30965
AT4G30200	Encodes a protein with similarity to VRN5 and VIN3.Contains both a fibronectin III and PHD finger domain. VEL1 is a part of a polycomb repressive complex (PRC2) that is involved in epigenetic silencing of the FLC flowering locus. protein_coding VERNALIZATION5/VIN3-LIKE 1 (VEL1) VERNALIZATION5/VIN3-LIKE 1 (VEL1);VIN3-LIKE 2 (VIL2)	0.0722469	-1.84	-1.64611	11.219	8.97667	10.3371	10.6228	1.26092	12.8437	8.21471	21.6264	6.90315	8.78278	1.45648
AT4G30290	Encodes a xyloglucan endotransglucosylase/hydrolase with only only the endotransglucosylase (XET; EC 2.4.1.207) activity towards xyloglucan and non-detectable endohydrolytic (XEH; EC 3.2.1.151) activity. Expressed throughout both the main and the lateral root, with intensive expression at the dividing and elongating regions. Is expressed in lateral root primordia but expression ceases after later…	0.0701802	0.953294	-1.00883	0.0210792	3.97615	0.64774	4.98498	0.646542	1.34868	1.39496	7.28696	0.770961	5.93827	1.37697
AT4G30650	Low temperature and salt responsive protein family;(source:Araport11) protein_coding	0.000270109	-1.75332	6.94601	0.0146032	14.111	0.502614	7.16497	0.506742	6.88466	0.0234076	12.2963	0.447216	5.41165	0.464999
AT4G30660	Low temperature and salt responsive protein family;(source:Araport11) protein_coding	0.000873061	1.16876	5.77959	0.282294	12.3606	0.214336	6.58098	0.373367	5.41625	0.254236	13.166	0.709919	7.74974	0.761068
AT4G30690	SVR9-LIKE1 (SVR9L1) protein_coding (ATINFC-4) (ATINFC-4);SVR9-LIKE1 (SVR9L);INITIATION FACTOR 3-4 (ATIF3- 4)	0.374577	0.18766	4.41859	0.559667	11.2334	0.0959289	6.81479	0.586886	3	0	10.0025	1.05302	7.00245	1.05302
AT4G31870	Encodes glutathione peroxidase. Role in the degradation of H2O2 to water using glutathione as electron donor. protein_coding GLUTATHIONE PEROXIDASE 7 (GPX7) GLUTATHIONE PEROXIDASE 7 (ATGPX7); (GPXL7);GLUTATHIONE PEROXIDASE 7 (GPX7)	0.0131634	-1.13019	-1.03796	0.0200452	4.55766	0.503706	5.59562	0.508783	-1.04831	0.0683722	3.41712	0.0970013	4.46543	0.131384
AT4G31875	hypothetical protein;(source:Araport11) protein_coding	0.311448	0.0433592	-1.15843	0.0807652	3.09226	0.0345363	4.25069	0.0881734	-1.07602	0.0489371	3.21803	0.0995754	4.29405	0.130516
AT4G32330	WDL5 is an target of EIN3 that co-localizes with cortical microtubles. It its thought to function to stabilize microtubles during ethylene induced hypocotyl elongation. protein_coding WAVE-DAMPENED 5 (WDL5) WAVE-DAMPENED 5 (WDL5)	6.16404e-05	2.52863	1.76755	0.402116	9.49572	0.47603	7.72816	0.658583	1.77269	0.74815	12.0295	1.87143	10.2568	2.24765
AT4G32340	Tetratricopeptide repeat (TPR)-like superfamily protein;(source:Araport11) protein_coding	0.000571668	-1.05696	6.28103	0.0773301	15.6792	0.279044	9.39817	0.324955	5.47477	0.318635	13.816	1.43022	8.3412	1.42451
AT4G32770	Tocopherol cyclase involved in tocopherol (vitamin E)synthesis. VTE1 over-expressing plants have increased tocopherol indicating VTE1 is a major limiting factor in tocopherol synthesis. Mutants defective in this gene accumulate high amounts of zeaxanthin in conditions of high light or low temperature. Plays a role in the adaptation to low temperature stress, notably phloem loading. protein_coding…	0.0091787	-0.85539	-1.32164	0.0707452	4.79332	0.333809	6.11496	0.36271	-1.03429	0.0630382	4.22528	0.739751	5.25957	0.736243
AT4G33220	pectin methylesterase 44;(source:Araport11) protein_coding PECTIN METHYLESTERASE 44 (PME44) A. THALIANA PECTIN METHYLESTERASE 44 (ATPME44);PECTIN METHYLESTERASE 44 (PME44)	0.0229534	-1.00385	1.6182	0.177915	9.12917	0.432881	7.51097	0.502868	1.89916	0.842146	8.40628	0.681395	6.50712	1.12009
AT4G33380	dimethylallyl, adenosine tRNA methylthiotransferase;(source:Araport11) protein_coding	3.27166e-07	3.70124	2.27756	0.429643	10.8354	0.461547	8.55788	0.744051	2.0838	0.955318	14.3429	0.836558	12.2591	1.39627
AT4G33480	BTB/POZ domain protein TNFAIP protein;(source:Araport11) protein_coding	0.050189	-3.35751	7.02257	0.0573557	17.4259	2.0539	10.4033	2.0435	6.48857	0.201804	13.5344	1.43472	7.04579	1.4911
AT4G33490	Eukaryotic aspartyl protease family protein;(source:Araport11) protein_coding	0.00415178	-0.993197	6.43365	0.169566	14.4417	0.300126	8.0081	0.376286	5.97851	0.256751	12.9934	1.14075	7.0149	1.17623
AT4G33560	Member of the wound-induced polypeptide (WIP) family. protein_coding WOUND-INDUCED POLYPEPTIDE 5 (WIP5) WOUND-INDUCED POLYPEPTIDE 5 (WIP5)	0.338056	-0.168853	-1.71782	0.205787	3.59007	0.309049	5.30789	0.404172	-1.43629	0.414074	3.70275	0.37678	5.13904	0.647827
AT4G33565	RING/U-box superfamily protein;(source:Araport11) protein_coding ARABIDOPSIS T??XICOS EN LEVADURA 83 (ATL83) ARABIDOPSIS T??XICOS EN LEVADURA 83 (ATL83)	0.227549	1.36873	-1.84771	11.3579	9.08897	9.75246	10.9367	1.83244	-5.82088	8.82301	6.48453	7.06234	12.3054	2.73405
AT4G33625	vacuole protein;(source:Araport11) protein_coding	5.65037e-06	1.72128	5.21159	0.309879	11.5608	0.143198	6.34924	0.392033	4.41508	0.668604	12.4856	0.882892	8.07053	1.36053
AT4G33700	CBS domain protein (DUF21);(source:Araport11) protein_coding	0.12848	-1.24323	8.20325	0.331386	17.1147	1.03043	8.91144	1.0967	7.51636	0.654123	15.1846	0.897949	7.66821	0.988904
AT4G34220	Encodes a receptor like kinase involved in ABA-mediated seedling development and drought tolerance.RDK1 is an atypical or pseudokinase and has no phosphorylation activity. Its expression is upregulated in response to ABA.interacts with ABI1 and other PP2C phosphatases. protein_coding RECEPTOR DEAD KINASE1 (RDK1) RECEPTOR DEAD KINASE1 (RDK1)	1.80878e-05	-2.62777	2.2229	0.250748	10.1686	0.540891	7.94567	0.636165	2.58217	0.174581	7.90007	0.369763	5.3179	0.409856
AT4G34350	Arabidopsis ISPH is involved in the plastid nonmevalonate pathway of isoprenoid biosynthesis. It was shown to complement the lethal phenotype of E. coli ispH mutant and is therefore most likely encodes a protein with 4-hydroxy-3-methylbut-2-en-1-yl diphosphate reductase activity involved in the last step of mevalonate-independent isopentenyl biosynthesis. Mutant has Albino seedling. protein_codin…	0.00969759	-0.27252	-1.87777	0.0315796	6.15311	0.0914766	8.03088	0.116569	-2.26108	0.716311	5.49728	0.728581	7.75836	1.30521
AT4G34550	F-box protein;(source:Araport11) protein_coding	0.0553537	-0.343426	-1.00174	0.00332058	3.42021	0.215333	4.42195	0.215311	-1.00539	0.00463783	3.07313	0.0181456	4.07853	0.020207
AT4G34600	CAF2 is a peptide hormone expressed in the root stele that specifically binds the endodermis-expressed leucine-rich repeat receptor kinase GASSHO1 (GSO1)/SCHENGEN3 and its homolog, GSO2. Together with CAF1 it is required for formation of the casparian band. protein_coding CASPARIAN STRIP INTEGRITY FACTOR 2 (CIF2) CASPARIAN STRIP INTEGRITY FACTOR 2 (CIF2)	0.374111	0.401856	-0.386871	0.800041	8.12914	0.727245	8.51601	1.25195	-1.10509	0.777277	7.81277	0.20595	8.91787	0.899918
AT4G34730	ribosome-binding factor A family protein;(source:Araport11) protein_coding RBFA DOMAIN-CONTAINING PROTEIN 1 (RBF1) RBFA DOMAIN-CONTAINING PROTEIN 1 (RBF1)	3.68351e-07	-4.23121	-2.75716	0.328061	8.08451	0.624754	10.8417	0.854543	-1.26702	0.47751	5.34345	1.53977	6.61047	1.73381
AT4G34950	Major facilitator superfamily protein;(source:Araport11) protein_coding MAJOR FACILITATOR SUPERFAMILY 1 (MFS1) MAJOR FACILITATOR SUPERFAMILY 1 (MFS1)	2.65917e-21	-5.52695	6.93623	0.282673	19.9514	0.414104	13.0152	0.587805	6.34712	0.146807	13.8353	1.02923	7.4882	1.08575
AT4G35090	Encodes a peroxisomal catalase, highly expressed in bolts and leaves. mRNA expression patterns show circadian regulation with mRNA levels being high in the subjective early morning. Loss of function mutations have increased H2O2 levels and increased H2O2 sensitivity. Mutants accumulate more toxic ions yet show decreased sensitivity to Li+. This decreased sensitivity is most likely due to an insen…	0.00511272	-0.784409	-2.07558	0.280022	3.34616	0.064508	5.42174	0.305442	-1.43383	0.240199	3.2035	0.0352623	4.63733	0.251255
AT4G35250	HCF244 is a member of the atypical short-chain dehydrogenase/reductase superfamily, a modified group, which has lost enzyme activity.HCF244 interacts with unknown partners in a 200-400 kD membrane associated complex. protein_coding HIGH CHLOROPHYLL FLUORESCENCE PHENOTYPE 244 (HCF244) HIGH CHLOROPHYLL FLUORESCENCE PHENOTYPE 244 (HCF244)	2.87384e-09	-1.92323	-2.1741	0.168809	6.489	0.240677	8.6631	0.330229	-1.46845	0.453436	5.27142	0.894437	6.73987	1.12114
AT4G35270	Nitrate responsive transcriptional regulator involved in nitrate utilization. protein_coding NIN-LIKE PROTEIN 2 (NLP2) NIN-LIKE PROTEIN 2 (NLP2)	0.00326392	-1.09745	-2.07306	0.171737	4.09512	0.295747	6.16819	0.403473	-1.26866	0.226818	3.80207	0.35183	5.07073	0.469508
AT4G35830	Encodes an aconitase that can catalyze the conversion of citrate to isocitrate through a cis-aconitate intermediate, indicating that it may participate in the TCA cycle and other primary metabolic pathways. The protein is believed to accumulate in the mitochondria and the cytosol. It affects CSD2 (At2g28190 - a superoxide dismutase) transcript levels and may play a role in the response to oxidati…	0.00427772	-0.705853	3.21949	0.219883	11.5262	0.0713182	8.30666	0.268454	3.331	0.51763	10.9318	0.406562	7.6008	0.504937
AT4G35840	RING/U-box superfamily protein;(source:Araport11) protein_coding ARABIDOPSIS TOXICOS EN LEVADURA 26 (ATL26) ARABIDOPSIS TOXICOS EN LEVADURA 26 (ATL26)	0.392151	-0.160867	3.00614	0.585303	12.1601	0.308566	9.154	0.587714	3.99987	0.523182	12.993	1.35827	8.99313	1.50132
AT4G36010	Pathogenesis-related thaumatin superfamily protein;(source:Araport11) protein_coding	0.0679404	-2.00487	6.80114	0.114974	13.338	1.28679	6.53682	1.34437	6.94391	0.0543708	11.4759	0.178208	4.53194	0.197786
AT4G36640	Sec14p-like phosphatidylinositol transfer family protein;(source:Araport11) protein_coding	0.00116633	0.489402	-1.48772	0.0773976	3.39068	0.1285	4.8784	0.160763	-2.30316	0.623152	3.06464	0.0714802	5.3678	0.63129
AT4G36910	Encodes a cystathionine beta-synthase domain-containing protein. Modulates development by regulating the thioredoxin system. protein_coding LOSS OF THE TIMING OF ET AND JA BIOSYNTHESIS 2 (LEJ2) CYSTATHIONE [BETA]-SYNTHASE DOMAIN-CONTAINING PROTEIN 2 (CDCP2);LOSS OF THE TIMING OF ET AND JA BIOSYNTHESIS 2 (LEJ2);CBS DOMAIN CONTAINING PROTEIN 1 (CBSX1)	0.450676	-0.150669	-10.4157	1.01723	2.62013	0.287125	13.0359	1.21553	-7.74442	8.10648	5.14079	7.09346	12.8852	1.81806
AT4G37760	squalene epoxidase 3;(source:Araport11) protein_coding SQUALENE EPOXIDASE 3 (SQE3) SQUALENE EPOXIDASE 3 (SQE3)	8.54434e-05	-0.429429	-1.35198	0.0794693	3.54252	0.0626919	4.8945	0.114253	-1.07729	0.0742751	3.38778	0.0774999	4.46507	0.117562
AT4G38050	Xanthine/uracil permease family protein;(source:Araport11) protein_coding	0.00109566	-3.66286	5.01476	0.445831	16.557	0.97635	11.5422	1.19584	5.62439	0.916916	13.5037	1.57724	7.87935	2.23808
AT4G38480	Transducin/WD40 repeat-like superfamily protein;(source:Araport11) protein_coding ABA-HYPERSENSITIVE DCAF 1 (ABD1) ABA-HYPERSENSITIVE DCAF 1 (ABD1)	0.327281	0.676877	13.2348	1.48122	23.0421	0.250036	9.8073	1.5128	12.7503	1.18097	23.2345	0.728998	10.4842	1.55555
AT4G38580	putative farnesylated protein (At4g38580) mRNA, complete protein_coding FARNESYLATED PROTEIN 6 (FP6) HEAVY METAL ASSOCIATED ISOPRENYLATED PLANT PROTEIN 26 (HIPP26);FARNESYLATED PROTEIN 6 (FP6);HEAVY METAL ASSOCIATED PROTEIN 40 (ATHMP40);FARNESYLATED PROTEIN 6 (ATFP6)	0.37706	-0.297869	6.07768	0.280422	14.7699	0.705013	8.6922	0.951017	5.45595	1.00879	13.8503	1.32667	8.39433	1.72395
AT4G38810	SnRK2-Interacting Calcium Sensor. Encodes two different isoforms that can both inhibit SnRK2. The longer form (AT4G38810.2) is calcium dependant, the other is not. protein_coding CALCIUM SENSOR (SCS) (SCS-A);CALCIUM SENSOR (SCS)	1.07441e-14	1.80995	-1.34159	0.130859	3.70768	0.144184	5.04928	0.236861	-1.76008	0.886731	5.09915	1.07175	6.85923	1.72493
AT4G38850	mRNA is rapidly induced by auxin and is very short-lived. Has been used as a reporter gene in studying auxin mutants. protein_coding SMALL AUXIN UPREGULATED 15 (SAUR15) SMALL AUXIN UPREGULATED 15 (SAUR15);ARABIDOPSIS THALIANA SMALL AUXIN UPREGULATED 15 (ATSAUR15);ARABIDOPSIS COLUMBIA SAUR GENE 1 (SAUR-AC1);SMALL AUXIN UP RNA 1 FROM ARABIDOPSIS THALIANA ECOTYPE COLUMBIA (SAUR_AC1)	0.0308906	1.02562	2.5484	0.064342	8.7543	0.513109	6.2059	0.54909	0.0513939	0.982727	7.28292	0.280577	7.23153	0.971104
AT4G38960	BBX19 is a B-box containing transcriptional regulator involved in photomorphogenesis and flowering. protein_coding B-BOX DOMAIN PROTEIN 19 (BBX19) B-BOX DOMAIN PROTEIN 19 (BBX19)	0.331429	0.0651659	-1.41316	0.0758305	3.56763	0.0957978	4.98079	0.149473	-1.74489	0.188293	3.30107	0.104888	5.04596	0.234485
AT4G39070	Encodes BZS1, a brassinosteroids-regulated BZR1 target (BRBT) gene. BZS1 is a putative zinc finger transcription factor. Expression of BZS1 was increased under BR-deficient condition and repressed by BR. Transgenic Arabidopsis plants overexpressing BZS1 showed a hypersensitivity to the BR biosynthetic inhibitor brassinazole (BRZ). In contrast, transgenic plants expressing reduced level of BZS1 ha…	2.94103e-10	2.11302	14.8129	0.0553278	20.1305	0.304771	5.31765	0.341163	13.8777	1.12576	21.3083	0.984267	7.43066	1.76884
AT4G39170	Sec14p-like phosphatidylinositol transfer family protein;(source:Araport11) protein_coding	0.136718	-2.1673	5.37496	0.872898	16.9926	1.42539	11.6177	1.97894	4.8235	1.3597	14.2738	2.05598	9.45035	3.24902
AT4G39220	Key player of retrieval of ER membrane proteins protein_coding (ATRER1A) (ATRER1A)	5.78945e-148	8.52186	14.8213	0.138525	19.3899	0.316529	4.56865	0.329301	2.60667	11.8689	15.6972	10.6421	13.0905	2.16135
AT4G39260	Encodes a glycine-rich protein with RNA binding domain at the N-terminus. Protein is structurally similar to proteins induced by stress in other plants. Gene expression is induced by cold. Transcript undergoes circadian oscillations that is depressed by overexpression of AtGRP7. A substrate of the type III effector HopU1 (mono-ADP-ribosyltransferase). protein_coding RNA-BINDING GLYCINE-RICH PROTE…	0.000994731	0.442317	6.50889	0.0548667	11.7636	0.114464	5.25468	0.143061	6.35041	0.166289	12.0474	0.673564	5.697	0.713051
AT4G39510	member of CYP96A protein_coding CYTOCHROME P450, FAMILY 96, SUBFAMILY A, POLYPEPTIDE 12 (CYP96A12) CYTOCHROME P450, FAMILY 96, SUBFAMILY A, POLYPEPTIDE 12 (CYP96A12)	0.483353	-0.0328527	0.117453	0.603367	7.83443	0.283132	7.71698	0.787098	-0.960146	0.143345	6.72398	0.540389	7.68413	0.475521
AT4G39795	hypothetical protein (DUF581);(source:Araport11) protein_coding	8.50944e-07	-1.69932	6.62186	0.0648022	15.1954	0.321497	8.57351	0.355065	6.38049	1.03809	13.2547	1.23311	6.87419	1.41866
AT4G39800	** Referred to as MIPS2 in Mitsuhashi et al 2008. myo-inositol-1-phosphate synthase isoform 1.Expressed in leaf, root and silique. Immunolocalization experiments with an antibody recognizing MIPS1, MIPS2, and MIPS3 showed endosperm localization. protein_coding D-MYO-INOSITOL 3-PHOSPHATE SYNTHASE 1 (MIPS1) (MI-1-P SYNTHASE);MYO-INOSITOL-1-PHOSPHATE SYNTHASE 1 (MIPS1);MYO-INOSITOL-1-PHOSPHATE SYNTH…	1.40281e-07	-0.374627	-1.22934	0.0378022	3.26326	0.0554387	4.49259	0.0729405	-1.03569	0.0496204	3.08227	0.0350737	4.11797	0.0590002
AT4G39980	Encodes a 2-deoxy-D-arabino-heptulosonate 7-phosphate (DAHP) synthase, which catalyzes the first committed step in aromatic amino acid biosynthesis. Gene expression is induced by wounding and pathogenic bacteria Pseudomonas syringae. The mRNA is cell-to-cell mobile. protein_coding 3-DEOXY-D-ARABINO-HEPTULOSONATE 7-PHOSPHATE SYNTHASE 1 (DHS1) 3-DEOXY-D-ARABINO-HEPTULOSONATE 7-PHOSPHATE SYNTHASE 1 …	0.361953	0.29748	5.45562	0.333723	13.5409	0.712242	8.08529	0.842142	3.37435	0.64025	11.7571	1.42311	8.38277	1.5764
AT4G40065	other_RNA;(source:Araport11) other_rna	0.201195	0.754268	5.62396	0.336159	12.5694	0.62154	6.94543	0.900769	4.49943	0.853505	12.1991	0.680567	7.6997	1.11603
AT5G01030	enolase, putative (DUF3527);(source:Araport11) protein_coding	0.26183	-0.142326	-1.35687	0.0857186	4.04181	0.196643	5.39868	0.223182	-1.55153	0.135649	3.70483	0.306903	5.25636	0.381915
AT5G01260	Carbohydrate-binding-like fold;(source:Araport11) protein_coding	7.89402e-09	-0.374839	-1.24157	0.0412205	3.28198	0.0379352	4.52355	0.0663107	-1.10934	0.0831359	3.03937	0.0411434	4.14871	0.0918754
AT5G01520	Encodes a cytosolic RING-type E3 ubiquitin (Ub) ligase that is critical for ABA and high salinity responses during germination. AtAIRP2 and SDIR1 likely play a combinatory role in ABA signaling and the response to high salt in Arabidopsis. protein_coding ABA INSENSITIVE RING PROTEIN 2 (AIRP2) (ATAIRP2);ABA INSENSITIVE RING PROTEIN 2 (AIRP2)	0.0209176	-1.2167	1.2724	0.437688	11.9833	0.289877	10.7109	0.59784	3.55561	0.873322	13.0498	1.5768	9.49417	1.73939
AT5G01530	Light harvesting chlorophyll-binding protein, CP29 is a component of the PSII light harvesting antenna complex. protein_coding LIGHT HARVESTING COMPLEX PHOTOSYSTEM II (LHCB4.1) LIGHT HARVESTING COMPLEX PHOTOSYSTEM II (LHCB4.1)	8.61207e-06	-2.17582	0.964403	0.283393	11.0031	0.356338	10.0387	0.506225	2.33037	0.541896	10.1933	1.39005	7.86292	1.63828
AT5G01750	LURP-one-like protein (DUF567);(source:Araport11) protein_coding	0.0607129	1.16859	3.66901	0.321099	13.2848	0.620234	9.61581	0.754504	3.6969	0.514072	14.4813	1.50752	10.7844	1.46018
AT5G01820	Encodes a CBL-interacting serine/threonine protein kinase. protein_coding SERINE/THREONINE PROTEIN KINASE 1 (SR1) SOS2-LIKE PROTEIN KINASE 24 (PKS24);CBL-INTERACTING PROTEIN KINASE 14 (CIPK14);SNF1-RELATED PROTEIN KINASE 3.15 (SnRK3.15); (ATCIPK14);SERINE/THREONINE PROTEIN KINASE 1 (ATSR1);SERINE/THREONINE PROTEIN KINASE 1 (SR1)	0.334818	0.105217	-1.18601	0.133422	7.4983	0.226136	8.6843	0.246614	-1.96706	0.339575	6.82246	0.610462	8.78952	0.882485
AT5G01830	Plant U-box type E3 ubiquitin ligase (PUB). protein_coding (PUB16) (PUB16);SMALL AUXIN UP RNA 21 (SAUR21)	0.357796	-0.189753	3.40646	0.510833	11.2148	0.202017	7.80838	0.520792	2.80956	0.179896	10.4282	0.573153	7.61863	0.549746
AT5G02180	Transmembrane amino acid transporter family protein;(source:Araport11) protein_coding	0.416128	-0.163767	2.36331	0.183692	9.67012	0.692047	7.30681	0.773183	1.73217	0.34742	8.87522	0.832938	7.14305	0.929128
AT5G02270	member of NAP subfamily protein_coding ATP-BINDING CASSETTE I20 (ABCI20) ATP-BINDING CASSETTE I20 (ABCI20);NON-INTRINSIC ABC PROTEIN 9 (NAP9)	0.314452	-0.0240831	-1.12084	0.0264929	3.14353	0.0340471	4.26437	0.0498336	-1.11399	0.0607197	3.12629	0.0732896	4.24028	0.113229
AT5G02440	60S ribosomal protein L36;(source:Araport11) protein_coding	0.0761168	2.15522	0.621771	9.79976	7.43512	8.73624	6.81335	1.50537	9.32352	10.4514	18.2921	10.4638	8.96857	1.39827
AT5G02560	Encodes HTA12, a histone H2A protein. protein_coding HISTONE H2A 12 (HTA12) (H2A.W.12);HISTONE H2A 12 (HTA12)	0.374729	0.712205	-0.339226	1.38085	12.6229	1.06573	12.9621	2.23014	-0.519955	1.16836	13.1544	1.54541	13.6743	2.11148
AT5G02810	PRR7 and PRR9 are partially redundant essential components of a temperature-sensitive circadian system. CCA1 and LHY had a positive effect on PRR7 expression levels. Acts as transcriptional repressor of CCA1 and LHY. Acts additively with EC, PRR5 and PRR9 to regulate hypocotyl growth under photoperiodic conditions. protein_coding PSEUDO-RESPONSE REGULATOR 7 (PRR7) (APRR7);PSEUDO-RESPONSE REGULATO…	1.83983e-24	1.09701	2.67205	0.0592333	11.1327	0.104942	8.46063	0.108188	1.81236	0.143556	11.37	0.654095	9.55763	0.714978
AT5G02820	Involved in the patterning and shape of leaf trichomes. Encodes the DNA topoisomerase VI SPO11-3, involved in endoreduplication protein_coding ROOT HAIRLESS 2 (RHL2) BRASSINOSTEROID INSENSITIVE 5 (BIN5);ROOT HAIRLESS 2 (RHL2)	0.00526651	2.24319	2.89579	0.592475	12.5272	0.577045	9.6314	0.876993	2.66376	1.39885	14.5384	0.745172	11.8746	1.53707
AT5G03555	Encodes PLUTO (plastidic nucleobase transporter), a member of the Nucleobase:Cation-Symporter1 protein family, capable of transporting purine and pyrimidine nucleobases. protein_coding NUCLEOBASE CATION SYMPORTER 1 (NCS1) NUCLEOBASE CATION SYMPORTER 1 (NCS1);PLASTIDIC NUCLEOBASE TRANSPORTER (PLUTO); (ATNCS1)	0.0728355	-0.497875	-1.97963	0.316598	3.31419	0.0525298	5.29382	0.342183	-1.65225	0.247153	3.1437	0.0422442	4.79595	0.265778
AT5G03560	Tetratricopeptide repeat (TPR)-like superfamily protein;(source:Araport11) protein_coding	0.0345556	-2.21617	-7.66313	1.0512	3.56151	0.396513	11.2246	1.21922	-5.49772	1.14846	3.51075	0.678206	9.00848	1.32964
AT5G05200	Protein kinase superfamily protein;(source:Araport11) protein_coding	0.0250415	1.61744	4.41617	0.353741	13.3841	0.603955	8.96795	0.825536	2.99588	0.510397	13.5813	0.875861	10.5854	1.25197
AT5G06530	Encodes ABCG22, an ABC transporter gene. Mutation results in increased water transpiration and drought susceptibility. protein_coding ATP-BINDING CASSETTE G22 (ABCG22) ARABIDOPSIS THALIANA ATP-BINDING CASSETTE G22 (AtABCG22);ATP-BINDING CASSETTE G22 (ABCG22)	0.445114	-0.080389	-7.42779	0.400568	3.49482	0.25729	10.9226	0.58246	-7.48792	1.43449	3.3543	0.335489	10.8422	1.50489
AT5G06830	Conserved reticulophagy receptor that bridges the gap betweenselective autophagy and ribosome stalling at the endoplasmic reticulum. Interacts directly with ATG8. Recruited to phagophores, precursors to autophagosomes, during ER stress in an autophagy-dependent manner. Forms a receptor complex with UFL1, the E3 ligase that mediates ufmylation, and its adaptor protein, DDRGK1. protein_coding (C53)…	0.46949	-0.125795	3.94162	0.300763	13.7994	1.46875	9.85777	1.64329	3.63659	0.481748	13.3686	0.882809	9.73197	1.03964
AT5G06970	PATROL1 is a Munc13-like protein involved in mediating H[+]-ATPase translocation. It interacts with AHA1and is responsible for its translocation during stomatal movement. protein_coding PROTON ATPASE TRANSLOCATION CONTROL 1 (PATROL1) PROTON ATPASE TRANSLOCATION CONTROL 1 (PATROL1)	2.10548e-14	-2.64104	-0.887756	0.0957225	10.2228	0.35382	11.1105	0.349607	0.475432	1.16219	8.94494	1.03349	8.46951	1.66261
AT5G06980	Member of a small gene family. Appears to be clock regulated.Somewhat redundant with LNK1/2 though more like LNK3 in having affects on biomass accumulation and phototrophism. protein_coding NIGHT LIGHT-INDUCIBLE AND CLOCK-REGULATED GENE 4 (LNK4) NIGHT LIGHT-INDUCIBLE AND CLOCK-REGULATED GENE 4 (LNK4)	0.0542523	-0.654295	-1.00129	0.00156862	5.04506	0.407601	6.04635	0.407673	-1.1231	0.112418	4.26895	0.369247	5.39205	0.388772
AT5G07180	Encodes a receptor-like kinase that, together with ER and ERL1 governs the initial decision of protodermal cells to either divide proliferatively to produce pavement cells or divide asymmetrically to generate stomatal complexes. It is also important for maintaining stomatal stem cell activity and preventing terminal differentiation of the meristemoid into the guard mother cell. When heterozygous …	0.187952	-1.48949	-0.0867275	1.3171	9.10387	0.801301	9.1906	1.68215	1.94928	0.770434	9.65039	1.15012	7.70111	1.54442
AT5G08720	Encodes PIN2 PROMOTER BINDING PROTEIN 1 (PPP1), an evolutionary conserved plant-specific DNA binding protein that acts on transcription of PIN genes. Also named as HCF145. Mutations in HCF145 have reduced level of the tricistronic psaA-psaB-rps (small-subunit ribosomal protein)14 mRNA which encodes for the major subunits of the photosystem I (PSI). HCF145 binds to the 5'UTR of PSAA via a novel TM…	0.0201263	-0.671309	-1.52136	0.150947	4.35403	0.226551	5.87539	0.327285	-1.23142	0.259055	3.97267	0.389769	5.20408	0.537051
AT5G08740	Encodes a dedicated Type II NADPH dehydrogenase that catalyzes the penultimate step in phylloquinone (vitamin K1). biosynthesis protein_coding NAD(P)H DEHYDROGENASE C1 (NDC1) NAD(P)H DEHYDROGENASE C1 (NDC1)	0.0293454	-1.80898	-1.80003	0.208153	8.18726	0.793544	9.9873	0.956877	0.303064	1.31142	8.48138	1.14297	8.17832	1.79743
AT5G09230	Encodes SRT2, a member of the SIR2 (sirtuin) family HDAC (histone deacetylase) (SRT1/AT5g55760, SRT2/AT5G09230). protein_coding SIRTUIN 2 (SRT2) SIRTUIN 2 (SRT2)	0.0770594	-0.56511	-1	0	4.00516	0.396532	5.00516	0.396532	-1.05451	0.0638072	3.38554	0.204099	4.44005	0.219473
AT5G09930	ABCF2 is one of five members of the ABCF gene family in Arabidopsis, which are homologs of the yeast ABCF protein, GCN20. protein_coding ATP-BINDING CASSETTE F2 (ABCF2) ARABIDOPSIS THALIANA GENERAL CONTROL NON-DEPRESSIBLE 2 (ATGCN2);ATP-BINDING CASSETTE F2 (ABCF2);GENERAL CONTROL NON-DEPRESSIBLE 2 (GCN2)	0.028191	-1.93933	-1.09375	0.0794221	5.05468	0.995076	6.14844	1.01638	-1.03403	0.0347886	3.17507	0.101451	4.20911	0.123757
AT5G10930	Encodes CBL-interacting protein kinase 5 (CIPK5). protein_coding CBL-INTERACTING PROTEIN KINASE 5 (CIPK5) SNF1-RELATED PROTEIN KINASE 3.24 (SnRK3.24);CBL-INTERACTING PROTEIN KINASE 5 (CIPK5)	0.0387319	-1.62268	-1.39913	0.111415	5.1466	0.843446	6.54574	0.919053	-1.22973	0.178338	3.69333	0.36378	4.92306	0.500359
AT5G11150	Member of Synaptobrevin-like AtVAMP7C, v-SNARE protein family. protein_coding	4.9981e-12	-3.93537	7.0087	0.019986	17.0591	0.588873	10.0504	0.578174	6.88742	0.085824	13.0024	1.64006	6.11499	1.621
AT5G11260	Basic leucine zipper (bZIP) transcription factor. Nuclear localization. Involved in light-regulated transcriptional activation of G-box-containing promoters. Negatively regulated by Cop1. Although cytokinins do not appear to affect the gene Primes promoter activity, they appear to stabilize the protein. HY5 plays a role in anthocyanin accumulation in far-red light and blue light, but not in red l…	0.0927069	-0.266877	-1.41291	0.175063	3.09897	0.0481918	4.51188	0.201528	-1.20482	0.057877	3.04018	0.0316496	4.245	0.0841141
AT5G11610	Exostosin family protein;(source:Araport11) protein_coding	0.443719	-0.0740621	3.12545	0.176926	12.6497	0.54133	9.52429	0.523233	1.94791	0.494433	11.3981	1.30944	9.45023	1.38948
AT5G11650	alpha/beta-Hydrolases superfamily protein;(source:Araport11) protein_coding (MAGL13) (MAGL13)	4.24041e-09	0.268989	-1.14048	0.0340749	3.18202	0.0216396	4.32249	0.0467108	-1.35443	0.132395	3.23705	0.0624972	4.59148	0.161417
AT5G11670	The malic enzyme (EC 1.1.1.40) encoded by AtNADP-ME2 is presumably a cytosolic enzyme involved in malate metabolism and possibly assisting the oxidative pentose phosphate pathway. AtNADP-ME2 counts for the major part of NADP-ME activity in mature tissues of Arabidopsis. protein_coding NADP-MALIC ENZYME 2 (NADP-ME2) NADP-MALIC ENZYME 2 (NADP-ME2);ARABIDOPSIS THALIANA NADP-MALIC ENZYME 2 (ATNADP-ME…	5.13531e-05	-3.41015	5.3123	0.357888	15.4632	0.597331	10.1509	0.877974	4.8504	0.824579	11.5911	0.282516	6.74072	0.907248
AT5G12010	nuclease;(source:Araport11) protein_coding	0.151943	-0.138413	-1.13538	0.122548	3.409	0.0547186	4.54438	0.134626	-1.08173	0.0728923	3.32423	0.198446	4.40597	0.221688
AT5G12050	rho GTPase-activating protein;(source:Araport11) protein_coding BIG GRAIN 1 (BG1) BIG GRAIN 1 (BG1)	1.20082e-14	-2.09507	2.94455	0.0190998	9.47386	0.270227	6.52932	0.274689	2.98106	0.0255101	7.4153	0.203329	4.43425	0.207315
AT5G12470	UvrABC system C protein, putative (DUF3411);(source:Araport11) protein_coding RETICULATA-RELATED 4 (RER4) RETICULATA-RELATED 4 (RER4)	0.24604	-0.477166	-2.17703	0.207161	5.59981	0.516669	7.77683	0.694558	-3.25552	0.670182	4.04415	0.375208	7.29967	0.868888
AT5G12950	proline-tRNA ligase (DUF1680);(source:Araport11) protein_coding	6.37821e-16	2.18873	5.35921	0.194824	11.9547	0.131226	6.59544	0.273696	3.74708	0.341617	12.5313	1.10399	8.78417	1.22607
AT5G13180	Encodes a NAC domain transcription factor that interacts with VND7 and negatively regulates xylem vessel formation; expression is both positively and negatively regulated in the transcriptional cascade involved in xylem vessel formation. protein_coding NAC DOMAIN CONTAINING PROTEIN 83 (NAC083) VND-INTERACTING 2 (VNI2);NAC DOMAIN CONTAINING PROTEIN 83 (ANAC083);NAC DOMAIN CONTAINING PROTEIN 83 (NA…	0.231183	-1.17053	-1.57175	0.571799	7.97818	1.45693	9.54993	1.59265	-0.76275	1.5449	7.61666	0.33693	8.37941	1.65181
AT5G13360	Auxin-responsive GH3 family protein;(source:Araport11) protein_coding	0.0252707	-0.210097	-1.31239	0.0534382	3.28083	0.0785618	4.59323	0.107447	-1.1261	0.124303	3.25703	0.115873	4.38313	0.18692
AT5G13630	Encodes magnesium chelatase involved in plastid-to-nucleus signal transduction. protein_coding GENOMES UNCOUPLED 5 (GUN5) GENOMES UNCOUPLED 5 (GUN5);CONDITIONAL CHLORINA (CCH);ABA-BINDING PROTEIN (ABAR); (CCH1);H SUBUNIT OF MG-CHELATASE (CHLH)	0.375657	0.162451	-1.52844	0.110835	6.10276	0.464194	7.63121	0.512614	-1.16671	0.0725661	6.62695	0.57468	7.79366	0.593666
AT5G13770	Pentatricopeptide repeat (PPR-like) superfamily protein;(source:Araport11) protein_coding	1.02742e-203	-3.00699	-5.33631	0.0749497	6.85755	0.0576678	12.1939	0.0988092	-3.48531	1.62112	5.70156	0.697218	9.18687	2.03501
AT5G14060	lysine-sensitive aspartate kinase protein_coding (CARAB-AK-LYS) (AK2); (CARAB-AK-LYS)	1.38342e-48	-7.29602	-4.45611	0.434097	7.71396	0.22071	12.1701	0.499692	2.38554	0.697093	7.25959	0.173441	4.87405	0.738343
AT5G14760	At5g14760 encodes for L-aspartate oxidase involved in the early steps of NAD biosynthesis. In contrary to the EC 1.4.3.16 (l-aspartate oxidase - deaminating) the enzyme catalyzes the reaction L-aspartate + O2 = iminoaspartate (alpha-iminosuccinate) + H2O2. Flavoenzyme-encoding gene. protein_coding L-ASPARTATE OXIDASE (AO) FLAGELLIN-INSENSITIVE 4 (FIN4);L-ASPARTATE OXIDASE (AO)	0.0793874	-0.184242	-1.66111	0.128838	3.06987	0.0082461	4.73098	0.130742	-1.46331	0.138243	3.08343	0.0283286	4.54674	0.148103
AT5G14880	Potassium transporter family protein;(source:Araport11) protein_coding POTASSIUM UPTAKE 8 (KUP8) POTASSIUM UPTAKE 8 (KUP8)	1.6393e-93	2.74381	-1.29044	0.0882234	3.79456	0.101617	5.08501	0.133978	-1.10599	0.111063	6.72283	1.39596	7.82882	1.41446
AT5G14960	DP-E2F-like 2;(source:Araport11) protein_coding DP-E2F-LIKE 2 (DEL2) (E2L1); (E2FD);DP-E2F-LIKE 2 (DEL2)	1.56206e-08	1.77695	6.10606	0.137745	12.1407	0.254142	6.03462	0.321077	4.02025	0.528244	11.8318	0.490377	7.81157	0.766352
AT5G15170	Tyrosyl-DNA phosphodiesterase 1 involved in DNA repair. TDP1 is involved the repair of Topoisomerase 1 cleavage complexes (tdp1 mutants are camptotecin hypersensitive). tdp1/wss1A double mutants show a synergistic sensitivity after camptothecin treatment. tdp1/mus81 double mutants show an elevated number of dead cells in root meristems after camptothecin treatment (compared to the mutants). prote…	0.0639247	-2.3347	0.436773	1.08803	11.4048	0.588291	10.968	1.53332	2.25688	0.270766	10.8902	1.06751	8.6333	1.20662
AT5G15450	Encodes a chloroplast-targeted Hsp101 homologue. Functions as a molecular chaperone involved in plastid differentiation mediating internal thylakoid membrane formation and conferring thermotolerance to chloroplasts during heat stress. APG6 is constitutively expressed in the root tips, the organ boundary region, the reproductive tissues of mature plants where plastids exist as proplastids, and sli…	3.52877e-05	-0.782685	-1.59083	0.167429	3.46121	0.0837164	5.05204	0.196935	-1.07208	0.0824154	3.19727	0.128203	4.26935	0.151594
AT5G15650	RGP2 is a UDP-arabinose mutase that catalyzes the interconversion between the pyranose and furanose forms of UDP-L-arabinose. It appears to be required for proper cell wall formation. rgp1(at3g02230)/rgp2 double mutants have a male gametophyte lethal phenotype. RGP2 fusion proteins can be found in the cytosol and peripherally associated with the Golgi apparatus. RGP2 was originally identified as …	1.29847e-28	9.77806	12.6661	0.695422	19.7465	0.447728	7.08039	0.886113	-0.795689	11.3765	16.0628	9.75549	16.8584	1.8046
AT5G15850	Homologous to the flowering-time gene CONSTANS. protein_coding CONSTANS-LIKE 1 (COL1) CONSTANS-LIKE 1 (COL1);B-BOX DOMAIN PROTEIN 2 (BBX2); (ATCOL1)	0.068763	-1.36435	-4.17745	0.797631	4.05258	0.265319	8.23003	0.918715	-2.91405	0.5633	3.95162	0.214979	6.86567	0.690327
AT5G15910	NAD(P)-binding Rossmann-fold superfamily protein;(source:Araport11) protein_coding	1.04618e-08	-1.87364	-1.21594	0.0593618	5.13953	0.322669	6.35548	0.334329	-1.12652	0.0954056	3.35531	0.0654443	4.48183	0.12602
AT5G15960	cold and ABA inducible protein kin1, possibly functions as an anti-freeze protein. Transcript level of this gene is induced by cold, ABA, dehydration and osmoticum (mannitol). However, protein activity of GUS fused to the promoter of this gene is inhibited by cold treatment, suggesting an inhibition of the protein by increased transcript level. protein_coding (KIN1) (KIN1)	0.0149226	-1.19827	7.20408	0.378336	14.8391	0.573026	7.63498	0.551655	7.92487	1.17696	14.3616	1.08413	6.4367	0.991233
AT5G15970	Encodes a gene that can be induced by cold and abscisic acid and may be involved in cold acclimation and salt tolerance. The mRNA is cell-to-cell mobile. protein_coding (KIN2) (KIN2); (AtCor6.6);COLD-RESPONSIVE 6.6 (COR6.6)	6.13916e-77	-2.29177	7.04685	0.104568	15.0822	0.125768	8.03535	0.123692	7.29946	0.554001	13.043	1.44726	5.74358	1.04849
AT5G16030	mental retardation GTPase activating protein;(source:Araport11) protein_coding	1.98682e-06	-1.70492	2.61734	0.0660503	8.77105	0.364299	6.15371	0.36961	2.88952	0.114918	7.33831	0.0984876	4.44879	0.158408
AT5G16240	Redundant &#916;9 stearoyl-ACP desaturase gene which together with FAB2 and AAD5 during embryo development provide precursors for the elaboration of embryo cuticle and therefore plays a specific role during the phase of invasive embryo growth through the endosperm. Together with FAB2, AAD5, and AAD6 redundantly participates in oil storage during the maturation phase. protein_coding ACYL-ACYL CARR…	1.95376e-08	-5.71586	-0.554877	0.671148	10.5225	0.591536	11.0774	1.0402	2.4348	0.324021	7.79636	0.305198	5.36155	0.480976
AT5G16380	autophagy-like protein, putative (Protein of unknown function, DUF538);(source:Araport11) protein_coding	0.00171798	-2.68638	6.82195	0.302458	16.8454	0.768445	10.0234	0.918175	6.33803	0.245454	13.6751	1.13277	7.33703	1.19111
AT5G16400	Encodes an f-type thioredoxin (Trx-f2) localized in chloroplast stroma. protein_coding THIOREDOXIN F2 (TRXF2) (ATF2);THIOREDOXIN F2 (TRXF2)	2.10857e-14	-3.32738	1.59259	0.125249	10.0748	0.400538	8.48224	0.440472	2.27974	0.377341	7.4346	0.218391	5.15486	0.477245
AT5G16660	Low-density receptor-like protein;(source:Araport11) protein_coding	2.57014e-10	4.42907	6.32961	0.286687	12.1505	0.520517	5.82086	0.712669	3.21537	0.301571	13.4653	1.02675	10.2499	1.17588
AT5G17300	Myb-like transcription factor that regulates hypocotyl growth by regulating free auxin levels in a time-of-day specific manner. protein_coding REVEILLE 1 (RVE1) REVEILLE 1 (RVE1)	0.00132884	-1.02775	-4.79774	0.318513	3.43294	0.143006	8.23068	0.342038	-3.76982	0.923748	3.43311	0.069302	7.20293	0.940779
AT5G17460	glutamyl-tRNA (Gln) amidotransferase subunit C;(source:Araport11) protein_coding DROUGHT AND FREEZING RESPONSIVE GENE 1 (DFR1) DROUGHT AND FREEZING RESPONSIVE GENE 1 (DFR1)	0.00157974	-1.94371	6.95086	0.0244179	13.6319	0.652981	6.68108	0.658487	6.93188	0.0200776	11.6693	0.459094	4.73737	0.460391
AT5G17490	Encodes a DELLA subfamily member that acts as a negative regulator of GA signaling and as a coactivator of ABI3 to promote seed storage protein biosynthesis during the seed maturation stage. protein_coding RGA-LIKE PROTEIN 3 (RGL3) (AtRGL3);RGA-LIKE PROTEIN 3 (RGL3)	0.00053662	3.54996	6.52098	0.448639	12.5118	0.804014	5.99084	1.08542	3.00357	1.29125	12.5444	1.44774	9.54081	2.08407
AT5G17600	RING/U-box superfamily protein;(source:Araport11) protein_coding ARABIDOPSIS T??XICOS EN LEVADURA 52 (ATL52) ARABIDOPSIS T??XICOS EN LEVADURA 52 (ATL52)	0.00639485	-0.660535	-1.72806	0.189181	3.62661	0.139006	5.35468	0.26532	-1.42136	0.22772	3.27278	0.126681	4.69414	0.321157
AT5G18020	SAUR-like auxin-responsive protein family;(source:Araport11) protein_coding SMALL AUXIN UP RNA 20 (SAUR20) SMALL AUXIN UP RNA 20 (SAUR20)	2.50918e-05	-1.99829	1.98115	0.226305	8.97405	0.431165	6.9929	0.492825	2.28643	0.716549	7.28104	0.145227	4.99461	0.74467
AT5G18030	SAUR-like auxin-responsive protein family;(source:Araport11) protein_coding SMALL AUXIN UP RNA 21 (SAUR21) SMALL AUXIN UP RNA 21 (SAUR21)	0.00483965	-2.1304	2.40617	0.155878	9.58429	0.702219	7.17813	0.823478	2.64554	0.479307	7.69327	0.322696	5.04772	0.573607
AT5G18050	SAUR-like auxin-responsive protein family;(source:Araport11) protein_coding SMALL AUXIN UP RNA 22 (SAUR22) SMALL AUXIN UP RNA 22 (SAUR22)	2.3839e-17	-3.59209	3.04345	0.105323	10.8959	0.46759	7.85242	0.428023	2.97147	0.0500774	7.2318	0.213107	4.26033	0.208316
AT5G18060	SAUR-like auxin-responsive protein family;(source:Araport11) protein_coding SMALL AUXIN UP RNA 23 (SAUR23) SMALL AUXIN UP RNA 23 (SAUR23)	8.39291e-09	-3.59757	2.72556	0.288224	10.8746	0.604352	8.14908	0.637615	2.73016	0.18306	7.28167	0.266605	4.55151	0.334227
AT5G18080	Encodes SAUR24 (small auxin up RNA 24). Note that TAIR nomenclature is based on Plant Mol Biol. 2002, 49:373-85 (PMID:12036261). In Planta (2011) 233:1223?1235 (PMID:21327815), SAUR24 is At5g18010. protein_coding SMALL AUXIN UP RNA 24 (SAUR24) SMALL AUXIN UP RNA 24 (SAUR24)	0.00385166	-2.21082	2.40343	0.137649	9.45751	0.71285	7.05408	0.829638	2.43341	0.452427	7.27667	0.294703	4.84326	0.566475
AT5G18230	transcription regulator NOT2/NOT3/NOT5 family protein;(source:Araport11) protein_coding (NOT3) (NOT3)	0.00813923	-3.02272	1.43583	0.764222	11.2243	0.700277	9.78848	1.2581	2.27341	0.466981	9.03918	1.37141	6.76576	1.53555
AT5G18404	This gene encodes a small protein and has either evidence of transcription or purifying selection. protein_coding	0.247804	-0.873869	-2.81785	1.31223	3.22636	0.557118	6.04421	1.28243	-1.78778	1.09947	3.38256	0.196167	5.17034	1.14565
AT5G18670	putative beta-amylase BMY3 (BMY3) protein_coding BETA-AMYLASE 3 (BMY3) BETA-AMYLASE 9 (BAM9);BETA-AMYLASE 3 (BMY3)	0.00390459	0.282278	-1.46182	0.105727	3.04146	0.00874353	4.50328	0.106111	-1.64317	0.166211	3.14238	0.0197687	4.78555	0.171678
AT5G19540	DY1 is a novel nuclear encoded protein that is imported into the chloroplast stroma. Mutants have reduced pigmentation and somewhat abnormal thylakoid membranes. protein_coding DWARF AND YELLOW 1 (DY1) DWARF AND YELLOW 1 (DY1)	2.84416e-11	3.16798	4.20611	0.299654	13.2502	0.291685	9.04411	0.483534	2.0094	1.11097	14.2215	0.947054	12.2121	1.56902
AT5G19850	alpha/beta-Hydrolases superfamily protein;(source:Araport11) protein_coding	4.82113e-05	-0.667072	-1.73826	0.151798	3.30262	0.0330249	5.04089	0.171069	-1.27958	0.172516	3.09424	0.0679709	4.37381	0.198802
AT5G19940	Enables plants to cope with moderate light stress and affects cadmium tolerance. protein_coding FIBRILLIN6 (FBN6) PROBABLE PLASTID-LIPID ASSOCIATED PROTEIN (PAP8);FIBRILLIN6 (FBN6)	1.72478e-07	-2.15751	0.943254	0.334973	10.4516	0.219698	9.50838	0.423284	1.89464	0.714519	9.24551	0.845502	7.35087	1.28636
AT5G19970	GRAS family transcription factor family protein;(source:Araport11) protein_coding	0.0531285	-1.93167	-2.41122	0.742606	4.36773	0.635322	6.77895	1.1959	-1.11406	0.0868101	3.73322	0.232181	4.84728	0.264192
AT5G20010	A member of RAN GTPase gene family. Encodes a small soluble GTP-binding protein. Likely to be involved in nuclear translocation of proteins. May also be involved in cell cycle progression. The mRNA is cell-to-cell mobile. protein_coding RAS-RELATED NUCLEAR PROTEIN-1 (RAN-1) RAS-RELATED NUCLEAR PROTEIN-1 (RAN-1);ARABIDOPSIS THALIANA RAS-RELATED NUCLEAR PROTEIN (ATRAN1);RAS-RELATED NUCLEAR PROTEIN …	1.5329e-40	7.30579	14.0563	0.196966	20.132	0.482043	6.07566	0.550177	9.26954	6.41967	22.651	5.57419	13.3814	2.12421
AT5G20070	nudix hydrolase homolog 19;(source:Araport11) protein_coding NUDIX HYDROLASE HOMOLOG 19 (NUDX19) ARABIDOPSIS THALIANA NUDIX HYDROLASE HOMOLOG 19 (atnudt19);NUDIX HYDROLASE HOMOLOG 19 (NUDX19);NUDIX HYDROLASE HOMOLOG 19 (ATNUDX19)	1.04607e-06	-0.946441	-1.69772	0.153172	3.49466	0.098061	5.19239	0.199489	-1.18353	0.084336	3.06242	0.0634676	4.24594	0.125899
AT5G20220	zinc knuckle (CCHC-type) family protein;(source:Araport11) protein_coding	0.490488	-0.00193433	-1.21586	0.0613336	3.35067	0.0428956	4.56653	0.0811164	-1.19824	0.223362	3.36635	0.231595	4.5646	0.327089
AT5G20380	Encodes an inorganic phosphate transporter (PHT4;5). protein_coding	0.142656	0.520046	-1.351	0.0715965	5.17113	0.45508	6.52214	0.486722	-3.1122	1.14278	3.92998	0.41093	7.04218	1.39078
AT5G21100	Plant L-ascorbate oxidase;(source:Araport11) protein_coding	0.000117498	-0.615512	-1.42491	0.0828162	3.68755	0.106455	5.11246	0.167346	-1.1296	0.121322	3.36735	0.116628	4.49695	0.191067
AT5G22390	FANTASTIC four-like protein (DUF3049);(source:Araport11) protein_coding	0.000939554	-2.95164	-2.38695	0.436703	5.56664	0.597227	7.95359	0.949476	-1.11779	0.180192	3.88416	0.163432	5.00195	0.227958
AT5G22500	Encodes a member of the eight-member gene family encoding alcohol-forming fatty acyl-CoA reductases (FARs) identified in Arabidopsis thaliana. Three of the FARs, FAR1 (At5g22500), FAR4 (At3g44540) and FAR5 (At3g44550), are shown to generate the fatty alcohols found in root, seed coat, and wound-induced leaf tissue. protein_coding FATTY ACID REDUCTASE 1 (FAR1) FATTY ACID REDUCTASE 1 (FAR1)	0.427248	-0.170609	3.70303	0.985545	10.4949	0.91639	6.79187	0.93033	0.863779	1.54752	7.48504	0.391334	6.62127	1.40768
AT5G23235	pseudogene of DNAJ heat shock N-terminal domain-containing protein;(source:Araport11) pseudogene	0.280606	0.222962	6.8935	0.0531342	15.0466	0.379091	8.15308	0.383726	6.92393	0.265706	15.3	2.18123	8.37604	2.12709
AT5G23570	Required for posttranscriptional gene silencing and natural virus resistance.SGS3 is a member of an 'unknown' protein family. Members of this family have predicted coiled coiled domains suggesting oligomerization and a potential zinc finger domain. Involved in the production of trans-acting siRNAs, through direct or indirect stabilization of cleavage fragments of the primary ta-siRNA transcript. …	0.00328631	-2.70568	3.29653	0.41751	13.8517	0.924991	10.5552	0.995556	3.61493	1.46281	11.4645	0.462604	7.84953	1.63948
AT5G23575	Transmembrane CLPTM1 family protein;(source:Araport11) protein_coding	0.128569	0.760425	6.51891	0.105232	13.4603	0.603207	6.94135	0.671055	5.9077	0.202549	13.6095	0.934534	7.70177	1.08853
AT5G23730	Encodes REPRESSOR OF UV-B PHOTOMORPHOGENESIS 2 (RUP2). Functions as a repressor of UV-B signaling. protein_coding REPRESSOR OF UV-B PHOTOMORPHOGENESIS 2 (RUP2) EARLY FLOWERING BY OVEREXPRESSION 2 (EFO2);REPRESSOR OF UV-B PHOTOMORPHOGENESIS 2 (RUP2)	0.0131938	-0.141452	-1.22256	0.0220176	3.26832	0.0584275	4.49088	0.0637042	-1.183	0.0721192	3.16642	0.0453089	4.34942	0.0969845
AT5G23980	Encodes a ferric chelate reductase that is expressed at low levels in roots,shoots and cotyledons, but not flowers. Its transcription is regulated by FIT1. protein_coding FERRIC REDUCTION OXIDASE 4 (FRO4) (ATFRO4);FERRIC REDUCTION OXIDASE 4 (FRO4)	0.277327	0.632948	4.88461	0.807925	12.1401	0.448307	7.2555	1.07134	3	0	10.8885	1.07787	7.88845	1.07787
AT5G24120	Encodes a specialized sigma factor that functions in regulation of plastid genes and is responsible for the light-dependent transcription at the psbD LRP. Activation of SIG5 is dependent upon blue light and mediated by cryptochromes. protein_coding SIGMA FACTOR E (SIGE) SIGMA FACTOR 5 (ATSIG5)	1.47041e-07	-0.258606	-1.06413	0.0208808	3.35269	0.0436848	4.41682	0.050438	-1.05181	0.0195691	3.1064	0.0277084	4.15821	0.0419349
AT5G24150	squalene monooxygenase gene homolog protein_coding (SQP1) SQUALENE MONOOXYGENASE 5 (SQE5); (SQP1)	0.000210051	-0.314096	-1.18339	0.0591184	3.26248	0.0471101	4.44587	0.0890518	-1.01723	0.0274332	3.11454	0.0321193	4.13177	0.0393227
AT5G24160	squalene monooxygenase 6;(source:Araport11) protein_coding SQUALENE MONOXYGENASE 6 (SQE6) SQUALENE MONOXYGENASE 6 (SQE6)	4.14019e-06	-9.60794	0.820081	1.45796	16.1407	1.5315	15.3206	2.15531	2.34339	0.577781	8.05603	0.565813	5.71264	0.898826
AT5G24380	closest Arabidopsis homolog of Zea maize metal-phytosiderophore/metal-nicotianamine transporter ZmYS1 protein_coding YELLOW STRIPE LIKE 2 (YSL2) YELLOW STRIPE LIKE 2 (ATYSL2);YELLOW STRIPE LIKE 2 (YSL2)	0.319349	-0.319469	-2.07268	0.613782	3.62164	0.275587	5.69432	0.680415	-2.14905	0.836268	3.2258	0.166371	5.37485	0.909318
AT5G24470	Encodes a pseudo-response regulator whose mutation affects various circadian-associated biological events such as flowering time in the long-day photoperiod conditions, red light sensitivity of seedlings during early photomorphogenesis, and the period of free-running rhythms of certain clock-controlled genes including CCA1 and APRR1/TOC1 in constant white light. Acts as transcriptional repressor …	2.66002e-09	0.194597	6.94075	0.00957415	11.1544	0.0291009	4.21365	0.0333394	6.89297	0.0455134	11.3012	0.0570529	4.40825	0.0871269
AT5G24850	Binds flavin adenine dinucleotide and DNA. It does not have photolyase activity, and it is likely to act as photoreceptor. Closely related to Synechocystis cryptochrome. protein_coding CRYPTOCHROME 3 (CRY3) CRYPTOCHROME 3 (CRY3)	1.57668e-06	0.278817	-1.15001	0.0352091	3.14305	0.0325858	4.29306	0.0598246	-1.43737	0.173471	3.1345	0.0534621	4.57187	0.202294
AT5G25110	salt- and anoxia-induced member of AtCIPK family. protein_coding CBL-INTERACTING PROTEIN KINASE 25 (CIPK25) SNF1-RELATED PROTEIN KINASE 3.25 (SnRK3.25);CBL-INTERACTING PROTEIN KINASE 25 (CIPK25)	7.04965e-06	-2.75215	7.0947	0.490622	14.5766	0.668829	7.48195	0.633798	6.84412	0.0503105	11.5739	0.287299	4.7298	0.29982
AT5G25460	Encodes a DUF642 cell wall protein. protein_coding DUF642 L-GALL RESPONSIVE GENE 2 (DGR2) DUF642 L-GALL RESPONSIVE GENE 2 (DGR2)	7.55277e-14	-4.45008	2.6487	0.548232	11.2612	0.112651	8.61249	0.602483	2.89924	0.0482995	7.06166	0.0657407	4.16242	0.0935503
AT5G26040	Class III RPD3 type protein. Encodes HDA2, a member of the histone deacetylase family proteins. protein_coding HISTONE DEACETYLASE 2 (HDA2) HISTONE DEACETYLASE 2 (HDA2)	0.478959	-0.0416489	4.9369	0.465613	12.5796	0.54654	7.64267	0.789323	4.69196	0.556836	12.293	0.568537	7.60102	0.904991
AT5G26780	Encodes a protein with serine hydroxymethyltransferase activity which is thought to be localized in the mitochondrial matrix. SHM2 expression fails to rescue the conditional lethal phenotype of the shm1-1 mutant, defective in SHM1. protein_coding SERINE HYDROXYMETHYLTRANSFERASE 2 (SHM2) SERINE HYDROXYMETHYLTRANSFERASE 2 (SHM2)	0.168616	-1.13962	0.0909344	1.09998	14.7958	0.273612	14.7049	1.18754	0.419864	0.745969	13.9851	1.37367	13.5653	1.58187
AT5G27280	Zim17-type zinc finger protein;(source:Araport11) protein_coding	0.15568	1.30613	5.76428	0.204637	14.8	1.12991	9.03575	1.29016	3.52237	0.501586	13.8643	1.52695	10.3419	1.59657
AT5G27930	EGR2 functions as a negative regulator of plant growth with prominent effect on plant growth during drought stress. EGR2 regulates microtubule organization and likely affects additional cytoskeleton and trafficking processes along the plasma membrane. protein_coding E GROWTH-REGULATING 2 (EGR2) E GROWTH-REGULATING 2 (EGR2)	0.00428904	-1.98341	6.34681	0.194449	14.8361	0.612791	8.48925	0.754598	6.52544	0.155203	13.0313	1.42107	6.50584	1.43376
AT5G28020	Encodes cysteine synthase CysD2. protein_coding CYSTEINE SYNTHASE D2 (CYSD2) CYSTEINE SYNTHASE D2 (CYSD2);CYSTEINE SYNTHASE D2 (ATCYSD2)	1.44275e-05	-2.79772	-1.03663	0.439126	8.90436	0.41989	9.94099	0.668941	0.235607	1.13583	7.37887	0.111249	7.14327	1.15802
AT5G28030	Encodes a novel l-cysteine desulfhydrase involved in cysteine homeostasis that catalyzes the desulfuration of Cys, instead of the synthesis of Cys like the OASTL, to produce sulfide plus ammonia and pyruvate. protein_coding L-CYSTEINE DESULFHYDRASE 1 (DES1) L-CYSTEINE DESULFHYDRASE 1 (DES1)	0.0108575	-2.40095	-0.922637	0.325153	8.91115	0.860113	9.83379	1.04602	1.43137	1.04214	8.8642	0.642855	7.43284	1.2436
AT5G35170	adenylate kinase family protein;(source:Araport11) protein_coding	0.0158729	-2.77719	1.47248	0.945465	12.37	0.497782	10.8975	1.29316	2.42528	0.379141	10.5456	1.19485	8.1203	1.27995
AT5G35180	ENHANCED DISEASE RESISTANCE protein (DUF1336);(source:Araport11) protein_coding	0.103698	-1.41606	2.42024	1.11182	15.2793	0.335454	12.859	1.12318	1.09999	1.3141	12.543	2.02929	11.443	2.3395
AT5G35495	transposable_element_gene;(source:Araport11);non-LTR retrotransposon family (LINE), has a 5.8e-27 P-value blast match to GB:NP_038603 L1 repeat, Tf subfamily, member 23 (LINE-element) (Mus musculus);(source:TAIR10) transposable_element_gene	0.488792	-0.0221682	-1.41545	0.901025	6.30977	0.70067	7.72522	0.788945	0.662204	1.89811	8.36525	1.72862	7.70305	2.32518
AT5G35970	P-loop containing nucleoside triphosphate hydrolases superfamily protein;(source:Araport11) protein_coding	2.23537e-33	-2.72247	-1.37908	0.0298523	7.33757	0.213988	8.71665	0.227233	-1.04727	0.0374318	4.94691	0.599953	5.99419	0.612195
AT5G36890	beta glucosidase 42;(source:Araport11) protein_coding BETA GLUCOSIDASE 42 (BGLU42) BETA GLUCOSIDASE 42 (BGLU42)	0.031638	-2.41536	6.38538	0.34672	18.7119	1.19934	12.3265	1.3005	5.42021	0.788824	15.3314	1.79334	9.91116	2.23994
AT5G36910	Encodes a thionin that is expressed at a low basal level in seedlings and shows circadian variation. Predicted to encode a PR (pathogenesis-related) protein. Belongs to the plant thionin (PR-13) family with the following members: At1g66100, At5g36910, At1g72260, At2g15010, At1g12663, At1g12660. protein_coding THIONIN 2.2 (THI2.2) THIONIN 2.2 (THI2.2)	4.88989e-06	-2.7814	-0.402344	0.598999	7.5345	0.412434	7.93684	0.628993	2.72627	0.294936	7.88171	0.93467	5.15545	0.991635
AT5G36940	Encodes a member of the cationic amino acid transporter (CAT) subfamily of amino acid polyamine choline transporters. Does not mediate efficient uptake of basic amino acids in yeast or Xenopus systems but can transport neutral and acidic amino acid analogs. protein_coding CATIONIC AMINO ACID TRANSPORTER 3 (CAT3) (ATCAT3);CATIONIC AMINO ACID TRANSPORTER 3 (CAT3)	0.210314	-0.986417	1.04604	0.793503	10.9833	0.613706	9.93729	1.22486	1.11099	1.07062	10.0619	1.92389	8.95087	2.52393
AT5G37360	LOW protein: ammonium transporter 1-like protein;(source:Araport11) protein_coding	0.341718	-0.438142	0.413367	0.859416	11.2201	0.430385	10.8068	1.07446	1.15455	0.810611	11.5232	1.39777	10.3686	1.67579
AT5G37550	hypothetical protein;(source:Araport11) protein_coding	0.00794872	-0.452708	-1.57844	0.173764	3.13544	0.08038	4.71388	0.187747	-1.26117	0.0938131	3	0	4.26117	0.0938131
AT5G37780	encodes a calmodulin that is involved in thigmomorphogenesis. Gene expression is rapidly induced upon a variety of abiotic stimuli, including water spray, subirrigation, wind, touch, wounding, or darkness. protein_coding CALMODULIN 1 (CAM1) CALMODULIN 1 (CAM1); (ACAM-1);TOUCH 1 (TCH1)	0.48175	-0.043199	6.31827	0.15115	16.6244	0.92724	10.3061	0.943997	5.75528	0.439787	16.0182	1.5237	10.2629	1.78343
AT5G38220	alpha/beta-Hydrolases superfamily protein;(source:Araport11) protein_coding	0.315088	-0.833917	1.76544	1.22315	12.5322	0.962736	10.7668	1.73199	3.05039	0.399272	12.9833	1.72212	9.93287	1.72575
AT5G38895	RING/U-box superfamily protein;(source:Araport11) protein_coding	0.256613	-0.579204	12.9471	0.718491	22.5745	0.423303	9.62739	0.885872	12.9384	0.950266	21.9866	0.848527	9.04818	1.53617
AT5G39410	Saccharopine dehydrogenase;(source:Araport11) protein_coding	1.5114e-10	-4.39485	6.97302	0.0227034	17.5718	0.691596	10.5988	0.69786	6.76909	0.0642634	12.973	1.09247	6.20391	1.11156
AT5G39570	Protein of unknown function. Binds phosphatidic acid and acts downstream of PLDalpha. protein_coding PLD REGULATED PROTEIN1 (PLDRP1) PLD REGULATED PROTEIN1 (PLDRP1)	2.31863e-11	-3.48004	6.16305	0.409175	15.8553	0.219192	9.69224	0.528709	6.81521	0.225149	13.0274	1.18056	6.21221	1.20845
AT5G39660	Dof-type zinc finger domain-containing protein, identical to H-protein promoter binding factor-2a GI:3386546 from (Arabidopsis thaliana). Interacts with LKP2 and FKF1, but its overexpression does not change flowering time under short or long day conditions. protein_coding CYCLING DOF FACTOR 2 (CDF2) CYCLING DOF FACTOR 2 (CDF2)	0.402791	0.233687	-2.77268	0.608622	5.31007	0.6653	8.08275	0.949448	1.61533	11.6974	9.93176	10.1469	8.31643	1.69638
AT5G39790	Encodes a chloroplast localized protein that is involved in protein translocation and starch metabolism. PTST helps localize GBSS to the starch granules where GBSS functions in amylose biosynthesis. protein_coding	0.0257048	-2.43546	4.00436	0.703564	16.4555	0.88965	12.4511	1.25021	4.11877	0.913098	14.1345	1.02554	10.0157	1.81366
AT5G39860	Encodes PRE1 (PACLOBUTRAZOL RESISTANCE1). PRE1 and IBH1 form a pair of antagonistic HLH/bHLH transcription factors that function downstream of BZR1 to mediate brassinosteroid regulation of cell elongation. BNQ1 is directly and negatively regulated by AP3 and PI in petals.Required for appropriate regulation of flowering time. protein_coding PACLOBUTRAZOL RESISTANCE1 (PRE1) PACLOBUTRAZOL RESISTANCE…	0.212275	-0.371452	2.69175	0.0926991	9.4854	0.453826	6.79365	0.465157	0.98363	0.767612	7.40583	0.309168	6.4222	0.864862
AT5G40210	nodulin MtN21-like transporter family protein protein_coding USUALLY MULTIPLE ACIDS MOVE IN AND OUT TRANSPORTERS 42 (UMAMIT42) USUALLY MULTIPLE ACIDS MOVE IN AND OUT TRANSPORTERS 42 (UMAMIT42)	0.442722	-0.072515	-1.15402	0.152575	3.38963	0.457341	4.54365	0.503326	-1.18467	0.241827	3.28646	0.198504	4.47113	0.374677
AT5G40690	histone-lysine N-methyltransferase trithorax-like protein;(source:Araport11) protein_coding	0.0130881	3.39438	11.5295	0.593482	20.8485	1.21873	9.31897	1.52653	-2.18382	12.0031	10.5295	10.7191	12.7134	2.10406
AT5G40850	Encodes a urophorphyrin III methylase that catalyzes S-adenosyl-L-methionine-dependent transmethylation in a multistep process involving the formation of a covalently linked complex with S-adenosyl-L-methionine. The mRNA is cell-to-cell mobile. protein_coding UROPHORPHYRIN METHYLASE 1 (UPM1) UROPHORPHYRIN METHYLASE 1 (UPM1); (ATUPM1)	0.0469897	0.62526	16.6066	0.368505	23.0278	0.0323043	6.42129	0.373341	14.5582	1.50231	21.6047	1.47606	7.04655	1.98026
AT5G41590	LURP-one-like protein (DUF567);(source:Araport11) protein_coding	0.290535	-0.480809	3	0	9.79951	0.871309	6.79951	0.871309	2.9779	0.0326254	9.2966	1.0931	6.3187	1.0986
AT5G42070	hypothetical protein;(source:Araport11) protein_coding	5.77139e-05	-2.34574	-2.64162	0.260848	5.78316	0.498117	8.42478	0.608391	-1.81808	1.00154	4.26097	0.79289	6.07905	1.46373
AT5G42270	VAR1 contains a conserved motif for ATPase and a metalloprotease characteristic to FtsH proteins, and is targeted into chloroplasts. A VAR1-fusion protein synthesized in vitro exhibited ATPase activity and partial metalloprotease activity. This protein is located to the thylakoid membrane and forms a complex with VAR2. FtsH1 (VAR1) and FtsH5 are interchangeable in thylakoid membranes. Phosphoryla…	0.245826	-0.132225	-1.16042	0.119821	3.48583	0.0997223	4.64625	0.192276	-1.03573	0.0490577	3.4783	0.141349	4.51403	0.154577
AT5G42760	Leucine carboxyl methyltransferase;(source:Araport11) protein_coding	0.0427004	-0.0615941	-1.16757	0.0287868	3.06443	0.0111389	4.232	0.0358069	-1.06608	0.0809454	3.10433	0.0436211	4.17041	0.0985745
AT5G42890	sterol carrier protein 2;(source:Araport11) protein_coding STEROL CARRIER PROTEIN 2 (SCP2) STEROL CARRIER PROTEIN 2 (SCP2);STEROL CARRIER PROTEIN 2 (ATSCP2)	0.00138018	-4.09208	5.65587	0.579866	19.5409	1.05791	13.885	1.36711	6.48074	1.57483	16.2736	1.33105	9.7929	2.09584
AT5G43440	encodes a protein whose sequence is similar to ACC oxidase protein_coding	0.0185003	1.20788	4.25329	0.263249	13.1503	0.389637	8.89702	0.57911	2.99761	0.00534656	13.1025	0.957601	10.1049	0.957519
AT5G43630	Encodes a zinc knuckle protein that negatively regulates morning specific growth. The role of TZP in hypocotyl elongation was established through a QTL analysis of BayXSha RIL populations. The Bay-0 allele contains a deletion causing a frameshift mutation. TZP is under circadian control and acts to regulate morning-specific hypocotyl growth. The mRNA is cell-to-cell mobile. protein_coding TANDEM …	1.18143e-16	-1.45204	-1.70462	0.059211	4.28981	0.145917	5.99443	0.177033	-1.16335	0.0413238	3.37904	0.0885104	4.54239	0.115737
AT5G43850	RmlC-like cupins superfamily protein;(source:Araport11) protein_coding (ARD4) (ARD4); (ATARD4)	0.00892718	-0.496171	-1.26831	0.041987	3.87084	0.196067	5.13916	0.209477	-1.0024	0.00751168	3.64058	0.367787	4.64299	0.368179
AT5G44005	hypothetical protein;(source:Araport11) protein_coding	5.0382e-09	-5.08676	5.96343	0.599882	20.0656	0.591081	14.1022	0.887828	4.74076	1.04598	13.7562	1.60085	9.01546	2.13755
AT5G44110	Encodes a member of the NAP subfamily of ABC transporters whose expression pattern is regulated by light and sucrose. protein_coding ATP-BINDING CASSETTE A21 (ABCI21) (ATPOP1);ATP-BINDING CASSETTE A21 (ABCI21); (POP1);ARABIDOPSIS THALIANA NON-INTRINSIC ABC PROTEIN (ATNAP2)	1.02333e-13	0.233936	-1.04293	0.016638	3.03324	0.0183976	4.07616	0.0318466	-1.10607	0.0772123	3.20403	0.108854	4.3101	0.145694
AT5G44260	Encodes a Tandem CCCH Zinc Finger protein. Interacts and co-localizes with MARD1 and RD21A in processing bodies (PBs) and stress granules (SGs). protein_coding TANDEM CCCH ZINC FINGER PROTEIN 5 (TZF5) TANDEM CCCH ZINC FINGER PROTEIN 5 (TZF5); (ATTZF5)	0.000227611	-1.69247	3.86084	0.448787	11.1645	0.0877289	7.30362	0.482763	2.99417	0.0159643	8.60532	0.681463	5.61114	0.68143
AT5G44530	Subtilase family protein;(source:Araport11) protein_coding	0.0473229	-1.32771	1.86932	0.307355	8.0577	0.648488	6.18838	0.794375	2.847	0.143478	7.70767	0.417026	4.86068	0.468051
AT5G45550	Encodes a gene product involved in both sporogenesis and gametogenesis and is required for the normal progression of megasporogenesis and microsporogenesis. Additional alleles were isolated in a screen for enhancers of PID and genetic analysis indicates a role for MOB1A in auxin mediated signaling. protein_coding MOB1-LIKE (MOB1-like) (MOB1A);MOB1-LIKE (MOB1-like)	3.68991e-107	6.83907	14.4695	0.168416	19.6913	0.164117	5.22179	0.311472	3.128	11.7629	15.1889	10.0949	12.0609	2.18844
AT5G45820	Encodes a CBL-interacting serine/threonine protein kinase comprised of an N-terminal kinase catalytic domain similar to SNF1/AMPK and a unique C-terminal regulatory domain. protein_coding CBL-INTERACTING PROTEIN KINASE 20 (CIPK20) CBL-INTERACTING PROTEIN KINASE 20 (CIPK20);SNF1-RELATED PROTEIN KINASE 3.6 (SnRK3.6);PROTEIN KINASE 18 (PKS18)	0.0378728	0.578745	2.74262	0.0414139	8.6558	0.322187	5.91318	0.325884	2.57912	0.142202	9.07105	0.490155	6.49193	0.521639
AT5G46110	Encodes a chloroplast triose phosphate / 3-phosphoglycerate translocator that transports triose phosphates derived from the Calvin cycle in the stroma to the cytosol for use in sucrose synthesis and other biosynthetic processes. A tpt mutant has altered acclimation responses. The mRNA is cell-to-cell mobile. protein_coding ACCLIMATION OF PHOTOSYNTHESIS TO ENVIRONMENT 2 (APE2) TRIOSE-PHOSPHATE &#8…	1.04103e-08	-4.87609	-0.340334	0.429645	9.75466	0.708059	10.095	0.869948	2.36579	0.467565	7.5847	0.433417	5.21891	0.684596
AT5G46295	transmembrane protein;(source:Araport11) protein_coding	0.42572	-0.137733	14.8597	0.113117	21.9064	0.704105	7.04667	0.735433	14.3861	1.53908	21.2951	1.47668	6.90894	1.15333
AT5G46410	Encodes a SCP1-like small phosphatase (SSP). Three SSPs form a unique group with long N-terminal extensions: AT5G46410 (SSP4), AT5G11860 (SSP5), AT4G18140 (SSP4b). SSP4 and SSP4b were localized exclusively in the nuclei, whereas SSP5 accumulated in both nuclei and cytoplasm. All three SSPs encodes active CTD phosphatases like animal SCP1 family proteins, with distinct substrate specificities: SSP…	0.00383404	-1.59399	14.7557	0.373461	23.276	0.409321	8.52033	0.597817	16.6661	1.15697	23.5924	0.476914	6.92634	1.13788
AT5G46600	aluminum activated malate transporter family protein;(source:Araport11) protein_coding	0.266881	-0.282891	6.51827	0.101404	12.2825	0.404219	5.76424	0.454608	6.08809	0.198142	11.5694	0.157183	5.48135	0.32612
AT5G46840	RNA-binding (RRM/RBD/RNP motifs) family protein;(source:Araport11) protein_coding	0.107603	-1.78624	12.8167	8.39501	21.0168	7.3638	8.20007	1.44125	16.7002	1.12004	23.114	0.10831	6.41382	1.11846
AT5G47240	nudix hydrolase homolog 8;(source:Araport11) protein_coding	3.24333e-11	2.15242	5.79081	0.300267	11.6504	0.0862833	5.85962	0.329516	3.89241	0.359506	11.9044	0.523058	8.01204	0.713324
AT5G47455	hypothetical protein;(source:Araport11) protein_coding	0.0573826	-3.00258	5.83487	1.42037	17.0888	1.03635	11.254	1.90382	6.47493	0.780203	14.7263	0.273578	8.25139	0.811826
AT5G47820	Encodes a kinesin-like protein with an N-terminal microtubule binding motor domain. Protein is localized to the periphery of the cytoplasm and mutants in the gene exhibit altered orientation of cellulose microfibrils and reduced mechanical strength of fibers. protein_coding FRAGILE FIBER 1 (FRA1) FRAGILE FIBER 1 (FRA1)	0.372319	-0.735275	-2.1782	0.833832	7.06194	1.85873	9.24015	2.2574	-1.86844	1.29035	6.63643	1.38778	8.50487	1.91047
AT5G48150	Member of GRAS gene family. Semi-dominant mutant has a reduced response to far-red light and appears to act early in the phytochrome A signaling pathway. protein_coding PHYTOCHROME A SIGNAL TRANSDUCTION 1 (PAT1) PHYTOCHROME A SIGNAL TRANSDUCTION 1 (PAT1)	1.63895e-15	-5.3222	-1.29662	0.374923	10.7286	0.394413	12.0252	0.675419	-1.1952	0.16604	5.50783	1.12328	6.70303	1.18826
AT5G48550	F-box associated ubiquitination effector family protein;(source:Araport11) protein_coding	8.52343e-05	2.86811	2.97486	0.142699	10.1854	0.814716	7.21051	0.76296	1.56889	1.35353	11.6475	1.29191	10.0786	2.03609
AT5G48970	Encodes a mitochondrial thiamin diphosphate carrier. protein_coding	0.339906	0.627241	13.5686	0.837703	22.3832	1.2972	8.81461	1.51977	10.1255	6.96581	19.5674	5.10836	9.44185	3.05478
AT5G49480	AtCP1 encodes a novel Ca2+-binding protein, which shares sequence similarities with calmodulins. The expression of AtCP1 is induced by NaCl. The mRNA is cell-to-cell mobile. protein_coding CA2+-BINDING PROTEIN 1 (CP1) CA2+-BINDING PROTEIN 1 (CP1);CA2+-BINDING PROTEIN 1 (ATCP1)	0.0115276	-0.643093	-1.76941	0.270994	3.161	0.0233457	4.9304	0.282987	-1.26003	0.0808033	3.02728	0.0353671	4.28731	0.101602
AT5G49630	Is a high affinity amino acid transporter capable of transporting aspartate and tryptophan. May be involved in the amino acid uptake from xylem. protein_coding AMINO ACID PERMEASE 6 (AAP6) AMINO ACID PERMEASE 6 (AAP6)	0.233127	-1.44766	-2.36346	1.14636	7.84723	1.45117	10.2107	1.98694	-2.15115	0.697868	6.61187	0.547567	8.76302	0.969082
AT5G49730	Encodes a plasma membrane-located ferric chelate reductase. Its mRNA is expressed in green aerial tissues (shoot, flower and cotyledon) in a light- and cell differentiation-specific manner. protein_coding FERRIC REDUCTION OXIDASE 6 (FRO6) FERRIC REDUCTION OXIDASE 6 (ATFRO6);FERRIC REDUCTION OXIDASE 6 (FRO6); (FRO6)	0.007384	-0.713989	2.67157	0.172036	7.87004	0.192972	5.19847	0.292856	2.63444	0.124493	7.11892	0.103105	4.48448	0.176855
AT5G50100	Encodes a putative thioredoxin DCC1 involved in determining shoot regeneration capacity. It interacts directly with CARBONIC ANHYDRASE 2 (CA2), an essential subunit of respiratory chain NADH dehydrogenase complex (Complex I) and regulates Complex I activity via redox modification of CA2. protein_coding DXXCXXC MOTIF 1 (DCC1) DXXCXXC MOTIF 1 (DCC1)	2.22402e-09	-1.0208	-1.34293	0.0940671	4.02751	0.126058	5.37044	0.174002	-1.11298	0.109929	3.23666	0.118051	4.34964	0.187082
AT5G50160	Encodes a ferric chelate reductase that is expressed in shoots and flowers. protein_coding FERRIC REDUCTION OXIDASE 8 (FRO8) FERRIC REDUCTION OXIDASE 8 (FRO8);FERRIC REDUCTION OXIDASE 8 (ATFRO8)	0.261276	0.348627	5.59023	0.2861	15.0977	0.422473	9.50751	0.545227	4.11617	0.523181	13.9723	1.94772	9.85613	2.27417
AT5G51720	Encodes a protein with biochemical, structural, and biophysical characteristics of a NEET protein. It plays a key role in plant development, senescence, reactive oxygen homeostasis, and Fe metabolism. protein_coding NEET GROUP PROTEIN (NEET) (AT-NEET);NEET GROUP PROTEIN (NEET)	0.365207	0.143755	-1.99315	0.339045	3.70703	0.137415	5.70018	0.417196	-1.10639	0.137776	4.73755	0.932463	5.84394	0.964142
AT5G52060	A member of Arabidopsis BAG (Bcl-2-associated athanogene) proteins, plant homologs of mammalian regulators of apoptosis. Plant BAG proteins are multi-functional and remarkably similar to their animal counterparts, as they regulate apoptotic-like processes ranging from pathogen attack, to abiotic stress, to plant development. protein_coding BCL-2-ASSOCIATED ATHANOGENE 1 (BAG1) BCL-2-ASSOCIATED ATH…	0.00038464	-0.84757	-1.32871	0.0935043	4.05465	0.176298	5.38336	0.251982	-1.05537	0.0939564	3.48042	0.214815	4.53579	0.212165
AT5G52310	cold regulated gene, the 5' region of cor78 has cis-acting regulatory elements that can impart cold-regulated gene expression The mRNA is cell-to-cell mobile. protein_coding LOW-TEMPERATURE-INDUCED 78 (LTI78) COLD REGULATED 78 (COR78);LOW-TEMPERATURE-INDUCED 78 (LTI78); (LTI140);RESPONSIVE TO DESICCATION 29A (RD29A)	6.68005e-06	-2.03618	6.98266	0.00693683	13.5477	0.467475	6.56507	0.467644	6.98119	0.0144481	11.5101	0.274499	4.52889	0.276845
AT5G52570	Converts &#946;-carotene to zeaxanthin via cryptoxanthin. protein_coding BETA-CAROTENE HYDROXYLASE 2 (BETA-OHASE 2) BETA-CAROTENE HYDROXYLASE 2 (BETA-OHASE 2);BETA CAROTENOID HYDROXYLASE 2 (BCH2); (CHY2); (B2)	0.00173525	-0.29755	-1.12823	0.0232947	3.36952	0.0821179	4.49774	0.101808	-1.08144	0.0333292	3.11876	0.030678	4.20019	0.0551353
AT5G52882	P-loop containing nucleoside triphosphate hydrolases superfamily protein;(source:Araport11) protein_coding	0.0159723	1.56558	14.926	0.0818938	20.4079	0.720525	5.48189	0.729837	14.009	0.942863	21.0564	1.27726	7.04746	1.93919
AT5G53280	An integral outer envelope membrane protein (as its homolog PDV2), component of the plastid division machinery. Similar to ARC5, PDV1 localized to a discontinuous ring at the division site in wild-type plants. PDV1 and PDV2 are required for localization of ARC5 at the chloroplast division site. Topological analysis showed that the large N-terminal region of PDV1 upstream of the transmembrane heli…	0.00154419	-0.29378	-1.32725	0.0700546	3.08515	0.0685397	4.4124	0.0992901	-1.0337	0.0555604	3.08492	0.0714044	4.11862	0.0549276
AT5G53970	Encodes a cytosolic tyrosine aminotransferase which is strongly induced upon aging and coronatine treatment. AtTAT1 prefers Tyr as an amino donor but can also use Phe, Trp, His, Met, and Leu. The mRNA is cell-to-cell mobile. protein_coding TYROSINE AMINOTRANSFERASE 7 (TAT7) TYR AMINOTRANSFERASE 1 (ATTAT1);TYROSINE AMINOTRANSFERASE 7 (TAT7); (TAT1)	0.495823	-0.000987073	-1.59087	0.067309	3.28921	0.0480765	4.88008	0.0942762	-1.65871	0.1871	3.22039	0.0673262	4.8791	0.231608
AT5G54110	Encodes a highly polar protein with more than 60% hydrophilic amino acid residues that is associated with the plasma membrane. It has limited secondary structure similarity to VAP-33 from Aplysia, which may be involved in membrane trafficking. The mRNA is cell-to-cell mobile. protein_coding MEMBRANE-ASSOCIATED MANNITOL-INDUCED (MAMI) MEMBRANE-ASSOCIATED MANNITOL-INDUCED (MAMI);MEMBRANE-ASSOCIATED…	0.000396483	-3.65639	-4.58827	0.938744	5.66723	0.36664	10.2555	1.08976	-2.93404	0.559366	3.66506	0.223815	6.5991	0.618835
AT5G54130	Calcium-binding endonuclease/exonuclease/phosphatase family;(source:Araport11) protein_coding	0.412683	-0.0469197	-1.43126	0.164042	3.21032	0.0662584	4.64159	0.212645	-1.39091	0.133001	3.20375	0.0301718	4.59467	0.139035
AT5G54260	DNA repair and meiotic recombination protein, component of MRE11 complex with RAD50 and NBS1 protein_coding	0.325206	0.571163	1.27482	0.937581	10.1178	0.75306	8.84294	1.26032	1.88751	1.34066	11.3016	1.11841	9.4141	1.94394
AT5G54270	Lhcb3 protein is a component of the main light harvesting chlorophyll a/b-protein complex of Photosystem II (LHC II). protein_coding LIGHT-HARVESTING CHLOROPHYLL B-BINDING PROTEIN 3 (LHCB3) (LHCB3*1);LIGHT-HARVESTING CHLOROPHYLL B-BINDING PROTEIN 3 (LHCB3)	3.33285e-12	-3.69855	1.70839	0.194219	10.3939	0.51158	8.68556	0.538782	2.46555	0.295438	7.45257	0.0938593	4.98701	0.327356
AT5G54585	hypothetical protein;(source:Araport11) protein_coding	6.0605e-05	-1.40338	1.86573	0.176534	10.6134	0.250438	8.74769	0.365116	0.901743	0.80172	8.24605	0.817859	7.3443	1.32666
AT5G54960	pyruvate decarboxylase-2 protein_coding PYRUVATE DECARBOXYLASE-2 (PDC2) PYRUVATE DECARBOXYLASE-2 (PDC2)	0.0209706	-1.00196	6.85479	0.0640257	12.4449	0.461506	5.59009	0.492582	6.66196	0.194253	11.2501	0.06959	4.58812	0.209952
AT5G55620	hypothetical protein;(source:Araport11) protein_coding	8.45523e-07	-0.559446	-1.30971	0.0456688	3.57796	0.0788339	4.88767	0.116862	-1.08422	0.0831106	3.244	0.0943801	4.32822	0.127015
AT5G56980	Pathogen-associated molecular pattern-induced gene.Responsive to jasmonic acid and wounding. protein_coding	0.13705	-0.313963	-1.58466	0.229126	4.676	0.141066	6.26066	0.287073	-1.54977	0.286041	4.39694	0.721912	5.9467	0.81325
AT5G57040	Vicinal oxygen chelate (VOC) superfamily member. Responds to NaCl,drought and high light stress. protein_coding GLYOXALASE I-LIKE;11 (GLXI-LIKE;11) GLYOXALASE I-LIKE;11 (GLXI-LIKE;11)	0.0806733	-0.507264	-0.785458	0.22393	10.8223	0.236775	11.6078	0.362187	0.23822	1.17952	11.3387	1.08718	11.1005	1.66347
AT5G57110	Arabidopsis-autoinhibited Ca2+ -ATPase, isoform 8, contains all of the characteristic motifs of Ca2+ -transporting P-type Ca2+ -ATPases and is localized to the plasma membrane. protein_coding AUTOINHIBITED CA2+ -ATPASE, ISOFORM 8 (ACA8) AUTOINHIBITED CA2+ -ATPASE, ISOFORM 8 (AT-ACA8);AUTOINHIBITED CA2+ -ATPASE, ISOFORM 8 (ACA8)	0.0101431	-1.5296	7	0	13.4687	0.659024	6.46868	0.659024	7	0	11.9391	0.643373	4.93908	0.643373
AT5G57345	OXR is a copy gene in Arabidopsis. It is localized to the ER. It is expressed throughout the plant and expression is induced in response to abiotic stress. While the function of OXR is unknown, overexpression results in increased abiotic stress tolerance and increased ascorbic acid content. protein_coding (ATOXR) (ATOXR)	0.000103856	-1.07911	-1.25206	0.19929	8.35393	0.152767	9.60599	0.290908	-0.539187	1.04182	7.9877	1.34198	8.52688	1.61091
AT5G57660	CONSTANS-like 5;(source:Araport11) protein_coding CONSTANS-LIKE 5 (COL5) (ATCOL5);B-BOX DOMAIN PROTEIN 6 (BBX6);CONSTANS-LIKE 5 (COL5)	0.4484	0.0420841	2.01115	0.180122	8.71705	0.241643	6.7059	0.324461	1.61126	0.328765	8.35924	0.4041	6.74799	0.546551
AT5G57887	transmembrane protein;(source:Araport11) protein_coding	1.16534e-06	2.52847	4.26947	0.378088	11.9549	0.209812	7.68547	0.535419	3.30574	0.436294	13.5197	1.44147	10.2139	1.43659
AT5G57960	GTP-binding protein, HflX;(source:Araport11) protein_coding (HFLX) (HFLX)	0.0460706	-1.40772	-2.94439	0.77294	3.72863	0.167774	6.67302	0.835832	-1.7694	0.569251	3.4959	0.387426	5.2653	0.862391
AT5G58110	chaperone binding / ATPase activator;(source:Araport11) protein_coding	0.121356	1.49521	-7.65912	1.01344	3.36678	0.429189	11.0259	1.27989	-9.1739	1.59407	3.34722	0.504274	12.5211	1.89957
AT5G58760	Encodes a DDB1a interacting protein DDB2 required for UV-B tolerance and genomic integrity. protein_coding DAMAGED DNA BINDING 2 (DDB2) DAMAGED DNA BINDING 2 (DDB2)	0.46273	-0.0116664	-1.35231	0.0455958	3.40393	0.106739	4.75624	0.124697	-1.38667	0.132457	3.3579	0.10078	4.74458	0.185531
AT5G58770	AtCPT7 synthesizes medium-chain polyprenols of approximately 55 carbons in length. The enzyme utlizes geranylgeranyl pyrophosphate (GGPP) and isopentenyl pyrophosphate (IPP) as substrates. The enzymatic product accumulates into plastdial membranes (DOI:10.1105/tpc.16.00796). protein_coding CIS-PRENYLTRANSFERASE 4 (CPT4) CIS-PRENYLTRANSFERASE 7 (CPT7); (ATCPT7); (ATCPT4);CIS-PRENYLTRANSFERASE 4 (C…	0.00688339	-0.314848	-1.30895	0.121541	3.15388	0.0359841	4.46284	0.127816	-1.10634	0.0481216	3.04165	0.0165995	4.14799	0.054143
AT5G58870	encodes an FtsH protease that is localized to the chloroplast protein_coding FTSH PROTEASE 9 (ftsh9) FTSH PROTEASE 9 (ftsh9)	5.84567e-10	-2.20071	-1.55275	0.125041	6.3382	0.319311	7.89095	0.361697	-1.27171	0.110172	4.41853	0.326757	5.69023	0.38077
AT5G59080	hypothetical protein;(source:Araport11) protein_coding	0.000127788	-0.762527	2.89513	0.115169	8.07553	0.162378	5.1804	0.208534	3	0	7.41787	0.187137	4.41787	0.187137
AT5G59150	RAB GTPase homolog A2D;(source:Araport11) protein_coding RAB GTPASE HOMOLOG A2D (RABA2D) RAB GTPASE HOMOLOG A2D (ATRABA2D);ARABIDOPSIS RAB GTPASE HOMOLOG A2D (ATRAB-A2D);RAB GTPASE HOMOLOG A2D (RABA2D)	9.90786e-81	4.88963	14.7984	0.130148	19.1857	0.150579	4.38736	0.257456	13.5107	1.38586	22.7877	1.19705	9.27699	2.10746
AT5G59300	ubiquitin conjugating enzyme E2; may function together with UBC13 and UBC14 in the plant READ pathway, required in plant responses to multiple stress conditions. protein_coding UBIQUITIN CARRIER PROTEIN 7 (UBC7) UBIQUITIN CARRIER PROTEIN 7 (UBC7);ARABIDOPSIS THALIANA UBIQUITIN CARRIER PROTEIN 7 (ATUBC7)	0.206899	-1.50703	3.46915	1.06386	16.9748	1.47492	13.5056	1.84407	2.00315	2.30221	14.0018	1.09094	11.9986	2.96757
AT5G59550	Encodes an ABA- and drought-induced RING-DUF1117 gene whose mutation results in hyposensitive phenotypes toward ABA in terms of germination rate and stomatal closure and markedly reduced tolerance to drought stress relative to wild-type plants. protein_coding BCA2A ZINC FINGER ATL 9 (BTL09) BCA2A ZINC FINGER ATL 9 (BTL09)	0.107828	1.27749	14.1043	0.295365	20.8356	0.960409	6.73136	1.03176	14.4215	0.567669	22.4303	0.898659	8.00884	0.916184
AT5G59830	Interacts with several P. syringae effectors. Regulates a wide range of pathogen-responsive biological processes. protein_coding HOPZ1A INTERACTOR 1 (ZIN 1) HOPZ1A INTERACTOR 1 (ZIN 1)	0.053629	-1.21714	13.7871	0.523929	23.2364	0.387349	9.44927	0.755687	14.9161	1.3259	23.1482	0.449541	8.23213	1.34204
AT5G60100	Encodes pseudo-response regulator 3 (APRR3/PRR3). PRR3 transcript levels vary in a circadian pattern with peak expression at dusk under long and short day conditions. PRR3 affects the period of the circadian clock and seedlings with reduced levels of PRR3 have shorter periods, based on transcriptional assays of clock-regulated genes. PRR3 is expressed in the vasculature of cotyledons and leaves w…	0.183427	-0.219762	7.58161	0.237482	15.4742	0.0425147	7.89256	0.243535	7.02202	0.058401	14.6948	1.7593	7.6728	1.7412
AT5G60840	hypothetical protein;(source:Araport11) protein_coding	0.0332076	1.19462	2.84241	0.107607	9.90395	0.611564	7.06154	0.650801	2.72873	0.130909	10.9849	2.09789	8.25615	2.16848
AT5G61130	Encodes a plasmodesmatal localized protein with callose binding activity. The function of PDCB1 is unknown but overexpression leads to the hyperaccumulation of callose. protein_coding PLASMODESMATA CALLOSE-BINDING PROTEIN 1 (PDCB1) (ATPDCB1);PLASMODESMATA CALLOSE-BINDING PROTEIN 1 (PDCB1)	5.67016e-21	0.853336	-2.12011	0.0667257	3.32672	0.0493842	5.44684	0.091533	-2.0165	0.647025	4.28368	0.523919	6.30017	0.913335
AT5G61270	Basic helix-loop-helix (bHLH) phytochrome interacting factor. Interacts specifically with the far-red light?absorbing Pfr form of phyB through a conserved domain called the active phyB binding motif. Upon light exposure, PIF7 rapidly migrates to intranuclear speckles, where it colocalizes with phyB. Role as negative regulator of phyB-mediated seedling deetiolation. protein_coding PHYTOCHROME-INTE…	0.0221839	1.12058	-0.994565	0.0174668	7.33024	0.564975	8.32481	0.557338	-0.780772	0.135324	8.66462	0.905063	9.44539	0.929292
AT5G61430	NAC domain containing protein 100;(source:Araport11) protein_coding NAC DOMAIN CONTAINING PROTEIN 100 (NAC100) NAC DOMAIN CONTAINING PROTEIN 100 (ANAC100); (NAC5);NAC DOMAIN CONTAINING PROTEIN 100 (NAC100); (ATNAC5)	0.00333976	3.1774	13.1061	0.667821	20.7604	0.655522	7.65427	1.17143	7.6409	9.86661	18.4726	8.47055	10.8317	2.20124
AT5G61440	Encodes a member of the thioredoxin family protein. Located in the chloroplast. The mRNA is cell-to-cell mobile. protein_coding ATYPICAL CYS HIS RICH THIOREDOXIN 5 (ACHT5) ATYPICAL CYS HIS RICH THIOREDOXIN 5 (ACHT5)	3.21539e-05	2.94574	14.8409	0.0758613	20.1572	0.696686	5.31633	0.737094	13.1466	1.48941	21.4087	1.18853	8.26207	2.40328
AT5G61780	Involved in the regulation of AtGA20ox3 expression, as well as seed germination. The mRNA is cell-to-cell mobile. protein_coding TUDOR-SN PROTEIN 2 (TUDOR2) TUDOR-SN PROTEIN 2 (TUDOR2);TUDOR-SN PROTEIN 2 (TSN2);ARABIDOPSIS THALIANA TUDOR-SN PROTEIN 2 (AtTUDOR2)	0.00795816	-3.89771	5.47135	0.745595	16.7519	1.31147	11.2806	1.61675	4.21139	1.52196	11.5942	0.815948	7.38285	1.73836
AT5G61950	Ubiquitin carboxyl-terminal hydrolase-related protein;(source:Araport11) protein_coding	0.272991	-1.06583	2.75342	0.353535	12.6265	1.69945	9.87304	1.76522	2.84368	0.830312	11.6509	1.52448	8.80721	1.77107
AT5G62220	Encodes a Golgi apparatus-localized galactosyltransferase involved in galactosyl-substitution of xyloglucan at position 2. protein_coding GLYCOSYLTRANSFERASE 18 (GT18) GLYCOSYLTRANSFERASE 18 (ATGT18);XYLOGLUCAN L-SIDE CHAIN GALACTOSYLTRANSFERASE POSITION 2 (XLT2);GLYCOSYLTRANSFERASE 18 (GT18)	0.256406	-0.108574	-1.04522	0.0415314	3.54304	0.160306	4.58826	0.165897	-1.09653	0.146441	3.38315	0.145164	4.47968	0.164099
AT5G62430	Dof-type zinc finger domain-containing protein, similar to H-protein promoter binding factor-2a GI:3386546 from (Arabidopsis thaliana). Represses expression of Constans (CO), a circadian regulator of flowering time. Interacts with LKP2 and FKF1. Expression oscillates under constant light conditions. Mainly expressed in the vasculature of cotyledons, leaves and hypocotyls, but also in stomata. Loc…	0.000990501	-0.680256	-1.48873	0.12771	4.77026	0.165899	6.25899	0.219929	-1.71464	0.236626	3.8641	0.172605	5.57873	0.362081
AT5G62900	PADRE protein down-regulated after infection by S. sclerotiorum. protein_coding	0.349535	0.397691	14.1435	1.02869	23.0008	0.00245384	8.8574	1.02876	13.7091	1.32542	22.9642	0.0945537	9.25509	1.31812
AT5G63800	Involved in mucilage formation. Mutants form columella and outer cell wall architecture of the mucilage cells resembles wild-type. However, mum2 seeds completely lack seed coat mucilage. This mutation appears to represent a later step in the development of this cell-type. Encodes a beta-galactosidase involved in seed coat mucilage biosynthesis. Member of Glycoside Hydrolase Family 35 protein_codi…	0.000517456	-1.16589	2.57975	0.130314	10.8616	0.299477	8.28184	0.355361	2.70077	0.254965	9.81672	0.559495	7.11595	0.641692
AT5G63810	member of Glycoside Hydrolase Family 35 protein_coding BETA-GALACTOSIDASE 10 (BGAL10) ARABIDOPSIS THALIANA BETA-GALACTOSIDASE 10 (ATBGAL10);BETA-GALACTOSIDASE 10 (BGAL10)	3.21221e-57	1.69129	6.70317	0.0377365	11.5399	0.0960564	4.83676	0.106376	5.07206	0.917543	11.6001	0.326263	6.52804	1.11977
AT5G63860	UV-B-specific signaling component that orchestrates expression of a range of genes with vital UV-protective functions. Located in the nucleus and the cytosol. Associates with chromatin via histones. UV-B light promotes URV8 protein accumulation in the nucleus. UVR8 interaction with COP1 is negatively regulated by RUP1 and RUP2. protein_coding UVB-RESISTANCE 8 (UVR8) UVB-RESISTANCE 8 (UVR8);UVB-RE…	0.470252	0.0480931	4.70224	0.312813	14.2465	0.401017	9.54427	0.644367	3.92636	0.957429	13.5187	1.98335	9.59237	2.48304
AT5G64170	LNK1 is a member of a small family (4 proteins) in Arabidopsis that have some overlap in function. LNK1 functions in the integration of light signaling and circadian clock. It is regulated by the clock TOC1 complex.Functions as a transcriptional coactivator. protein_coding NIGHT LIGHT-INDUCIBLE AND CLOCK-REGULATED GENE 1 (LNK1) NIGHT LIGHT-INDUCIBLE AND CLOCK-REGULATED GENE 1 (LNK1)	2.85889e-08	-2.58501	-1.00025	0.000448025	7.25027	0.476294	8.25051	0.476287	-1.00399	0.00994595	4.66151	0.313669	5.66551	0.31377
AT5G64660	CYS, MET, PRO, and GLY protein 2;(source:Araport11) protein_coding CYS, MET, PRO, AND GLY PROTEIN 2 (CMPG2) CYS, MET, PRO, AND GLY PROTEIN 2 (CMPG2); (ATCMPG2)	0.000518681	3.27064	13.7629	0.250384	21.08	0.859722	7.31709	0.997089	11.9532	1.75317	22.5409	1.21704	10.5877	2.23175
AT5G64840	ABCF5 is one of five members of the ABCF gene family in Arabidopsis, which are homologs of the yeast ABCF protein GCN20. protein_coding ATP-BINDING CASSETTE F5 (ABCF5) GENERAL CONTROL NONDEREPRESSIBLE 5 (GCN5);ATP-BINDING CASSETTE F5 (ABCF5);GENERAL CONTROL NON-REPRESSIBLE 5 (ATGCN5)	1.85986e-10	-2.04151	-1.46122	0.0367276	6.31602	0.315743	7.77724	0.325841	-1.5288	0.160056	4.20693	0.324002	5.73573	0.43778
AT5G64860	Encodes a maltotriose-metabolizing enzyme with chloroplastic &#945;-1,4-glucanotransferase activity. Mutant has altered starch degradation. protein_coding DISPROPORTIONATING ENZYME (DPE1) (ATDPE1);DISPROPORTIONATING ENZYME (DPE1)	0.46786	0.0340722	6.04805	0.193514	13.8886	0.318434	7.84054	0.422464	4.77353	0.559382	12.6481	0.665916	7.87461	1.11495
AT5G64930	Regulator of expression of pathogenesis-related (PR) genes. Participates in signal transduction pathways involved in plant defense (systemic acquired resistance -SAR).The cpr5 mutant has a small number of trichome branches, the trichome volume decreases. protein_coding CONSTITUTIVE EXPRESSION OF PR GENES 5 (CPR5) HYPERSENESCENCE 1 (HYS1);ONSET OF LEAF DEATH 1 (OLD1);CONSTITUTIVE EXPRESSION OF PR …	0.170386	-1.17696	-4.83977	0.785278	5.72264	0.848815	10.5624	1.23546	-4.88649	1.79568	4.49896	0.773806	9.38545	2.30008
AT5G64940	ABC1K8 is a member of an atypical protein kinase family that is induced by heavy metals. Loss of function mutations affect the metabolic profile of chloroplast lipids. It appears to function along with ABC1K7 in mediating lipid membrane changes in response to stress. The mRNA is cell-to-cell mobile. protein_coding ABC2 HOMOLOG 13 (ATH13) ARABIDOPSIS THALIANA ABC2 HOMOLOG 13 (ATATH13); (ABC1K8);OX…	6.40595e-05	-1.3196	-2.20258	0.17905	5.4317	0.239629	7.63428	0.34454	-2.12015	0.49451	4.19453	0.348211	6.31468	0.726084
AT5G65380	MATE efflux family protein;(source:Araport11) protein_coding	0.170369	0.192241	-1.15235	0.0631167	3.73043	0.1718	4.88278	0.201784	-1.67284	0.192436	3.40218	0.12678	5.07502	0.264303
AT5G65830	receptor like protein 57;(source:Araport11) protein_coding RECEPTOR LIKE PROTEIN 57 (RLP57) RECEPTOR LIKE PROTEIN 57 (ATRLP57);RECEPTOR LIKE PROTEIN 57 (RLP57)	0.194673	-1.19944	-0.236175	0.593333	8.86353	1.01706	9.09971	1.39339	-0.996284	0.110908	6.90399	3.12341	7.90027	3.09282
AT5G66130	Encodes a homolog to yeast RAD17. Involved in the regulation of DNA damage repair and homologous recombination. Mutant has increased sensitivity to MMS and increased telomere lengths. protein_coding RADIATION SENSITIVE 17 (ATRAD17) RADIATION SENSITIVE 17 (RAD17);RADIATION SENSITIVE 17 (ATRAD17)	0.370557	-0.48547	3.09439	0.152695	12.5553	1.55661	9.46088	1.46943	3.67605	0.573315	12.6515	0.289831	8.97541	0.642786
AT5G66270	Zinc finger C-x8-C-x5-C-x3-H type family protein;(source:Araport11) protein_coding	0.0200208	1.24586	-1.60108	0.291581	3.91032	0.465787	5.5114	0.606755	-2.69078	0.891671	4.06648	0.389697	6.75726	1.15359
AT5G66570	Encodes a protein which is an extrinsic subunit of photosystem II and which has been proposed to play a central role in stabilization of the catalytic manganese cluster. In <i>Arabidopsis thaliana</i> the PsbO proteins are encoded by two genes: <i>psbO1</i> and <i>psbO2</i>. PsbO1 is the major isoform in the wild-type. In plsp1-1 mutant plastids, the nonmature form of the protein localizes in the…	1.7082e-19	-4.24242	-0.575844	0.293878	10.811	0.260552	11.3868	0.473781	1.26535	0.968972	8.40974	0.742014	7.14438	1.22677
AT5G66580	PADRE protein. protein_coding	0.386605	0.276582	2.64427	0.140048	9.06446	0.938574	6.42019	0.959762	0.665705	1.21604	7.36248	0.170376	6.69678	1.25157
AT5G66590	CAP (Cysteine-rich secretory proteins, Antigen 5, and Pathogenesis-related 1 protein) superfamily protein;(source:Araport11) protein_coding	9.2322e-11	-1.79544	2.71244	0.0840653	10.8767	0.232735	8.16427	0.2817	1.69392	0.689673	8.06275	0.368476	6.36883	0.881163
AT5G66740	spindle assembly abnormal protein (DUF620);(source:Araport11) protein_coding BOUNDARY OF ROP DOMAIN8 (BDR8) BOUNDARY OF ROP DOMAIN8 (BDR8)	6.13119e-08	-0.339218	-1.15734	0.0304751	3.35183	0.0530868	4.50916	0.0641299	-1.03145	0.0433048	3.1385	0.0641878	4.16995	0.08394
AT5G66920	SKU5 similar 17;(source:Araport11) protein_coding SKU5 SIMILAR 17 (sks17) SKU5 SIMILAR 17 (sks17)	1.62982e-17	2.35948	14.9344	0.0527839	19.8591	0.264963	4.92468	0.279663	14.3287	0.452617	21.6129	1.16637	7.28416	1.23057
AT5G67030	Encodes a copy zeaxanthin epoxidase gene that functions in first step of the biosynthesis of the abiotic stress hormone abscisic acid (ABA). Mutants in this gene are unable to express female sterility in response to beta-aminobutyric acid, as wild type plants do. protein_coding ABA DEFICIENT 1 (ABA1) NON-PHOTOCHEMICAL QUENCHING 2 (NPQ2);ARABIDOPSIS THALIANA ABA DEFICIENT 1 (ATABA1);ZEAXANTHIN EPO…	5.92904e-09	-1.95641	-1.2868	0.0468043	6.78382	0.321054	8.07063	0.343123	-1.29312	0.121457	4.8211	0.601011	6.11422	0.68362
AT5G67140	F-box/RNI-like superfamily protein;(source:Araport11) protein_coding	0.0214445	-0.532902	-1.52185	0.0864514	4.02497	0.191904	5.54683	0.263189	-1.51503	0.156493	3.49889	0.2657	5.01392	0.357046
AT5G67360	Encodes a subtilisin-like serine protease essential for mucilage release from seed coats. protein_coding (ARA12) (ARA12);SUBTILISIN-LIKE SERINE PROTEASE 1.7 (SBT1.7)	0.0207587	-0.901437	-1.38351	0.191702	4.19983	0.344747	5.58334	0.442244	-1.2376	0.130203	3.4443	0.299265	4.6819	0.367735
