# Supplementary material for: The genetically programmed rhythmic alteration of diurnal gene expression in the aged Arabidopsis leaves
Source: Front Plant Sci. 2024 Nov 4;15:1481682. doi: 10.3389/fpls.2024.1481682 (PMC11570267; doi:10.3389/fpls.2024.1481682)
Supplement: Supplementary file 7 [file DataSheet6.xlsx]

## Sheet: Primer list
	qRT-PCR
	Gene	Sequence (5' → 3')
		Forward	Reverse
	CCA1	CTGTGTCTGACGAGGGTCGAA	ATATGTAAAACTTTGCGGCAATACCT
	TOC1	ATCTTCGCAGAGTCCCTGTGATA	GCACCTAGCTTCAAGCACTTTACA
	ACT2	TCGGTGGTTCCATTCTTGCT	GCTTTTTAAGCCTTTGATCTTGAGAG
	ELF3	GGAAAGCCATTGCCAATCAA	ATCCGGTGATGCAGCAATAAGT
	LHY	CAACAGCAACAACAATGCAACTAC	AGAGAGCCTGAAACGCTATACGA
	PRR7	CTTTCTCAAGGTATAATCCAGCC	ACAATCATATGCTGCTTCAGTC
	PRR9	GATTGGTGGAATTGACAAGC	TCCTCAAATCTTGAGAAGGC
